# Supplementary material for: Retrospective cell lineage reconstruction in humans by using short tandem repeats
Source: Cell Rep Methods. 2021 Jul 26;1(3):100054. doi: 10.1016/j.crmeth.2021.100054 (PMC8313865; doi:10.1016/j.crmeth.2021.100054)
Supplement: Table S2. Duplex MIPs pipeline optimization related to Figure 1 and STAR — methods [file mmc2.xlsx]

## Sheet: previous protocols
Tissue	Template	Target Enrichment	Calling Method	Majority STR Type	Targets	Informative Reads	Purpose	Refs
human blood	Bulk	multiplex PCR	Capillary Electrophoresis	hexa-	~20	--	Forensic	1
Human	Bulk	Array capture	Next Generation Sequencing	all types	7851	0.065	Mutation Discovery	2
human blood	Bulk	RNA Probes	Next Generation Sequencing	tri- and longer	10764	0.4	Mutation Discovery	3
A.thaliana	Bulk	MIPs	Next Generation Sequencing	tri- and hexa-	102	55-64%	Evolution phylogeny	4
human leukemia	scWGA	multiplex PCR	Capillary Electrophoresis	di-	128	--	Lineage Reconstruction	5
human cancer	scWGA	Access Array	Next Generation Sequencing	di-	~2000	0.9	Lineage Reconstruction	6
human cancer/normal	scWGA	duplex MIPs	Next Generation Sequencing	di-, mono-	12473	0.96	Lineage Reconstruction
STR capture methods summary

## Sheet: incubation optimization
	Probe Type	DNA	Hyb(hr)	Gap(hr)	Dig(hr)	Total Reads	Total Success	Success Rate	Loci>0	Loci>4	Loci>9
	OM6	Hela	2	1	1	91805	18568	0.202255	6568	854	121
	OM6	Hela	2	1	1	115167	23632	0.205198	7293	1322	243
	OM6	Hela	2	1	2	121728	71250	0.585321	8892	4125	1770
	OM6	Hela	2	1	2	114540	71036	0.620185	9229	4508	1960
	OM6	Hela	2	2	1	199923	39214	0.196146	8365	2536	694
	OM6	Hela	2	2	1	195185	79740	0.408535	9451	4911	2267
	OM6	Hela	2	2	2	100563	56274	0.55959	8787	3641	1337
	OM6	Hela	2	2	2	88212	51594	0.584886	8605	3247	1098
	OM6	Hela	2	4	1	151143	48412	0.320306	8854	3198	997
	OM6	Hela	2	4	1	141481	45520	0.321739	8390	3000	902
	OM6	Hela	2	4	2	157111	84307	0.536608	9506	5147	2480
	OM6	Hela	2	4	2	129168	88406	0.684426	9498	5333	2611
	OM6	Hela	4	1	1	212479	111956	0.526904	10162	6138	3348
	OM6	Hela	4	1	1	234372	133546	0.569804	10269	6808	4101
	OM6	Hela	4	1	2	129933	52523	0.404231	8995	3295	1127
	OM6	Hela	4	1	2	141878	62774	0.442451	9369	4097	1566
	OM6	Hela	4	2	1	291192	151906	0.52167	10468	7360	4635
	OM6	Hela	4	2	1	261932	154769	0.590875	10503	7442	4729
	OM6	Hela	4	2	2	2279390	960410	0.421345	8474	8086	7674
	OM6	Hela	4	2	2	158861	119662	0.75325	10064	6275	3624
	OM6	Hela	4	4	1	258732	93063	0.359689	10062	5689	2785
	OM6	Hela	4	4	1	175854	107480	0.611189	10156	6287	3512
	OM6	Hela	4	4	2	207550	156801	0.755485	10395	7339	4781
	OM6	Hela	4	4	2	146975	112963	0.768586	10028	6267	3519
	OM6	Hela	18	1	1	108935	75979	0.697471	9946	5124	2297
	OM6	Hela	18	1	1	281556	218901	0.777469	10831	8540	6092
	OM6	Hela	18	1	2	229945	82983	0.360882	9935	5247	2571
	OM6	Hela	18	1	2	161878	80571	0.497727	9948	5148	2376
	OM6	Hela	18	2	1	112089	80908	0.721819	10092	5458	2587
	OM6	Hela	18	2	1	191178	154354	0.807384	10649	7833	5016
	OM6	Hela	18	2	2	97018	39422	0.406337	8628	2692	893
	OM6	Hela	18	2	2	111756	57099	0.510926	9508	4006	1576
	OM6	Hela	18	4	1	105243	87278	0.8293	10100	5780	2814
	OM6	Hela	18	4	1	240644	200976	0.835159	10795	8679	6224
	OM6	Hela	18	4	2	223929	95769	0.427676	10204	6009	3099
	OM6	Hela	18	4	2	183300	145216	0.792231	10607	7781	4816
	Calibration of duplex MIPs process: Hyb -Gap-Dig | Hyb means hybridization, the first step in duplex MIPs capture protocol. Gap means gap filing, the second step. Dig is the third step, linear DNA digestion. Green highlighted the protocol we chosen as standard. The success rate calculated as mapped reads/total reads. The loci captured defined as loci that has at least one mapped read.

## Sheet: cost
Reagents	Cat.No	Cost($)	Total Volume(ul or reactions)	Volume per Reaction (ul)	Cost per Reaction ($)
duplex MIPs	Home made	2200	9400000	1	0.000234043
Betaine solution 5M	B0306 1VL Sigma	49	1500	4	0.130667
Phusion High-Fidelity DNA Polymerase	NEB-M0530L	424	250	0.4	0.6784
Ampligase 10X Reaction Buffer	A1905B EPICENTRE	66	5000	2	0.0264
Ampligase DNA Ligase W/O Buffer	A3210K EPICENTRE	693	2000	1	0.3465
Exonuclease I (E.coli)	NEB-M0293L	268	750	0.175	0.0625333
Exonuclease III (E.coli)	NEB-M0206L	236	250	0.18	0.16992
RecJf	NEB-M0264L	272	167	0.1	0.162874
Exonuclease T - 1,250 units,	NEB-M0265L	280	250	0.08	0.0896
T7 Exonuclease	NEB-M0263L	248	500	0.4	0.1984
Lambda Exonuclease	M0262L	268	1000	0.02	0.00536
NEBNext Ultra II Q5 MasterMix	NEB-M0544L	395	12500	10	0.316
MinElute PCR Purification Kit	QIAGEN 28006	594	250reactions	2reaction/Run	0.02376
Qubit® dsDNA HS Assay Kit,	Q32854	269	500reactions	2reaction/Run	0.00538
Agencourt Ampure XP Beads	BeckmanCoulter A63881	1485	600000	16	0.0396
2% Agarose, dye-free, BluePippin, 100 - 600,	BDF2010	475	50reactions	1reaction/Run	0.0475
TapeStation Screen Tap	5067-5582	211	112 reactions	2reaction/Run	0.0188393
TapeStation Reagents	5067-5583	90.33	112 reactions	2reaction/Run	0.00806518
				Cost per Cell	2.33
The cost of duplex MIPs capture pipeline. The cost was calculated by 200 cells/run, WGA cost and sequencing run cost were not included.

## Sheet: size selection
	BluePippin Size (bp)	Name	Total Reads	Total Success	Success Rate	Loci >0
	300	W151020 p2-C9	61816	57226	0.925747	7944
	240-340	W151020 p2-C9	144518	130517	0.903119	9783
	270-310	W151020 p2-C9	87924	82158	0.934421	8791
	300	H1- 090215-B3	87665	83768	0.955547	3075
	240-340	H1- 090215-B3	164359	155680	0.947195	4046
	270-310	H1- 090215-B3	122252	117106	0.957907	3574
	300	H1- 090215-B3	85631	81251	0.94885	2891
	240-340	H1- 090215-B3	178585	168311	0.94247	3985
	270-310	H1- 090215-B3	123557	117945	0.95458	3411
	300	H1- 090215-B6	129546	123914	0.956525	5568
	240-340	H1- 090215-B6	387493	368533	0.95107	6850
	270-310	H1- 090215-B6	213020	203982	0.957572	6209
	300	H1- 090215-E9	114190	109002	0.954567	5194
	240-340	H1- 090215-E9	460648	436100	0.94671	6728
	270-310	H1- 090215-E9	137124	131168	0.956565	5569
	300	H1- 090215-A1	77196	73307	0.949622	5230
	240-340	H1- 090215-A1	154987	146026	0.942182	6327
	270-310	H1- 090215-A1	120505	114812	0.952757	5882
	300	H1- 090215-F5	14620	13535	0.925787	3706
	240-340	H1- 090215-F5	184932	170304	0.920901	7744
	270-310	H1- 090215-F5	22392	20930	0.934709	4533
	300	PC2	12488	11149	0.892777	5004
	240-340	PC2	95192	81596	0.857173	10347
	270-310	PC2	9078	8208	0.904164	4454
	Calibration of Sequencing Library Size Selection | PC2 was bulk DNA; all the other samples were single cell WGA DNA

## Sheet: panel mix
		Barcodecontent ID	Tota lReads	Success Read	Success Rate	# Loci ( >=1X)	Panel Name	Template	Panel Size
		11094	83946	64784	0.771734	15425	OM9	Hela	50K
		11098	86039	66589	0.77394	15531	OM9	Hela	50K
		11102	46	9	0.195652	9	OM9	DDW	50K
		11730	205862	163105	0.792303	13784	OM6+OM8	Hela	25K
		11731	189982	140744	0.740828	13312	OM6+OM8	Hela	25K
		11732	184	12	0.0652174	12	OM6+OM8	DDW	25K
		25K and 50K panels performance (Data from Miseq 70 and 71)
