# Supplementary material for: Retrospective cell lineage reconstruction in humans by using short tandem repeats
Source: Cell Rep Methods. 2021 Jul 26;1(3):100054. doi: 10.1016/j.crmeth.2021.100054 (PMC8313865; doi:10.1016/j.crmeth.2021.100054)
Supplement: Data S1. Panel details related to Figures 2, 3, and 4 [file mmc3.xlsx]

## Sheet: panels
	chromosome	str_start_pos	str_end_pos	amp_start_pos	amp_end_pos	rutrepeat_unit_type	repeat_number	amp_seq	om6	om7	om9
75948	10	108341081	108341118	108341074	108341162	AC	19	CATACATACACACACACACACACACACACACACACACACACACACTTTCTATATACTCAATCCTGGGCTAATTTCAGTAAAAGACATAT	TRUE	TRUE	TRUE
38983	X	12914639	12914688	12914602	12914728	AT	25	AATTAAGTCAAAGACGTTGGGGTGCTTACTTGCTGAGATATATATATATATATATATATATATATATATATATATATATATATATATGTACACATCCACATATATATTCTGTATACCCACATATATA	TRUE	TRUE	TRUE
75951	4	38272627	38272666	38272619	38272680	AC	20	ATTCCATAACACACACACACACACACACACACACACACACACACACACCCAGTCTCAAAATA	TRUE	TRUE	TRUE
26745	X	106899122	106899135	106899101	106899294	AC	7	GGACACCCCAAAGGAAGTGGCGTGTGTGTGTGTGTGGGTGTGTGTGTGTGTGGGGGGGGGGTGTGTGTGTGTGTATTTTCGGGTAGGATGAAGAGCTGTGATGAGGGGTGGGCTGGTGAGACTAGATCATAAGGGACTGTATAAGGAGAGTGTACATATGTCTATTGTCCCTGCATACTTATTACCAGCAACCC	TRUE	TRUE	TRUE
26746	X	106899138	106899151	106899101	106899294	AC	7	GGACACCCCAAAGGAAGTGGCGTGTGTGTGTGTGTGGGTGTGTGTGTGTGTGGGGGGGGGGTGTGTGTGTGTGTATTTTCGGGTAGGATGAAGAGCTGTGATGAGGGGTGGGCTGGTGAGACTAGATCATAAGGGACTGTATAAGGAGAGTGTACATATGTCTATTGTCCCTGCATACTTATTACCAGCAACCC	TRUE	TRUE	TRUE
81735	X	106899152	106899161	106899101	106899294	C	10	GGACACCCCAAAGGAAGTGGCGTGTGTGTGTGTGTGGGTGTGTGTGTGTGTGGGGGGGGGGTGTGTGTGTGTGTATTTTCGGGTAGGATGAAGAGCTGTGATGAGGGGTGGGCTGGTGAGACTAGATCATAAGGGACTGTATAAGGAGAGTGTACATATGTCTATTGTCCCTGCATACTTATTACCAGCAACCC	TRUE	TRUE	TRUE
26747	X	106899162	106899174	106899101	106899294	AC	7	GGACACCCCAAAGGAAGTGGCGTGTGTGTGTGTGTGGGTGTGTGTGTGTGTGGGGGGGGGGTGTGTGTGTGTGTATTTTCGGGTAGGATGAAGAGCTGTGATGAGGGGTGGGCTGGTGAGACTAGATCATAAGGGACTGTATAAGGAGAGTGTACATATGTCTATTGTCCCTGCATACTTATTACCAGCAACCC	TRUE	TRUE	TRUE
81728	X	92567963	92567972	92567937	92567986	C	10	TTATCCTTTCTGAGAAACGGCGGGGTGGGGGGGGGGCGGATAAAAATAAA	TRUE	TRUE	TRUE
75958	3	179481972	179482003	179481897	179482011	AC	16	GCTATCATCACCTCCATGGGATTTCAGCGAAATCAGGCTATTCAGGCACTACGAGCAACGGTGAGCATGAGAGACTGTGTGTGTGTGTGTGTGTGTGTGTGTGTGTGAATTTATT	TRUE	TRUE	TRUE
86317	X	73070601	73070608	73070435	73070628	C	8	CTTGCCACGGCTCACCACCATGTCCACACCAAGCAGGCCTGGAGCACTGCCCATGGCAACAGTGCAGTGCAGGGCAGACCAGAGGGGGGTAGGGGGGTAGGGGGGTAGGGGGGTGGGGAGGTGGGGGGTGGGGGGTGGGGGTGGGGAGTTGGGGGGGTTGGGGGGTGGGGGGGGAGGTATACTTAGCCTTAGGT	TRUE	FALSE	TRUE
203494	X	73070585	73070591	73070435	73070628	C	7	CTTGCCACGGCTCACCACCATGTCCACACCAAGCAGGCCTGGAGCACTGCCCATGGCAACAGTGCAGTGCAGGGCAGACCAGAGGGGGGTAGGGGGGTAGGGGGGTAGGGGGGTGGGGAGGTGGGGGGTGGGGGGTGGGGGTGGGGAGTTGGGGGGGTTGGGGGGTGGGGGGGGAGGTATACTTAGCCTTAGGT	TRUE	FALSE	TRUE
28644	X	43077989	43078014	43077930	43078092	AC	13	CTATTGATGTTTCTGAGTTGCTGGCTTCTCCAGTGCCCGGTTTGGAAAATATGTGTCAAACACACACACACACACACACACACACGATTCACCACTAATCACTCCTTTGATCCTGAAGTTGCTAGCTTGTCTGACTTCTTTCCACCTTTCAGAGTAGTACACA	TRUE	TRUE	TRUE
75968	6	162367447	162367482	162367424	162367485	AG	18	ACACACACACACACACACACACACTCTCTCTCTCTCTCTCTCTCTCTCTCTCTCTCTCTCAA	TRUE	TRUE	TRUE
75969	4	21171284	21171327	21171229	21171339	AC	22	AATTCTCTATTTGGTTTTGTTTGGGTTTCATATGTATGTAGTCATACTTTATATTTGTGTGTGTGTGTGTGTGTGTGTGTGTGTGTGTGTGTGTGTGTGTTTTATAGTGCA	TRUE	TRUE	TRUE
75975	18	72062982	72063011	72062975	72063054	AC	15	AATTACAACACACACACACACACACACACACACACACATGCTCCTCTTGACAGAACATAAAATGCAACATTGGAACAAAG	TRUE	TRUE	TRUE
75976	8	13817237	13817270	13817182	13817286	AC	17	TTACAGAAATAAGTGCTGTAATAGGCATGAGAATTTCCTACTTATTTGTTATGGATGTGTGTGTGTGTGTGTGTGTGTGTGTGTGTGTGAATTTATATATCAAGT	TRUE	TRUE	TRUE
114994	17	714750	714759	714670	714762	C	10	GACAACGGTCTCCTTAGAAAAAGAATTTTCAGCACTGCACACGGCTGCACATTCCCCAGGCTGCGTAAAGCCCCGGGGTTGGGGGGGGGGCAG	TRUE	FALSE	TRUE
75978	5	3970056	3970101	3970030	3970116	AC	23	ACATCAAACAGTATAAGTAACAAATGCACACACACACACACACACACACACACACACACACACACACACACAAGTCCACAAGTCCCT	TRUE	TRUE	TRUE
75979	2	143730361	143730382	143730291	143730410	AT	11	TTGTCTTGTCTATATATATATATGAATTTGCCATTTATAGTCAATTATGTAGACTACAGAGACAGAGGCCATATATATATATATATATATATAGAGAGAGAGAGAGAGAGAGAGAGAGAC	TRUE	FALSE	TRUE
75980	2	143730383	143730408	143730291	143730410	AG	13	TTGTCTTGTCTATATATATATATGAATTTGCCATTTATAGTCAATTATGTAGACTACAGAGACAGAGGCCATATATATATATATATATATATAGAGAGAGAGAGAGAGAGAGAGAGAGAC	TRUE	FALSE	TRUE
28794	X	102591753	102591786	102591703	102591874	AC	17	AAAAAAATGAGGGCAAGAGGCTTTATTGTTTTTTTGTTTTGTTTTGCTTTTGTGTGTGTGTGTGTGTGTGTGTGTGTGTGTGTGAAGAAACAAGTGTGGCAGCATAGGTAGGTTTGGAATTGGCTAATTCGAACCATTTCAATGGCTCAGGGATAAAAGGCTGTTTCTAGCT	TRUE	FALSE	TRUE
854395	X	102591731	102591737	102591703	102591874	A	7	AAAAAAATGAGGGCAAGAGGCTTTATTGTTTTTTTGTTTTGTTTTGCTTTTGTGTGTGTGTGTGTGTGTGTGTGTGTGTGTGTGAAGAAACAAGTGTGGCAGCATAGGTAGGTTTGGAATTGGCTAATTCGAACCATTTCAATGGCTCAGGGATAAAAGGCTGTTTCTAGCT	TRUE	FALSE	TRUE
39015	6	55144319	55144352	55144319	55144365	AC	17	ACACACACACACACACACACACACACACACACACTGATACAGACAAT	TRUE	TRUE	TRUE
81393	X	39737654	39737665	39737641	39737720	C	12	CGCAGTGGCGGGTGGGGGGGGGGGGCGCAGGGATGCTGCTATGGCCTCACCTCTTCACGACGCCCCTCTCAACCTTGACT	TRUE	TRUE	TRUE
111539	7	135624325	135624336	135624290	135624398	C	12	ATCTTGTGACCATAAGGATTGGGGAAAATGGGGGCGGGGGGGGGGGGCGGGTGCGTGGGGCGGGTGCCCAGTGTGGGATATCAACAACATACACAGCGGAGCCAGTCAC	TRUE	TRUE	TRUE
112274	9	100513117	100513126	100513065	100513186	C	10	CAGCCTGGGAAACAGAGCAAGATTCTGTCTCAACAACAACAACAAAAAAGGTGGGGGGGGGGAAATGAATACATAAAATATTTGATTTTTACCAAAAACCCTCTTTCTCAGCTTGATCATTT	TRUE	TRUE	TRUE
39022	13	101766777	101766804	101766742	101766837	AG	14	GGTGGATGTTATAACACTCTACATAGCATATTCATTCTCTCTCTCTCTCTCTCTCTCTCTCTCGCTGACTTGCTCTTCCCATCTTGCTTGCTTGCC	TRUE	TRUE	TRUE
75993	15	67766406	67766441	67766406	67766459	AC	18	GTGTGTGTGTGTGTGTGTGTGTGTGTGTGTGTGTGTGGAGAGGGAGAGAGGGAT	TRUE	TRUE	TRUE
39026	12	97323935	97323988	97323896	97324015	AC	27	TTTTAGTTTTTGGTCATCTAGTTTATTATCTGTTGTAAAACACACACACACACACACACACACACACACACACACACACACACACACACACACACTCTCTCTCTCTCTCTCTCTCTCTCT	TRUE	TRUE	TRUE
39029	18	30484474	30484501	30484446	30484540	AC	14	TGATTACATTTTTGTTCTAGTACAGGTTTGTGTGTGTGTGTGTGTGTGTGTGTGTGTTTGGCAAATATTACTTTTACCATTTCAGTTTTCAAAAT	TRUE	TRUE	TRUE
39030	1	234219967	234219996	234219962	234219999	AC	15	AATAGACACACACACACACACACACACACACACACAAT	TRUE	TRUE	TRUE
76000	1	50362281	50362326	50362277	50362383	AC	23	GAAAACACACACACACACACACACACACACACACACACACACACACACACAACTAAATGCTAATATCACTGAACAAAAATTGATGCAAAAATTCTCAAAAAAAAAAT	TRUE	TRUE	TRUE
38989	3	188536816	188536859	188536802	188536874	AC	22	AACTCATGGGGGTCGTGTGTGTGTGTGTGTGTGTGTGTGTGTGTGTGTGTGTGTGTGTTACTTACAATGTTTT	TRUE	TRUE	TRUE
39037	9	10943763	10943792	10943756	10943807	AC	15	ACTGTATACACACACACACACACACACACACACACACATATACATACATATA	TRUE	TRUE	TRUE
54123	8	126695522	126695547	126695504	126695620	AC	13	CATGTGCGTGTGCGTGCATGTGTGTGTGTGTGTGTGTGTGTGTGTGAGAGAGAGAGAGAGAGAGAGAGAGAGAGAGACAGTTAGGGCTTCAGCATATGAATTTGAGTGTACGATTCA	TRUE	TRUE	TRUE
54124	8	126695549	126695580	126695504	126695620	AG	16	CATGTGCGTGTGCGTGCATGTGTGTGTGTGTGTGTGTGTGTGTGTGAGAGAGAGAGAGAGAGAGAGAGAGAGAGAGACAGTTAGGGCTTCAGCATATGAATTTGAGTGTACGATTCA	TRUE	TRUE	TRUE
39039	15	49285298	49285339	49285250	49285356	AC	21	AAAACTACAAATTTAGTTTATTTAGTACTAGTTTGAGACAGAGAGAGAGTGTGTGTGTGTGTGTGTGTGTGTGTGTGTGTGTGTGTGTGTTTCAGATGGGGTCTTGC	TRUE	FALSE	TRUE
85939	X	70753602	70753609	70753592	70753660	C	8	TCCTTCATCTCCCCCCCCAGTCTTTTCCCCTTAGCCAGATTTGGTCCTTCTCTGCCAATCTAGGGCGGG	TRUE	TRUE	TRUE
76009	6	2791937	2791968	2791923	2792004	AC	16	ATTTTTTCCAATGAGTGTGTGTGTGTGTGTGTGTGTGTGTGTGTGTATGTATGACTACACCATCTGTTTATAGCTTGCTGTT	TRUE	TRUE	TRUE
76010	1	73828497	73828542	73828460	73828554	AC	23	ATAATTATGTGAACCAATTCCTTATAGTAAATCTCTTCACACACACACACACACACACACACACACACACACACACACACACATTCTATTGTTTT	TRUE	TRUE	TRUE
39045	16	87201575	87201618	87201571	87201632	AC	22	TCTTACACACACACACACACACACACACACACACACACACACACACACTATAAAGATGAAAT	TRUE	TRUE	TRUE
76015	11	42793549	42793578	42793549	42793584	AC	15	GTGTGTGTGTGTGTGTGTGTGTGTGTGTGTATTACA	TRUE	TRUE	TRUE
76016	21	44497976	44498009	44497975	44498011	AC	17	CCACACACACACACACACACACACACACACACACACG	TRUE	TRUE	TRUE
39051	13	98985691	98985732	98985660	98985772	AC	21	TGCAAGAAAGCAGTAGAAATCCCCCACATGTACACACACACACACACACACACACACACACACACACACACACAAAATCTATCTTTGCAGAGTTTTGGAATGAAAGAAGGAGG	TRUE	TRUE	TRUE
114396	15	78705022	78705032	78704946	78705051	C	11	ATCCCACATCAGCCTCTCAAGTAGCTGGGTCTCCAGGCACCACCATGCCTGGCTAAGTTTTTATTTTTAGTAGAGTGGGGGGGGGGGTCTCACCATGTTGCCCAGT	TRUE	TRUE	TRUE
53278	12	14251824	14251873	14251821	14251914	AC	25	ATGCACACACACACACACACACACACACACACACACACACACACACACACACACTGAGAGAGAGAGAAAGAGAGAGAGAGAGAGAAAGGGATCT	TRUE	TRUE	TRUE
53279	12	14251889	14251904	14251821	14251914	AG	8	ATGCACACACACACACACACACACACACACACACACACACACACACACACACACTGAGAGAGAGAGAAAGAGAGAGAGAGAGAGAAAGGGATCT	TRUE	TRUE	TRUE
76028	8	19859425	19859462	19859388	19859485	AC	19	ATCAGTCATTTTGATAAATGCTGTCGTGTTGTTTTTCGTGTGTGTGTGTGTGTGTGTGTGTGTGTGTGTGTGTGTATTCTGTAATGTATACCTGTATT	TRUE	TRUE	TRUE
76030	16	8452627	8452678	8452579	8452705	AC	26	AACTGCTCCATCCTGACATTGATATTCTCTGAGCCAGTGGCAGGACACGTGTGTGTGTGTGTGTGTGTGTGTGTGTGTGTGTGTGTGTGTGTGTGTGTGTTTTTACAGGTAAACCAACAGTCAATTT	TRUE	TRUE	TRUE
76032	4	156041480	156041501	156041473	156041531	AT	11	GAGACAGATATATATATATATATATATATAGAGAGAGAGAGAGAGAGAGAGAGAGAGAG	TRUE	TRUE	TRUE
76033	4	156041502	156041531	156041473	156041531	AG	15	GAGACAGATATATATATATATATATATATAGAGAGAGAGAGAGAGAGAGAGAGAGAGAG	TRUE	TRUE	TRUE
81552	X	146937353	146937363	146937353	146937402	C	11	GGGGGGGGGGGCCTCTGCCCTCAATGTTATTTTAGTATTTGCTTCATTTG	TRUE	TRUE	TRUE
76037	3	159655307	159655346	159655290	159655346	AC	20	AATAAACAGTTTATAGAACACACACACACACACACACACACACACACACACACACAC	TRUE	TRUE	TRUE
76043	2	186945946	186945975	186945926	186946050	AC	15	AAATAAACACAACATTTTATACACACACACACACACACACACACACACACATATATATATATAGAGAGAGAGAGAGAGAGAGAGACAGAGACAGAGACAGAGAGATCCTTGTAAAATAGTAGAAA	TRUE	TRUE	TRUE
76044	2	186945988	186946009	186945926	186946050	AG	11	AAATAAACACAACATTTTATACACACACACACACACACACACACACACACATATATATATATAGAGAGAGAGAGAGAGAGAGAGACAGAGACAGAGACAGAGAGATCCTTGTAAAATAGTAGAAA	TRUE	TRUE	TRUE
85643	X	52652456	52652464	52652450	52652565	C	9	ATTTTTGGGGGGGGGTATTTTAGTAGAGACAGGGATTCGTTATGTTGGCCAGGCTGGCCTCAACCGCCTGGGCTCAAGCAATCCTCCCGCCTTGGCCTCGGGACTGCAGGCACGCA	TRUE	TRUE	TRUE
76045	9	96170387	96170414	96170368	96170469	AC	14	AATATATCCATCACCTCACGTGTGTGTGTGTGTGTGTGTGTGTGTGTTGAGAACATGTAAGATCTATTCTCTTAGCACTTTTCAAGTAAACAATACATTATT	TRUE	TRUE	TRUE
111852	8	55984862	55984871	55984853	55984892	C	10	AGGGGGTCAGGGGGGGGGGTGGGGGAAGTGTCTCTGAGGC	TRUE	TRUE	TRUE
76053	14	32829919	32829956	32829908	32830008	AC	19	TTGGCCATTGAGTGTGTGTGTGTGTGTGTGTGTGTGTGTGTGTGTGTGTGCATGCATTTTTTGAGACATGGTTTTGCCCTCTTACCCAGGCTGGAGTGCAG	TRUE	TRUE	TRUE
76056	9	122081123	122081162	122081091	122081179	AC	20	ACAAGGTCATACATGGAAGAGAAATGTGTGGGGTGTGTGTGTGTGTGTGTGTGTGTGTGTGTGTGTGTGTGTGCAGGAGAGTGAGACCT	TRUE	FALSE	TRUE
39104	3	179836241	179836282	179836232	179836304	AC	21	AGGGAGAAAACACACACACACACACACACACACACACACACACACACACACAGCGGAAAAGGAAGTCCACCAA	TRUE	TRUE	TRUE
76070	6	114879850	114879881	114879842	114879922	AC	16	TAATGATATGTGTGTGTGTGTGTGTGTGTGTGTGTGTGTGAAAGGGAGAAAGAGAGAGTGAGAAACTAAGGGTCTCTTCAA	TRUE	TRUE	TRUE
76071	1	78937472	78937487	78937454	78937557	AG	8	ATTACTTATAACAAACTCCTCTCTCTCTCTCTCTCTATATATATATATATGTGTGTGTGTGTGTGTGTGTGTGTGTGTGTGTGTGTGTGCATGTATGTATGTAT	TRUE	TRUE	TRUE
76072	1	78937489	78937502	78937454	78937557	AT	7	ATTACTTATAACAAACTCCTCTCTCTCTCTCTCTCTATATATATATATATGTGTGTGTGTGTGTGTGTGTGTGTGTGTGTGTGTGTGTGCATGTATGTATGTAT	TRUE	TRUE	TRUE
76073	1	78937503	78937542	78937454	78937557	AC	20	ATTACTTATAACAAACTCCTCTCTCTCTCTCTCTCTATATATATATATATGTGTGTGTGTGTGTGTGTGTGTGTGTGTGTGTGTGTGTGCATGTATGTATGTAT	TRUE	TRUE	TRUE
76074	1	78937544	78937555	78937454	78937557	ACAT	3	ATTACTTATAACAAACTCCTCTCTCTCTCTCTCTCTATATATATATATATGTGTGTGTGTGTGTGTGTGTGTGTGTGTGTGTGTGTGTGCATGTATGTATGTAT	TRUE	TRUE	TRUE
76075	10	13744541	13744568	13744458	13744579	AC	14	TATATGGTCATGCTCTTAGTGAAGTATATTTTATAGGATAGGCAGATTATTTTGCAAATGAAATCTAAGAATGTGTGTTTGCATGTGTGTGTGTGTGTGTGTGTGTGTGTGCGCATGCATGT	TRUE	TRUE	TRUE
39108	9	89637951	89637992	89637924	89638017	AC	21	AAGAAAATGTATTTGCTGTTGTGAAATTGTGTGTGTGTGTGTGTGTGTGTGTGTGTGTGTGTGTGTGTGCAAGCTGCCAGCACAGTTGCTTAGA	TRUE	TRUE	TRUE
39114	6	118812360	118812401	118812290	118812417	AC	21	GTTGTTGTACTCGTTTACATTCTCACCAATAGTGTAAAATCATTCCCTTCTATTTCATACCAACATCTATACACACACACACACACACACACACACACACACACACACACACATATGCATGCATATCT	TRUE	TRUE	TRUE
76087	10	68394331	68394366	68394327	68394435	AC	18	CATGGTGTGTGTGTGTGTGTGTGTGTGTGTGTGTGTGTGTCTGCAGCAGATATAAGGTAATGATTCTTATGATTGAATAATTATAACATGGTCCTACATTTCTTCCTTT	TRUE	TRUE	TRUE
39126	13	108401477	108401512	108401431	108401513	AC	18	AGCTAAAATCAATTTAGGAAATGACTCAGACTATAATGTCTATAATTGTGTGTGTGTGTGTGTGTGTGTGTGTGTGTGTGTGT	TRUE	TRUE	TRUE
76093	9	93850257	93850292	93850228	93850350	AC	18	CTTGATTGGTAAAATATGTAACATATAAATGTGTGTGTGTGTGTGTGTGTGTGTGTGTGTGTGTGTGAGAGAGAGAGAGAGAGAGAGAGAGAGAGAAATACTGAATTCCCATGATCCATTTGT	TRUE	FALSE	TRUE
76094	9	93850294	93850323	93850228	93850350	AG	15	CTTGATTGGTAAAATATGTAACATATAAATGTGTGTGTGTGTGTGTGTGTGTGTGTGTGTGTGTGTGAGAGAGAGAGAGAGAGAGAGAGAGAGAGAAATACTGAATTCCCATGATCCATTTGT	TRUE	FALSE	TRUE
39129	14	77637454	77637493	77637406	77637497	AC	20	GCTGTTTGTTTGTTTAGTGCCTTTTCTGAACTAATTTTGAGAACTCTTTGTGTGTGTGTGTGTGTGTGTGTGTGTGTGTGTGTGTGTGTATG	TRUE	TRUE	TRUE
76097	2	173802943	173802972	173802922	173803051	AC	15	CATATACACATATCTGTAAGTACACACACACACACACACACACACACACACAGACAACCATCTGTATCTATGTTTGGCTAAGCATGACTTCATACTGATTTCTCCAACTCTAATCCATTACCACATGGAT	TRUE	TRUE	TRUE
110565	5	172722450	172722460	172722380	172722460	C	11	TCTGTCCCTCTCCTCCATCAGCTGCCTTGGTGAAGTGGGAATGAATACAGCTGGCCCCCTCCTTGTGGGTGGGGGGGGGGG	TRUE	TRUE	TRUE
110563	5	172335310	172335321	172335248	172335485	C	12	GGAGGCCAGGCACAGTGGCTCACGCCTGTAATCCCAGCACTTTGGGAGGCTGAGGCGGGGGCGGGGGGGGGGGGAGAGAGGGGAGGGGGGGAGGGGGGAGGGGGGGGGTGGATCATGAGGTCAGGAGTTCGGGACCAGCCTTGCCAATATGGTGAAACCCCATCTCTACTAAAAATACAAAAATTAGCTGGAGTGGTGGCACGCACCTGTAGTCACAGCTACTCGGGAGGCTGAGGCA	TRUE	TRUE	TRUE
76103	10	80178917	80178950	80178845	80178954	AC	17	CTGCTGTGTCCTCTCACCCACATATCCACAGGACTACTTGCTTTATAGACACAGCCTACATCAAATTGCCTTCACACACACACACACACACACACACACACACACACTCC	TRUE	TRUE	TRUE
39142	16	46618212	46618241	46618193	46618250	AC	15	AATTTATCATTTTCAAAACCACACACACACACACACACACACACACACACGCTAAGAG	TRUE	TRUE	TRUE
76107	15	60511916	60511947	60511858	60511982	AC	16	AGTGACTGCTCCACAGCATTTATTATAAGAAACATAACCTTCCCAGCCTTGCCTGCATACACACACACACACACACACACACACACACACAAATATGCATTCTTCTCTGCTTACTACTGACTAAA	TRUE	TRUE	TRUE
81692	X	38045152	38045161	38045129	38045256	C	10	TATTTTTCTAAAAAAAAAAAAAAGGGGGGGGGGAGTGAGTATATTTTGCATGTTGGTGGGAAATAATCACTGGGTGCCAGAGGGTAGACTCTGATATGCAGCTTCTAAGATGGCCCCCAATTATCCCT	TRUE	TRUE	TRUE
182076	X	38045138	38045151	38045129	38045256	A	14	TATTTTTCTAAAAAAAAAAAAAAGGGGGGGGGGAGTGAGTATATTTTGCATGTTGGTGGGAAATAATCACTGGGTGCCAGAGGGTAGACTCTGATATGCAGCTTCTAAGATGGCCCCCAATTATCCCT	TRUE	TRUE	TRUE
112613	10	12300666	12300675	12300663	12300702	C	10	GGTGGGGGGGGGGTCTTGCTATGTTGCCCAGGCTGGTCTC	TRUE	FALSE	TRUE
85704	X	129115902	129115910	129115787	129116011	C	9	GGGCTGGGTAGTCGTCCCCAGAAGGACTCCGTGTCTTGGCGGGGAGAGAGAGAGGCGAGCCCCGGCTTCAGGGGAGGGGTTCCGGGGAGGGAGATGGGGGGGTGGCGACGACGGTGGGGGGGGGAGCGGGAAGAAGGGGGAGTCACGCCCTGCCTGCAAGGGGAGCCTCCCTCAGGCCCCTGGGAGAAGGGGACTGAATGCGTCTGTTCTCCGCTGCCCGGCAGA	TRUE	FALSE	TRUE
204019	X	129115882	129115888	129115787	129116011	C	7	GGGCTGGGTAGTCGTCCCCAGAAGGACTCCGTGTCTTGGCGGGGAGAGAGAGAGGCGAGCCCCGGCTTCAGGGGAGGGGTTCCGGGGAGGGAGATGGGGGGGTGGCGACGACGGTGGGGGGGGGAGCGGGAAGAAGGGGGAGTCACGCCCTGCCTGCAAGGGGAGCCTCCCTCAGGCCCCTGGGAGAAGGGGACTGAATGCGTCTGTTCTCCGCTGCCCGGCAGA	TRUE	FALSE	TRUE
39006	12	5522433	5522472	5522433	5522479	AC	20	TGTGTGTGTGTGTGTGTGTGTGTGTGTGTGTGTGTGTGTGAGTAGAT	TRUE	TRUE	TRUE
76119	1	172749310	172749347	172749309	172749349	AC	19	TACACACACACACACACACACACACACACACACACACACTT	TRUE	TRUE	TRUE
39157	13	106777269	106777314	106777241	106777338	AC	23	TGCATAAACACACATATATATGTATAGCTGTGTGTGTGTGTGTGTGTGTGTGTGTGTGTGTGTGTGTGTGTGTGTAGAGCTCTAGTGACAGAGAAATG	TRUE	TRUE	TRUE
110009	4	52709971	52709980	52709962	52710082	C	10	CGGGGGGGTGGGGGGGGGGCGGCGAACAATGGGGTGGGGGAATGGGGGCAGCGGCCGAGCGGGGCAGGAGGGCGGGCGACTGGACGAGGGCTGATGTAACGGGAAAGCGAGGTGGTGGGAG	TRUE	FALSE	TRUE
139959	10	83983399	83983439	83983367	83983478	AC	20	GCAGTGTAGTAATATTCCAGCAACCACCCCAAACACACACACACACACACACACACACACACACACACACACATACACACCACCCACGTTCTTCTGGATGCCCCACTAACAT	TRUE	TRUE	TRUE
39165	4	72354606	72354645	72354591	72354649	AC	20	AGTTAGAAGAAAAAATGTGTGTGTGTGTGTGTGTGTGTGTGTGTGTGTGTGTGTGGTCA	TRUE	FALSE	TRUE
39166	7	80167610	80167647	80167608	80167676	AC	19	AGACACACACACACACACACACACACACACACACACACACAGTCATTCATGCAGGCTGCAATATCGAAA	TRUE	TRUE	TRUE
39171	4	57566685	57566730	57566639	57566738	AC	23	TTGCTAACTTCTGTAATAATGTGAGCCAATTCCTTATCATCTTTATACACACACACACACACACACACACACACACACACACACACACACACATCCATTG	TRUE	TRUE	TRUE
39172	9	97932920	97932961	97932913	97932989	AC	21	AAATATCGTGTGTGTGTGTGTGTGTGTGTGTGTGTGTGTGTGTGTGTGTTGGGAGCAGAAGAAGGCAGAGCCAGGGC	TRUE	FALSE	TRUE
76139	13	46231311	46231338	46231284	46231348	AG	14	TTTACACTAGGTAGTAGACACACGTTATCTCTCTCTCTCTCTCTCTCTCTCTCTCTGTGTGTGTG	TRUE	TRUE	TRUE
86307	X	70315794	70315801	70315635	70315854	C	8	CTCAAGAGTGACCAGGGTGGCACGACTGCAGAACTCGGTTTCCCGACTGGCTTTCGAGGCGCGTGCGCAGATGGCTGCCCCGGCGAGTGGTAAACAGAGACGTCAGGAGGGGGCTGCTGCTTGGAGCAAAACAAAAGGGAAACCCGGGGGGCGGGGGGTGGGGGGGGTTGATAGGGGAATCGGTGCGGGAATAAGGGAGGCCGCAGCCGCGGGGACCCGG	TRUE	FALSE	TRUE
721411	X	70315743	70315747	70315635	70315854	C	5	CTCAAGAGTGACCAGGGTGGCACGACTGCAGAACTCGGTTTCCCGACTGGCTTTCGAGGCGCGTGCGCAGATGGCTGCCCCGGCGAGTGGTAAACAGAGACGTCAGGAGGGGGCTGCTGCTTGGAGCAAAACAAAAGGGAAACCCGGGGGGCGGGGGGTGGGGGGGGTTGATAGGGGAATCGGTGCGGGAATAAGGGAGGCCGCAGCCGCGGGGACCCGG	TRUE	FALSE	TRUE
721412	X	70315780	70315785	70315635	70315854	C	6	CTCAAGAGTGACCAGGGTGGCACGACTGCAGAACTCGGTTTCCCGACTGGCTTTCGAGGCGCGTGCGCAGATGGCTGCCCCGGCGAGTGGTAAACAGAGACGTCAGGAGGGGGCTGCTGCTTGGAGCAAAACAAAAGGGAAACCCGGGGGGCGGGGGGTGGGGGGGGTTGATAGGGGAATCGGTGCGGGAATAAGGGAGGCCGCAGCCGCGGGGACCCGG	TRUE	FALSE	TRUE
721413	X	70315787	70315792	70315635	70315854	C	6	CTCAAGAGTGACCAGGGTGGCACGACTGCAGAACTCGGTTTCCCGACTGGCTTTCGAGGCGCGTGCGCAGATGGCTGCCCCGGCGAGTGGTAAACAGAGACGTCAGGAGGGGGCTGCTGCTTGGAGCAAAACAAAAGGGAAACCCGGGGGGCGGGGGGTGGGGGGGGTTGATAGGGGAATCGGTGCGGGAATAAGGGAGGCCGCAGCCGCGGGGACCCGG	TRUE	FALSE	TRUE
86308	X	70323134	70323141	70323057	70323145	C	8	GCAGGCAGCGGGGAGGGGAGGAACAGGGAAGGGGGAGCTGGGGAGCTTGGCTGAGGGTCTGGGAAATGAGCAGGGATGGGGGGGGATGT	TRUE	FALSE	TRUE
721429	X	70323087	70323091	70323057	70323145	C	5	GCAGGCAGCGGGGAGGGGAGGAACAGGGAAGGGGGAGCTGGGGAGCTTGGCTGAGGGTCTGGGAAATGAGCAGGGATGGGGGGGGATGT	TRUE	FALSE	TRUE
28848	X	68254162	68254179	68254102	68254300	AC	9	GCCTTCCTCAGCCCACCCAAGGCCAGTCTCCAGTCTGAATGTGGTGTGTGTGTGCGTGCATGTGTGTGTGTGTGTGTGTATGTGTGTGTATCTGTTAGTCTGTATATGTGTGTGGGTATACCAAACCCCGGGGGGGGCCACATGTGTGTATGGATAAGTGTGTATGTGTACACTCATGGGGGTACACAGAGGCCCCACA	TRUE	FALSE	TRUE
86301	X	68254231	68254238	68254102	68254300	C	8	GCCTTCCTCAGCCCACCCAAGGCCAGTCTCCAGTCTGAATGTGGTGTGTGTGTGCGTGCATGTGTGTGTGTGTGTGTGTATGTGTGTGTATCTGTTAGTCTGTATATGTGTGTGGGTATACCAAACCCCGGGGGGGGCCACATGTGTGTATGGATAAGTGTGTATGTGTACACTCATGGGGGTACACAGAGGCCCCACA	TRUE	TRUE	TRUE
720693	X	68254279	68254283	68254102	68254300	C	5	GCCTTCCTCAGCCCACCCAAGGCCAGTCTCCAGTCTGAATGTGGTGTGTGTGTGCGTGCATGTGTGTGTGTGTGTGTGTATGTGTGTGTATCTGTTAGTCTGTATATGTGTGTGGGTATACCAAACCCCGGGGGGGGCCACATGTGTGTATGGATAAGTGTGTATGTGTACACTCATGGGGGTACACAGAGGCCCCACA	TRUE	TRUE	TRUE
39180	21	22823114	22823153	22823096	22823154	AC	20	ATGTATGTATGTATGTATACACACACACACACACACACACACACACACACACACACACA	TRUE	TRUE	TRUE
39181	18	20417538	20417585	20417498	20417627	AC	24	ATATAAGAAACAGTCATAATGGGTTACTCATGGTTCTAATTGTGTGTGTGTGTGTGTGTGTGTGTGTGTGTGTGTGTGTGTGTGTGTGTAATTATAGCCCGATAGAGATAGAATGGGAAAATCATAGACT	TRUE	TRUE	TRUE
39184	10	28013686	28013721	28013611	28013725	AC	18	GATGCCACCGATCGTCTTCAAAAGCGACCTTGTTTTTCCAACTATGTTCGATTTCTATTACTGCTACTACTACCTACACACACACACACACACACACACACACACACACACCCCG	TRUE	TRUE	TRUE
76156	12	17102215	17102248	17102213	17102256	AC	17	ATACACACACACACACACACACACACACACACACACAGGCTTCC	TRUE	TRUE	TRUE
39195	8	32053635	32053668	32053621	32053719	AC	17	AGTAAAAACAATGAGTGTGTGTGTGTGTGTGTGTGTGTGTGTGTGTGTATTGGAAAGCAGTTGATCTGTACACATACTTACAGTTTACTAAACAAATGT	TRUE	TRUE	TRUE
76159	2	31476113	31476146	31476065	31476166	AC	17	ATATCCTGCATATACACAACTCCCCTCTTCCCCACAGCAACCCCCTCCCACACACACACACACACACACACACACACACACAAATGTGTGCATAGAACAAAA	TRUE	FALSE	TRUE
85537	X	119445426	119445434	119445285	119445458	C	9	CACTGCCTCTGGTTGCGAGCTGCAGCCCAAGTGCCGCCTCCCCCTCCCTTCCACTCTTCTCCCTCCCTCCTCTTCTGCCTCCCTCTGCTCTGGGAGGCAGCAGCATTGGCGGTCCGTGCAGCCGCGTGCGCTTGCGCAAGACCCCCCCCCTCCTCCCTCCCCCTCAGTCTCCCC	TRUE	FALSE	TRUE
697501	X	119445443	119445447	119445285	119445458	C	5	CACTGCCTCTGGTTGCGAGCTGCAGCCCAAGTGCCGCCTCCCCCTCCCTTCCACTCTTCTCCCTCCCTCCTCTTCTGCCTCCCTCTGCTCTGGGAGGCAGCAGCATTGGCGGTCCGTGCAGCCGCGTGCGCTTGCGCAAGACCCCCCCCCTCCTCCCTCCCCCTCAGTCTCCCC	TRUE	FALSE	TRUE
39208	7	14343672	14343713	14343658	14343716	AC	21	TTTGTTCTTATAGAACACACACACACACACACACACACACACACACACACACACACTCT	TRUE	TRUE	TRUE
76169	7	150452698	150452723	150452688	150452749	AG	13	TTGGTCTGCTAGAGAGAGAGAGAGAGAGAGAGAGAGGGACCATATCCCTGGGGACAGGAAAA	TRUE	FALSE	TRUE
39211	2	17297178	17297221	17297139	17297222	AC	22	TATATTTCACACGCATACATGTACATGCACGTGCGCACGCACACACACACACACACACACACACACACACACACACACACACAC	TRUE	TRUE	TRUE
76176	8	79039494	79039525	79039441	79039548	AC	16	AAGATAAGATGATTGTCACATGAATACTAATGAGTAGGACTAAGACTAGAAATACACACACACACACACACACACACACACACACAAAGGTTCCCTTATTCTCCTTCA	TRUE	TRUE	TRUE
76180	8	20370531	20370576	20370478	20370586	AG	23	GCTCAAGCTGTCCACTGGGAACCTGTCCAGAGAATTATATCTATTTGAATGTTAGAGAGAGAGAGAGAGAGAGAGAGAGAGAGAGAGAGAGAGAGAGAGATGCAAGTAT	TRUE	TRUE	TRUE
76182	7	96971087	96971128	96971082	96971144	AC	21	ATGTCTGTGTGTGTGTGTGTGTGTGTGTGTGTGTGTGTGTGTGTGTGTTCACATGGTTGGCAA	TRUE	TRUE	TRUE
39226	6	154966621	154966636	154966603	154966724	AT	8	AGAATAGGAATAGTAGTGTATATATATATATATAGTATTGTATGTATATATATATAGTACTATATATATATTTACACACACACACACACACACACACACACACACACACACACACACACAAC	TRUE	FALSE	TRUE
39227	6	154966676	154966721	154966603	154966724	AC	23	AGAATAGGAATAGTAGTGTATATATATATATATAGTATTGTATGTATATATATATAGTACTATATATATATTTACACACACACACACACACACACACACACACACACACACACACACACAAC	TRUE	FALSE	TRUE
76186	21	43039245	43039276	43039238	43039359	AC	16	ATTTATTTGTGTGTGTGTGTGTGTGTGTGTGTGTGTGTGTACTCTCTATTTATTACAGTATGCTTTAGAAGAGCCAAATTTGAAAACAACCTGAACTTCTATCAGCAAAGTTTTTATCACAT	TRUE	TRUE	TRUE
39230	7	87611360	87611383	87611348	87611463	AT	12	TATGTTTATTTCATATATATATATATATATATATATACACACACACACACACACACACACACACACACACACACACATGCATACACAAGTTTTCTAAGCCTCTAGTAATGCTAAAA	TRUE	TRUE	TRUE
39231	7	87611384	87611423	87611348	87611463	AC	20	TATGTTTATTTCATATATATATATATATATATATATACACACACACACACACACACACACACACACACACACACACATGCATACACAAGTTTTCTAAGCCTCTAGTAATGCTAAAA	TRUE	TRUE	TRUE
39234	2	31223302	31223339	31223280	31223356	AC	19	TCTACAGAAAAATATCACCAACTGTGTGTGTGTGTGTGTGTGTGTGTGTGTGTGTGTGTGTATACACAGAAATTGAG	TRUE	TRUE	TRUE
76199	20	10769256	10769299	10769249	10769304	AC	22	AGGATTATGTGTGTGTGTGTGTGTGTGTGTGTGTGTGTGTGTGTGTGTGTGGTGGT	TRUE	TRUE	TRUE
39245	10	87604178	87604223	87604140	87604226	AC	23	TATCAGCTCAGACAGGAAAATACTGAATACAACTAAATACACACACACACACACACACACACACACACACACACACACACACACAAA	TRUE	TRUE	TRUE
76202	3	38869899	38869940	38869893	38869942	AC	21	AGGAAAACACACACACACACACACACACACACACACACACACACACACCC	TRUE	TRUE	TRUE
76205	14	52286656	52286689	52286651	52286743	AG	17	CCAGATCTCTCTCTCTCTCTCTCTCTCTCTCTCTCTCTCTGTCTTTCAAACCTTACACAACTTGAGACATCTTCACTCACATATCCTGCAGGT	TRUE	TRUE	TRUE
85428	X	10548229	10548237	10548227	10548243	C	9	TGCCCCCCCCCGCCCCG	TRUE	TRUE	TRUE
39255	2	17395731	17395758	17395726	17395851	AC	14	TTTCTTGTGTGTGTGTGTGTGTGTGTGTGTGTGTTCCTGTTGCCTTGCATTGATATCTCCATATTCAATGGAGCAGACAACTTTTCCAGATTTTACGGACTGGATAAGTAGGGAAACATCCCCAAA	TRUE	TRUE	TRUE
76211	2	36275154	36275197	36275096	36275200	AC	22	TACACTCTTGCAAAGATCTACTCTTTGTACTGACAGAGTAGATCTCAAGTCTTCTCACCACACACACACACACACACACACACACACACACACACACACACAAAA	TRUE	TRUE	TRUE
39265	9	134969235	134969264	134969185	134969285	AC	15	ATAGTTGAAGTCTGTCAAAATGGTAGTTCATTCTATTCAACTGCTTGATTTGTGTGTGTGTGTGTGTGTGTGTGTGTGTGTTTTCATAACAGATGTAAATA	TRUE	TRUE	TRUE
39266	6	33377483	33377530	33377455	33377535	AC	24	CAACAGGAAGTGAAGACGGATCCAGATCTGTGTGTGTGTGTGTGTGTGTGTGTGTGTGTGTGTGTGTGTGTGTGTGTCCCT	TRUE	TRUE	TRUE
115960	20	31069768	31069778	31069689	31069789	C	11	CTCCCCAGAAGAGCCATGAGGTCCCCCAAACACCTCTCCCCACACCCCCTTTGGTGTGTGTGAGTTGGTGGGGCGGGGCGGGGGGGGGGGAGCAGGCTGGG	TRUE	FALSE	TRUE
39269	8	18482698	18482729	18482697	18482818	AC	16	TACACACACACACACACACACACACACACACACTTCTCAACATAAATTACGGAAGAATTTTTGCTTCTAATTATCTGACTTACTTTCTATATCATCCATCAAATTTTTATAAACACTGGAGA	TRUE	TRUE	TRUE
73479	11	10120227	10120266	10120185	10120311	AC	20	AACAATATATCAACAAAATACAATCAACAAAGACAAAAAATGCACACACACACACACACACACACACACACACACACACACACGAAATTCTGGAGCTGAAGAACACCATAAATGAAATAAAAATGTA	TRUE	TRUE	TRUE
39271	3	146392947	146392982	146392904	146393021	AC	18	TGTATATATGTATTGTATATACATATACATAATACACATAAATACACACACACACACACACACACACACACACACACACATATATATATATATTTTTACTACTCTGATAACCATAGAC	TRUE	TRUE	TRUE
39272	3	146392983	146392996	146392904	146393021	AT	7	TGTATATATGTATTGTATATACATATACATAATACACATAAATACACACACACACACACACACACACACACACACACACATATATATATATATTTTTACTACTCTGATAACCATAGAC	TRUE	TRUE	TRUE
76228	2	156259887	156259912	156259838	156259922	AG	13	GGGGAGAAAGGAAGGGGAAGATAAAAAGAGAAGGCAACAAACACAACACAGAGAGAGAGAGAGAGAGAGAGAGAGAATGAATGCC	TRUE	TRUE	TRUE
39277	17	43869200	43869217	43869183	43869275	AG	9	TTTTCTCTCTCTCTCTTTCTCTCTCTCTCTCTCTCTCACACACACACACACACACACACACACACACACGCTGGTACCCTGGCGAGTGAGCTA	TRUE	FALSE	TRUE
39278	17	43869219	43869250	43869183	43869275	AC	16	TTTTCTCTCTCTCTCTTTCTCTCTCTCTCTCTCTCTCACACACACACACACACACACACACACACACACGCTGGTACCCTGGCGAGTGAGCTA	TRUE	FALSE	TRUE
84023	X	153275424	153275448	153275424	153275543	A	25	TTTTTTTTTTTTTTTTTTTTTTTTTGAGGCAAGGTCTCCCTCTGTTGCCCGGGCTGGAGTGCAGTGGTGGAATCATGGCTCACTGCAGCCTCAACGTCCTGGGCTCAAACTATCCTCCTG	TRUE	FALSE	TRUE
39283	15	45780159	45780200	45780156	45780268	AC	21	AAAGTGTGTGTGTGTGTGTGTGTGTGTGTGTGTGTGTGTGTGTGTTGCCCAGGTTGCTCTTGAACTCCTGGGCTCAACTGATCCTCCAGCCTCAGCTGGGATTATAGGCACAG	TRUE	FALSE	TRUE
76240	3	161839187	161839218	161839172	161839284	AC	16	CTCCCCTGAAGCATTTGTGTGTGTGTGTGTGTGTGTGTGTGTGTGTGTTACAAACAATCCTATTATACTCTTTTAGTTATTATAAAATGTACAATAAAATTATTATTGACTAT	TRUE	TRUE	TRUE
39288	1	21672668	21672707	21672658	21672777	AC	20	GTTTGTTGCCGTGTGTGTGTGTGTGTGTGTGTGTGTGTGTGTGTGTGTGTAAGAGAGGAAGAGAGATGAGGAGACAGAAAGTGGGGGAGGGGTGGATTCCGCGTGCCCGTGTGTTTATAT	TRUE	TRUE	TRUE
76244	16	64224604	64224647	64224586	64224649	AC	22	ATAATTAGGATTCATGAATGTGTGTGTGTGTGTGTGTGTGTGTGTGTGTGTGTGTGTGTGTGTT	TRUE	TRUE	TRUE
76245	2	134951247	134951298	134951220	134951328	AC	26	TCCCCTCTCTTACATACCCCAAATCTTTGTGTGTGTGTGTGTGTGTGTGTGTGTGTGTGTGTGTGTGTGTGTGTGTGTGTTTTGACAAGTTTCTAGCCCAGGCCCTGTG	TRUE	TRUE	TRUE
115085	17	35060817	35060827	35060774	35060888	C	11	GGGGTCAGGTCAGCGGGAGCAGGTCAGATGTCTCTGAAGGCATGGGGGGGGGGGTGTGTGTGCCTGTGCACGCGCCGCGGGTGCGTTTGGGGATGTCGCAGGGAAGAGATCATCT	TRUE	FALSE	TRUE
39294	20	31636549	31636588	31636549	31636641	AC	20	GTGTGTGTGTGTGTGTGTGTGTGTGTGTGTGTGTGTGTGTCAGAATGTCTGTCTCCCTGGGGTGAGGCTCTGGATGTGGGAGATTGGGGGCGT	TRUE	FALSE	TRUE
39296	5	35028664	35028725	35028640	35028745	AG	31	AATCACCAAGGAAGCAGGAAAGGTGAGAGAGAGAGAGAGAGAGAGAGAGAGAGAGAGAGAGAGAGAGAGAGAGAGAGAGAGAGAGAAATTCTTCTACTCTGGAATA	TRUE	TRUE	TRUE
76252	8	80588535	80588568	80588535	80588572	AC	17	TGTGTGTGTGTGTGTGTGTGTGTGTGTGTGTGTGTATG	TRUE	TRUE	TRUE
76253	7	131536794	131536831	131536770	131536900	AC	19	AGGCACGACCTGTGGAAGGTGCTCTGTGTGTGTGTGTGTGTGTGTGTGTGTGTGTGTGTGTGTAATGAGAGCGAGCCTTCTTTTTTTCTCCCTCCTTTACATAAAGCAAAGCAGTTTGTTGACAAAAGTGA	TRUE	FALSE	TRUE
86123	X	154013484	154013491	154013320	154013543	C	8	GCTTACTCGAGCTGTGCTTGGCCAGATATTTGTCTTTGTACTTCTTCTTCTTCCCAAAGGGACTGCAGCTCGGGGCTTCGCTAGGAGCTGACTGAGCCATACTTGCCACTCGCCTGGTAGGAAAAGACAATCAAGGGGTCAGCTTTCCTCCCCCTCCCCTCATACCCCCCCCAGCCACTCAGTCTCTAATGGCACCCCCTTCACTCTCTGAGTGTCCATTACAG	TRUE	TRUE	TRUE
705777	X	154013469	154013473	154013320	154013543	C	5	GCTTACTCGAGCTGTGCTTGGCCAGATATTTGTCTTTGTACTTCTTCTTCTTCCCAAAGGGACTGCAGCTCGGGGCTTCGCTAGGAGCTGACTGAGCCATACTTGCCACTCGCCTGGTAGGAAAAGACAATCAAGGGGTCAGCTTTCCTCCCCCTCCCCTCATACCCCCCCCAGCCACTCAGTCTCTAATGGCACCCCCTTCACTCTCTGAGTGTCCATTACAG	TRUE	TRUE	TRUE
705778	X	154013514	154013518	154013320	154013543	C	5	GCTTACTCGAGCTGTGCTTGGCCAGATATTTGTCTTTGTACTTCTTCTTCTTCCCAAAGGGACTGCAGCTCGGGGCTTCGCTAGGAGCTGACTGAGCCATACTTGCCACTCGCCTGGTAGGAAAAGACAATCAAGGGGTCAGCTTTCCTCCCCCTCCCCTCATACCCCCCCCAGCCACTCAGTCTCTAATGGCACCCCCTTCACTCTCTGAGTGTCCATTACAG	TRUE	TRUE	TRUE
86121	X	153719059	153719066	153718948	153719204	C	8	CGCAGCTTAGCTGCAGCGTCTGCCTGGCAGGCAGTCGCCCGCGAGCTCGGCCTGTCAGGGCCCCGCCCCACCGAAGCCCCTCCCTTCCCCGCCCCGCGCGTCAGGGCCCCGCCCCCCCCTCAGCGTCCAGCTCAACTCCGGCTGCTCGCTGGGCTCCGACCGGTTGTGACGTCTCTGGGAGTGACGCGCCGGCGCGGGCGCGGTGCGGGTGAGCTGGTCGGCGCTTGGCGCTGCCTGGACCAATCGCTTGGCAGCGC	TRUE	FALSE	TRUE
39309	3	144931968	144931991	144931957	144932038	AC	12	ATATATATACCTGTGTGTGTGTGTGTGTGTGTGTGTATACATATATATATATATATAGAGAGAGAGAGAGAGAGAGAGAGAG	TRUE	TRUE	TRUE
39310	3	144931997	144932012	144931957	144932038	AT	8	ATATATATACCTGTGTGTGTGTGTGTGTGTGTGTGTATACATATATATATATATATAGAGAGAGAGAGAGAGAGAGAGAGAG	TRUE	TRUE	TRUE
39311	3	144932013	144932038	144931957	144932038	AG	13	ATATATATACCTGTGTGTGTGTGTGTGTGTGTGTGTATACATATATATATATATATAGAGAGAGAGAGAGAGAGAGAGAGAG	TRUE	TRUE	TRUE
76264	17	11384654	11384683	11384638	11384728	AC	15	TCTCAAAAAATATATATGTGTGTGTGTGTGTGTGTGTGTGTGTGTGTATATATATATATATATATATTTAGAAACATAAGTAAATATTAGA	TRUE	TRUE	TRUE
76265	17	11384684	11384703	11384638	11384728	AT	10	TCTCAAAAAATATATATGTGTGTGTGTGTGTGTGTGTGTGTGTGTGTATATATATATATATATATATTTAGAAACATAAGTAAATATTAGA	TRUE	TRUE	TRUE
114083	14	55597472	55597484	55597470	55597582	C	13	GTGGGGGGGGGGGGGTCCCTCCATGTTGGTCAGGCTGGTCTCGAACCCCCGACCTCAGGTGACCCGCCTGCCTCGGCCTCCTAAAGTGCTGGGATTATAGGCGTGGGCCACTG	TRUE	TRUE	TRUE
39319	10	85071990	85072009	85071969	85072094	AG	10	TAATCATGTGAGCTAATCTCATCTCTCTCTCTCTCTCTCTCTCACACACACACACACACACACACACACATCTATCTATCTATCTATCATTTATCTATCTATTCTATCTGTCCTATTTATTCTGTT	TRUE	TRUE	TRUE
39320	10	85072011	85072036	85071969	85072094	AC	13	TAATCATGTGAGCTAATCTCATCTCTCTCTCTCTCTCTCTCTCACACACACACACACACACACACACACATCTATCTATCTATCTATCATTTATCTATCTATTCTATCTGTCCTATTTATTCTGTT	TRUE	TRUE	TRUE
39321	10	85072038	85072053	85071969	85072094	AGAT	4	TAATCATGTGAGCTAATCTCATCTCTCTCTCTCTCTCTCTCTCACACACACACACACACACACACACACATCTATCTATCTATCTATCATTTATCTATCTATTCTATCTGTCCTATTTATTCTGTT	TRUE	TRUE	TRUE
39327	2	76030656	76030695	76030646	76030708	AC	20	ACTTTTTGAAGTGTGTGTGTGTGTGTGTGTGTGTGTGTGTGTGTGTGTGTGGTTATTATGGAT	TRUE	TRUE	TRUE
39335	15	65590771	65590810	65590769	65590821	AC	20	AAACACACACACACACACACACACACACACACACACACACACAAAACCAAAAA	TRUE	TRUE	TRUE
112751	10	105542692	105542702	105542666	105542712	C	11	GAGTACATGAAATGAATGCATGCCTTGGGGGGGGGGGCTCTCTGATT	TRUE	FALSE	TRUE
76285	3	105188977	105189006	105188926	105189012	AC	15	TTTATATACACACATATACATATATGTGTGTGTATGATATGTTATATACATACACACACACACACACACACACACACACACATATTA	TRUE	TRUE	TRUE
110942	6	36564352	36564361	36564332	36564364	C	10	AGATAATGGGGCGGGGTGGCGGGGGGGGGGAAA	TRUE	TRUE	TRUE
76289	10	129732289	129732320	129732278	129732387	AC	16	CACCCCCCGCGCACACACACACACACACACACACACACACACAACTGGTGATTGTAACTCACTCATCTCTCTTTCCCACAGTTGTTTTGAAAACTTCTGGGTTTCTGAAA	TRUE	TRUE	TRUE
86337	X	78930951	78930958	78930928	78931013	C	8	AAGCTGTGCAAAGTAGCTAAACTGGGGGGGGAGTGGGAGTACAGGTTGCCAGTAGGTTCAAAGGAAAATAACACTTCAAGAGAATT	TRUE	TRUE	TRUE
39346	2	8008060	8008087	8008055	8008113	AC	14	CCCGTACACACACACACACACACACACACACACAGTCAATTGCAGTCAACTTAGTATTT	TRUE	TRUE	TRUE
39347	16	62733686	62733727	62733681	62733774	AC	21	TTTACGTGTGTGTGTGTGTGTGTGTGTGTGTGTGTGTGTGTGTGTGTTCGGTTAGTTTAGTTAGTTATTTCTTTTTAGTGAGGATTTCCTGTTT	TRUE	TRUE	TRUE
76299	9	7689447	7689484	7689425	7689534	AC	19	TATTTCTCTGTCTCTGTCTCTTACACACACACACACACACACACACACACACACACACACGCTTTCTGTTCCAGGCTAGCTACTTCAGTGATTCATCTCAAAGCTGCTGT	TRUE	TRUE	TRUE
85736	X	150563485	150563493	150563430	150563636	C	9	GCATTTGTTATGGCAGCTCCGGCAAACTACAACAACAGTGGTTCCCAGTTTTTTTGGGGGGGGGTGGACAGAGTCTTACTCTGTCACCCAGGCTGGAGTGCAGTGCAGTGGCACGATCTTGGCTCACTGCAACCTCCGCCTCCTGAGTTCAAGCGATTTTCTGCCTCAGCCTCCTGAGTAGCTGGGATTACAGGCATGTGCCACCAC	TRUE	FALSE	TRUE
867090	X	150563478	150563484	150563430	150563636	A	7	GCATTTGTTATGGCAGCTCCGGCAAACTACAACAACAGTGGTTCCCAGTTTTTTTGGGGGGGGGTGGACAGAGTCTTACTCTGTCACCCAGGCTGGAGTGCAGTGCAGTGGCACGATCTTGGCTCACTGCAACCTCCGCCTCCTGAGTTCAAGCGATTTTCTGCCTCAGCCTCCTGAGTAGCTGGGATTACAGGCATGTGCCACCAC	TRUE	FALSE	TRUE
81742	X	110262951	110262960	110262838	110263078	C	10	AGCCTAGGAGGTTGAGGCTGCAGTGACCTGTGGTTGTGCCACTGCAATCCAGCTTGGGTGACAGAGTGAGACCCTGCCTCCAAAAAAAAAAAAAGAAAGAAAGAAAAGAAAAAGGGGGGGGGGCAAATGATTTGAATATACATTTCTCCAAAGAAGATATACAAATGACCTATATACACATGAAAAGGTGCTTGACATCACTAGTCATTGGAGAAAGGCAAATCAAAACAACAAATGAGAT	TRUE	TRUE	TRUE
184764	X	110262919	110262931	110262838	110263078	A	13	AGCCTAGGAGGTTGAGGCTGCAGTGACCTGTGGTTGTGCCACTGCAATCCAGCTTGGGTGACAGAGTGAGACCCTGCCTCCAAAAAAAAAAAAAGAAAGAAAGAAAAGAAAAAGGGGGGGGGGCAAATGATTTGAATATACATTTCTCCAAAGAAGATATACAAATGACCTATATACACATGAAAAGGTGCTTGACATCACTAGTCATTGGAGAAAGGCAAATCAAAACAACAAATGAGAT	TRUE	TRUE	TRUE
81741	X	110078843	110078852	110078765	110078942	C	10	TAGGATGAATCCATTGTTTGTTCCTATTTTTGTTGTTATTTGTGATTGGTCTTTTTTTCCATGCATGTGTCGGGGGGTGGGGGGGGGGTCATAGTAGATGAAAGCTTGTTATCATTGCATAGACACTGTCGCAGCATAATTTTTTATAGCACAGTCTCCAAGCCCTCATCAGGCATGT	TRUE	FALSE	TRUE
856443	X	110078816	110078822	110078765	110078942	A	7	TAGGATGAATCCATTGTTTGTTCCTATTTTTGTTGTTATTTGTGATTGGTCTTTTTTTCCATGCATGTGTCGGGGGGTGGGGGGGGGGTCATAGTAGATGAAAGCTTGTTATCATTGCATAGACACTGTCGCAGCATAATTTTTTATAGCACAGTCTCCAAGCCCTCATCAGGCATGT	TRUE	FALSE	TRUE
726566	X	110078836	110078841	110078765	110078942	C	6	TAGGATGAATCCATTGTTTGTTCCTATTTTTGTTGTTATTTGTGATTGGTCTTTTTTTCCATGCATGTGTCGGGGGGTGGGGGGGGGGTCATAGTAGATGAAAGCTTGTTATCATTGCATAGACACTGTCGCAGCATAATTTTTTATAGCACAGTCTCCAAGCCCTCATCAGGCATGT	TRUE	FALSE	TRUE
81739	X	107683502	107683511	107683362	107683573	C	10	CTGCGTGGAGTCAGCCTGGCTGCCGGCTTGTTCTTACTGGCCCTGAGTCTTTGGGGGCAGCCTGCAGAGGCTGCGGTAAGTCCTTCCTCCCCTCCCCCGCGCCCATCACCGCTCTTTCACGCTGAAATTACCTTTTTTTTGGGGGGGGGGTCCCTTTATCTTCCTTTTGGCGTTGACTAGGGAATTCAAATTTGCTTTCTCATGTTTAGGAA	TRUE	FALSE	TRUE
779368	X	107683494	107683501	107683362	107683573	A	8	CTGCGTGGAGTCAGCCTGGCTGCCGGCTTGTTCTTACTGGCCCTGAGTCTTTGGGGGCAGCCTGCAGAGGCTGCGGTAAGTCCTTCCTCCCCTCCCCCGCGCCCATCACCGCTCTTTCACGCTGAAATTACCTTTTTTTTGGGGGGGGGGTCCCTTTATCTTCCTTTTGGCGTTGACTAGGGAATTCAAATTTGCTTTCTCATGTTTAGGAA	TRUE	FALSE	TRUE
695349	X	107683455	107683459	107683362	107683573	C	5	CTGCGTGGAGTCAGCCTGGCTGCCGGCTTGTTCTTACTGGCCCTGAGTCTTTGGGGGCAGCCTGCAGAGGCTGCGGTAAGTCCTTCCTCCCCTCCCCCGCGCCCATCACCGCTCTTTCACGCTGAAATTACCTTTTTTTTGGGGGGGGGGTCCCTTTATCTTCCTTTTGGCGTTGACTAGGGAATTCAAATTTGCTTTCTCATGTTTAGGAA	TRUE	FALSE	TRUE
726113	X	107683414	107683418	107683362	107683573	C	5	CTGCGTGGAGTCAGCCTGGCTGCCGGCTTGTTCTTACTGGCCCTGAGTCTTTGGGGGCAGCCTGCAGAGGCTGCGGTAAGTCCTTCCTCCCCTCCCCCGCGCCCATCACCGCTCTTTCACGCTGAAATTACCTTTTTTTTGGGGGGGGGGTCCCTTTATCTTCCTTTTGGCGTTGACTAGGGAATTCAAATTTGCTTTCTCATGTTTAGGAA	TRUE	FALSE	TRUE
81738	X	107584069	107584078	107584068	107584082	C	10	TGGGGGGGGGGAATG	TRUE	TRUE	TRUE
76307	11	47267409	47267436	47267401	47267439	AC	14	CACAAGTCGTGTGTGTGTGTGTGTGTGTGTGTGTGTTGG	TRUE	FALSE	TRUE
114777	16	87613932	87613941	87613927	87613950	C	10	GTGTTGGGGGGGGGGCGCGTGCGG	TRUE	FALSE	TRUE
39364	7	85046457	85046480	85046452	85046536	AG	12	CATTCCTCTCTCTCTCTCTCTCTCTCTCTCTATATATATATATATATGAATTGAAGTATATATATATGAAGTATATATATATATA	TRUE	TRUE	TRUE
39365	7	85046482	85046497	85046452	85046536	AT	8	CATTCCTCTCTCTCTCTCTCTCTCTCTCTCTATATATATATATATATGAATTGAAGTATATATATATGAAGTATATATATATATA	TRUE	TRUE	TRUE
39366	7	85046523	85046536	85046452	85046536	AT	7	CATTCCTCTCTCTCTCTCTCTCTCTCTCTCTATATATATATATATATGAATTGAAGTATATATATATGAAGTATATATATATATA	TRUE	TRUE	TRUE
39368	18	36578550	36578591	36578526	36578638	AC	21	AAAAACATTTTTTATTTCTGTTATTGTGTGTGTGTGTGTGTGTGTGTGTGTGTGTGTGTGTGTGTGTTTCCTAGCAATTTCTTTTGATTTATTTTTATAATCCTTCTCTCTAC	TRUE	TRUE	TRUE
76315	2	118028896	118028927	118028847	118028937	AC	16	AAAAACACTGTTCCTTGTAATGATATCACAGAAATCCAGTAATGAGTTTCACACACACACACACACACACACACACACACATCCTCATAAA	TRUE	TRUE	TRUE
39373	5	119599259	119599314	119599250	119599344	AC	28	TATTACATGCACACACACACACACACACACACACACACACACACACACACACACACACACACACATATATATTCTTGCTTTGTCATCCAAAATCA	TRUE	TRUE	TRUE
39374	3	41271368	41271397	41271332	41271433	AC	15	AAGAATAGATGGTTTGTACTAGGGCCTCTTGGGTTCTGTGTGTGTGTGTGTGTGTGTGTGTGTGTGTCATGAAAACAGTTACTTTTTAGCTACCAAGCATTT	TRUE	TRUE	TRUE
76323	20	3883620	3883665	3883611	3883669	AC	23	TGTGTATAGACACACACACACACACACACACACACACACACACACACACACACACCCCT	TRUE	TRUE	TRUE
39377	2	66743710	66743737	66743701	66743821	AC	14	TGGAAAATTTGTGTGTGTGTGTGTGTGTGTGTGTGTGCGGCCAAATTTATGTCTTGATTTCTGATTTATAAGACTTCCCTCTCATTGTGGATAAAGCCAATGCGAGAGGTTGTAGAATCTT	TRUE	TRUE	TRUE
39379	1	156405116	156405147	156405091	156405154	AC	16	TTGTATGTGTGTGGTTTGGGGCTGCGTGTGTGTGTGTGTGTGTGTGTGTGTGTGTGTGATATTT	TRUE	FALSE	TRUE
39381	14	25776671	25776700	25776669	25776777	AC	15	TTACACACACACACACACACACACACACACACAAATACAAGTAGCCATAGGGAAAAAAAGCTAGAAACCATCTCTAGGTAGCATTATGGTTATTTTTTATGACTTCTTT	TRUE	TRUE	TRUE
76012	10	84876721	84876762	84876713	84876763	AC	21	ACCCCCATCACACACACACACACACACACACACACACACACACACACACAC	TRUE	FALSE	TRUE
39391	2	138590749	138590778	138590719	138590792	AG	15	AAGAAATATACAAGCTTCAAGTTTTCATTTTCTCTCTCTCTCTCTCTCTCTCTCTCTCTCGCTCACTATTCCTC	TRUE	TRUE	TRUE
39394	1	165378730	165378757	165378659	165378771	AC	14	CCCATCCTCCATCCCAGCACTACCCAGAGGTTCATGCCCACGTGAGAATTCATGTATGTACACATGTGTATACACACACACACACACACACACACACACATAATACACACAAA	TRUE	TRUE	TRUE
111512	7	112089882	112089895	112089864	112089917	C	14	GAAAGCATCCCTTTTTTTGGGGGGGGGGGGGGATGGGGGGCACATAACCCTGAA	TRUE	TRUE	TRUE
39397	3	51087225	51087258	51087225	51087331	AC	17	CACACACACACACACACACACACACACACACACACCCCAAAAAAACACTGTTAGAACTAATAAATGCATTTTGTAAAGTTGCAGGGTAGAAAATCAACACACAAATA	TRUE	TRUE	TRUE
76346	7	34623024	34623051	34622981	34623071	AC	14	GTAATCCATGGAAAATGGCATTTGAAAAAAATTGAAGTTTGACGTGTGTGTGTGTGTGTGTGTGTGTGTGTAAGTGGAGGTGGTTCTGAAA	TRUE	TRUE	TRUE
39404	20	44792814	44792841	44792753	44792863	AC	14	CATATGTGTAGTTGTGTGTGTGGACAATTGTGTATGGTTCTGTGAATAGTATTTGATTGTATGTGTGTGTGTGTGTGTGTGTGTGTGTGGTTGTCTAGGTTTATAAATTCC	TRUE	TRUE	TRUE
86704	X	13309283	13309289	13309248	13309446	C	7	TCCGGCCATGTCCTCGTGCCACAGGCCGCCCTGCACCCCCCCGCGCCCCCCCGCGCCCCCCCGCCACTTTCTGCGCCTGCGTGCATTTCAAGTGCTTGCGTGACATCCCCCCGCACCCCCCCCGCCACTTTCTGCGCCTGCGTGCATTTCAAGTGCTTGCGTGACATCCGGGCACTGCATGACTGGAGCGTCTGGCTCG	TRUE	FALSE	TRUE
86705	X	13309293	13309299	13309248	13309446	C	7	TCCGGCCATGTCCTCGTGCCACAGGCCGCCCTGCACCCCCCCGCGCCCCCCCGCGCCCCCCCGCCACTTTCTGCGCCTGCGTGCATTTCAAGTGCTTGCGTGACATCCCCCCGCACCCCCCCCGCCACTTTCTGCGCCTGCGTGCATTTCAAGTGCTTGCGTGACATCCGGGCACTGCATGACTGGAGCGTCTGGCTCG	TRUE	FALSE	TRUE
86706	X	13309303	13309309	13309248	13309446	C	7	TCCGGCCATGTCCTCGTGCCACAGGCCGCCCTGCACCCCCCCGCGCCCCCCCGCGCCCCCCCGCCACTTTCTGCGCCTGCGTGCATTTCAAGTGCTTGCGTGACATCCCCCCGCACCCCCCCCGCCACTTTCTGCGCCTGCGTGCATTTCAAGTGCTTGCGTGACATCCGGGCACTGCATGACTGGAGCGTCTGGCTCG	TRUE	FALSE	TRUE
85778	X	13309363	13309370	13309248	13309446	C	8	TCCGGCCATGTCCTCGTGCCACAGGCCGCCCTGCACCCCCCCGCGCCCCCCCGCGCCCCCCCGCCACTTTCTGCGCCTGCGTGCATTTCAAGTGCTTGCGTGACATCCCCCCGCACCCCCCCCGCCACTTTCTGCGCCTGCGTGCATTTCAAGTGCTTGCGTGACATCCGGGCACTGCATGACTGGAGCGTCTGGCTCG	TRUE	FALSE	TRUE
679080	X	13309354	13309359	13309248	13309446	C	6	TCCGGCCATGTCCTCGTGCCACAGGCCGCCCTGCACCCCCCCGCGCCCCCCCGCGCCCCCCCGCCACTTTCTGCGCCTGCGTGCATTTCAAGTGCTTGCGTGACATCCCCCCGCACCCCCCCCGCCACTTTCTGCGCCTGCGTGCATTTCAAGTGCTTGCGTGACATCCGGGCACTGCATGACTGGAGCGTCTGGCTCG	TRUE	FALSE	TRUE
85775	X	12420369	12420376	12420268	12420493	C	8	GTACAGCTAGCAGCTTTGGCAAGAATGGCCTCAATGCCACCTCTGCAGTCTTTTGTAACCCTGGCTTTCTCTATCAAAACTAGTTATAACCTTCTGCGCCACCCCCCCCACAAAAGCAGACAGAGTGATCAGGGAAGAAGTCTCTGTGCAAGTGACATTTCAGACTAGACCTGACTAATAAGATTTGAGGGAAGAAACGTTCCACAAGAGGTCCAAAGCCCCTGAG	TRUE	TRUE	TRUE
39409	12	16346715	16346778	16346663	16346795	AG	32	AGGTTAGAGAATTTTCTCAAAAGTACACAGCTGTCCAAGAATATGTCAAGGGGAGAGAGAGAGAGAGAGAGAGAGAGAGAGAGAGAGAGAGAGAGAGAGAGAGAGAGAGAGAGAGAGGCTGGCAATGGATGGG	TRUE	TRUE	TRUE
111841	8	47080613	47080626	47080577	47080656	C	14	GATAGCTTTGTTCTAGTTTTGTGTGTGTGTTTTGGCGGGGGGGGGGGGGGATATTCAATTTTTCACTATAGGCCTCAGTA	TRUE	TRUE	TRUE
76361	4	140992910	140992941	140992848	140992944	AG	16	TTCTCTTTCAGATCCAATACACAGAAAATCTTTACACTTATAATTTTACAGGGACCAGGATTAGAGAGAGAGAGAGAGAGAGAGAGAGAGAGAGAAG	TRUE	TRUE	TRUE
114399	15	79216439	79216451	79216333	79216579	C	13	GGCAGGGAGCAGGTTGGCAAAGAGGCTGCTTCTCTACAGTGGCCTGAGGGCTCTGACAGTGGGAGGGCGACAGAGCCCCCAGGAGGTGGGGGGGATCCAACCCAGCGGGGGGGGGGGGGAGGGTGGGCAGGGTGGGTCAGGGAAGGCTCCCTGTGGAGGCGGGGAACGCCCATGGAACTGCGAACCCTTCTGCGTGGCTGGGGTGGGGGCTGCAGGGTGGAACGGCGGGGACGGGTTTGATGGCAGA	TRUE	FALSE	TRUE
39424	8	15769157	15769194	15769125	15769217	AC	19	TTGAGCTAGAGTGAAAGGAGGGCAGTCATGACCACACACACACACACACACACACACACACACACACACAGGCGTGCGCGCGCGCGCACACAC	TRUE	TRUE	TRUE
76367	12	113983298	113983329	113983277	113983338	AC	16	AGGACCATGTGACATGGCAGGGTGTGTGTGTGTGTGTGTGTGTGTGTGTGTGTGCACGCGTG	TRUE	FALSE	TRUE
39429	3	85580018	85580063	85580006	85580072	AC	23	TTATGTAAAAATACACACACACACACACACACACACACACACACACACACACACACACAAAATTCAT	TRUE	TRUE	TRUE
115008	17	4260804	4260815	4260695	4260935	C	12	TCAGTGGTTTCAGGCATCCCCTGGAGGTCTTGGAAAGTATTTATCCCATGCAGATAAGGGAGGACTACTGTATTCAGATGTCATCACTCGGTTGTGTGTGTGTGTGTGTGGGGGGGGGGGGTGGGTGTATAACTCTATGCAATTTTATCACATTTGCAGATGTGTGTAATCACTATCAAGATACAAGACTGTTCATCACCACAAAGATCCCTCATGTTACTGTATACCACATATCCCTCAT	TRUE	TRUE	TRUE
45287	18	10311430	10311465	10311413	10311488	AC	18	TGTGCACAAACAGGCCAACACACACACACACACACACACACACACACACACACGGTGATGACAGCTCTTGTGCCTT	TRUE	TRUE	TRUE
39435	12	126638881	126638916	126638849	126638939	AC	18	TAAAGAAAATGAAGTTACAAAGAAAAAGAAGTACACACACACACACACACACACACACACACACACACAGGCATGGGAATTGCACTGGCTC	TRUE	TRUE	TRUE
110551	5	167539612	167539621	167539612	167539640	C	10	GGGGGGGGGGTCAAACTTTATTACTTTTC	TRUE	TRUE	TRUE
115186	17	77083687	77083696	77083681	77083722	C	10	GCTTTTGGGGGGGGGGTCTCTCACCCCCAGGCCACATAGGGC	TRUE	FALSE	TRUE
76385	8	20411934	20411971	20411852	20411972	AC	19	CATAGTATGATTTTATAACCAGGAAATTGCCATTGATAGAATCCACCAACCTTATTCATATTTCCCCATTTTATATGCATGCGTGTGTGTGTGTGTGTGTGTGTGTGTGTGTGTGTGTGTG	TRUE	TRUE	TRUE
76386	9	12251507	12251554	12251501	12251602	AC	24	ATTATTTGTGTGTGTGTGTGTGTGTGTGTGTGTGTGTGTGTGTGTGTGTGTGTGAATGTTTCCAGATCTATCTAATCAACTACTATAGTAAGACAGAATGTA	TRUE	TRUE	TRUE
39453	7	111400795	111400838	111400770	111400846	AC	22	AAAAGTAAATTTGTTGTCTGCTTTTTGTGTGTGTGTGTGTGTGTGTGTGTGTGTGTGTGTGTGTGTGTGTATTCTGC	TRUE	TRUE	TRUE
114092	14	60336298	60336310	60336278	60336310	C	13	CCCAGGGCAATTTCCGGGGTGGGGGGGGGGGGG	TRUE	FALSE	TRUE
106243	Y	22625010	22625019	22624853	22625046	C	10	CCCCTTGCCCAGTCTCACTGATGCTTTGCAGTTCCATCTCAGACTGCTGTGCTAGCAATGAGTGAGGCTCTGTGGGCATGGGACCCTCTGATTCAGGTGCGTGATATAATCTCCTGGTATGTCATTTGCTAAGACCATTGGAAAAGTGCAGTATTATGGGGGGGGGGTGACCCAATTATCCAGGTGCTGTCTGT	TRUE	FALSE	TRUE
85844	X	39956094	39956101	39956004	39956163	C	8	TCGAAAAAGAAAGCAGACGGCAACCCGCTGCCCTCCCCTTCCTGCTCGCGAGCTAACGCCGAACCCAGCTTCCCAGCTTCCAGCCCACCTCCCCCCCCTCCGCCCGACTCGCGGCGCTCAGCGGCGACCGCGCTCCCGCGCACAGACACACACAGGCTGC	TRUE	FALSE	TRUE
76394	6	157242573	157242626	157242573	157242662	AC	27	ACACACACACACACACACACACACACACACACACACACACACACACACACACACAAAATGTAAGGGAATCTCTAAAAAATTCACATTTTC	TRUE	TRUE	TRUE
114735	16	70714812	70714821	70714801	70714893	C	10	GGTGGTTGGGCGGGGGGGGGGCCTCTGCCTGCCCCTCCCCTGCTGGGGTGCCCTGGGCCACCTCACCTCAGCTGGGAATGCAGCTTCGTGGCC	TRUE	FALSE	TRUE
39463	1	176524109	176524136	176524092	176524205	AC	14	AGATCTGTTCACAGTAAGTGTGTGTGTGTGTGTGTGTGTGTGTGTGAGAGAGAGAGAGAGAGAGAGAGGGAGAATACACACAGAGAAGAGTACTCCAAAACACTATTGATTTTT	TRUE	TRUE	TRUE
39464	1	176524137	176524158	176524092	176524205	AG	11	AGATCTGTTCACAGTAAGTGTGTGTGTGTGTGTGTGTGTGTGTGTGAGAGAGAGAGAGAGAGAGAGAGGGAGAATACACACAGAGAAGAGTACTCCAAAACACTATTGATTTTT	TRUE	TRUE	TRUE
76399	21	45351804	45351847	45351778	45351906	AC	22	TCTGCTTTTTACCTGAAGAGGATCTCGTGTGTGTGTGTGTGTGTGTGTGTGTGTGTGTGTGTGTGTGTGTCTACCTACCTACTACCTATTTGTCATCTATCTATAATTGACAAAATATGATTGTGTATA	TRUE	TRUE	TRUE
57258	2	198307381	198307420	198307358	198307434	AC	20	GTTGGAGGAAGAGTGCAGCATGCTGTGTGTGTGTGTGTGTGTGTGTGTGTGTGTGTGTGTGTGAACCTCCTTTCCCT	TRUE	TRUE	TRUE
39470	5	66365710	66365747	66365641	66365748	AC	19	GCAATAGTTACCAGAGTGACCGGCCAGTGTCTGAAGGAATGAACGTAGTTTCGAAGGCTTTGAGAGAAAGTGTGTGTGTGTGTGTGTGTGTGTGTGTGTGTGTGTGTT	TRUE	TRUE	TRUE
110870	6	4777258	4777268	4777189	4777311	C	11	TGAGGGGAGCCCGAGCCTCCGTTCCGAGGGGCCCCGGCCGGGGGGTCCTGAAGTTGCCGGGCGTGGGGTGGGGGGGGGGGTCCCAGCCGTGGGGAAGTGGTGCTGACACAAGTGACTTGCTCG	TRUE	FALSE	TRUE
110865	6	2692877	2692888	2692863	2692907	C	12	CAAAAAAAAAAAAAGGGGGGGGGGGGCATTTTTTTATAAACATCA	TRUE	TRUE	TRUE
39476	11	92120230	92120277	92120178	92120304	AC	24	TGTACTGTGATAAATGCTATGAGCCAGCAATGCCCAAGGATTATGGGAGCTAGTGTGTGTGTGTGTGTGTGTGTGTGTGTGTGTGTGTGTGTGTGTGTGTAACAGAGGGAAGGAACGTCAGAGCGTC	TRUE	FALSE	TRUE
76411	2	236947464	236947493	236947450	236947507	AC	15	CACATCCCTTTGTATGTGTGTGTGTGTGTGTGTGTGTGTGTGTGATCACACACTTGCA	TRUE	TRUE	TRUE
76412	5	110733348	110733389	110733345	110733390	AC	21	TGCTGTGTGTGTGTGTGTGTGTGTGTGTGTGTGTGTGTGTGTGTGT	TRUE	TRUE	TRUE
76414	12	114874979	114875022	114874961	114875034	AC	22	CCCCTCTGGGGAATCACTACACACACACACACACACACACACACACACACACACACACACACGGTTGCTTGCTA	TRUE	TRUE	TRUE
39481	22	26484486	26484531	26484455	26484571	AC	23	CATCTATAAGAATCTATAATAGAGGTCCACCCACACACACACACACACACACACACACACACACACACACACACACAATCAGAAGATCTGGAAATCCCGGGACTGTATTCCCACAGG	TRUE	TRUE	TRUE
76419	1	187692753	187692780	187692747	187692829	AC	14	ATACATACACACACACACACACACACACACACACATATATTTATGTGTGTATATATATATATATATATTTCTGGAGATATATA	TRUE	TRUE	TRUE
76420	1	187692796	187692813	187692747	187692829	AT	9	ATACATACACACACACACACACACACACACACACATATATTTATGTGTGTATATATATATATATATATTTCTGGAGATATATA	TRUE	TRUE	TRUE
110579	5	178260405	178260414	178260330	178260426	C	10	AAAGGGAAAAGAGGATGGCGAGCAGGAGAAGGCATTGCAAAAAGACGGTCAGGAAAAATGGTGGGAAAAACAATTGGGGGGGGGGTACGTGGAGGGG	TRUE	TRUE	TRUE
76430	7	150514930	150514959	150514883	150514959	AC	15	ATTTTAGGTGACAATAATTGCCTATACAAAAAATCCCAAGGAATTTGCACACACACACACACACACACACACACACA	TRUE	TRUE	TRUE
39501	18	43628975	43629022	43628940	43629034	AC	24	ACTTCTTTACTTTCAAATGGTTCAGAAAAAAAGCATGTGTGTGTGTGTGTGTGTGTGTGTGTGTGTGTGTGTGTGTGTGTGTGGAGAGAGAGAGA	TRUE	TRUE	TRUE
76433	9	79480723	79480764	79480703	79480788	AC	21	CTTTCTCCCTCTCTCTCCCTACACACACACACACACACACACACACACACACACACACACACCAGAGCATTATGACATGTGCATTA	TRUE	TRUE	TRUE
76441	13	89506022	89506055	89505957	89506057	AC	17	AGAAGTATCATTATCTCTGCTTATGTAAGACACGATCTTGTGTATAGAGAACCCTAAAGATTTGCCACACACACACACACACACACACACACACACACACT	TRUE	TRUE	TRUE
109998	4	40551127	40551136	40551105	40551164	C	10	GTACCTCAGTTTCTTTTTTTTTGGGGGGGGGGACACAGAGCCTTGCTCTGTTGCCCAGAC	TRUE	FALSE	TRUE
76446	5	55624373	55624406	55624364	55624435	AC	17	TCATATATATGTGTGTGTGTGTGTGTGTGTGTGTGTGTGTGTGTATATATATATATATATGTATATGAATCA	TRUE	TRUE	TRUE
76447	5	55624407	55624422	55624364	55624435	AT	8	TCATATATATGTGTGTGTGTGTGTGTGTGTGTGTGTGTGTGTGTATATATATATATATATGTATATGAATCA	TRUE	TRUE	TRUE
113155	11	76226251	76226260	76226212	76226280	C	10	ATTTTTCAAAGGTGAATAACTTGGTAAAAGCATTTTTTTGGGGGGGGGGAGGAGGCGAGTATTGAAAAT	TRUE	TRUE	TRUE
76450	1	235438309	235438338	235438285	235438368	AC	15	AAAATCCAACACTAGGCCTAATTTTGTGTGTGTGTGTGTGTGTGTGTGTGTGTGCACGCGCGCAGACCGCTCTGCCTATTCAAT	TRUE	TRUE	TRUE
110494	5	121421725	121421735	121421608	121421847	C	11	GTCTATTCTTTGGTTCAGCGTAATGTCTGTAAGATTCGTCCATGTTGTTGCTCAATCTTGATGAGTAGTATTTCATGCTATGAACATATCATAATCGGTTTATTTGTTCATTTTGTTGGGGGGGGGGGAATTTCCCCCCAGATTGGGGCCATTATGAATAAAGCTGCGATGAACATTCATCTACAAATTATCCTATGGATGTATATTTTCATTTCCTTTTTGTAAATGGAGATAGAATTA	TRUE	TRUE	TRUE
39523	20	46565046	46565099	46564989	46565165	AC	27	CATAATTTCAAAACTCCCTAGAAAACAATACTATGCCCACTGTGAGTCACTGCATCTCACACACACACACACACACACACACACACACACACACACACACACACACACACAGAGAAATGATAAACCTACAGATACTGAATTTATTTTCTCTTCTGTGTATCGTGTGACCTGGTAGTT	TRUE	TRUE	TRUE
76456	11	26295180	26295221	26295148	26295227	AC	21	CAAAGAAATCATGAAAGAGATTGTGGATATGGCACACACACACACACACACACACACACACACACACACACACAAATTCT	TRUE	FALSE	TRUE
39527	3	108552647	108552678	108552629	108552738	AC	16	AGGGTTCTTGTAAGAATTACACACACACACACACACACACACACACACACATCTTTGCATAGTGCTGGGGACTTAGTAGGTCAGTCCTAGATCTGGTGCAGCCCATCACC	TRUE	TRUE	TRUE
86006	X	105670273	105670280	105670236	105670281	C	8	TGAGTCAAATAAAGCATGACCAGTCCCCCCAAAAGTACCCCCCCCA	TRUE	TRUE	TRUE
39534	6	27816091	27816130	27816038	27816132	AC	20	CCTTCCCCTCCTCCTGCTTTTTCTCCTACTCTCACACTGTCTCTCTCTCTCAAACACACACACACACACACACACACACACACACACACACACAT	TRUE	TRUE	TRUE
76463	3	178234976	178235015	178234971	178235026	AC	20	TCTTCTGTGTGTGTGTGTGTGTGTGTGTGTGTGTGTGTGTGTGTGTTTAGCACATG	TRUE	TRUE	TRUE
86300	X	68077778	68077785	68077620	68077833	C	8	AATTTATAAGGAACGGAAATTTATTTCTCACAGTTCTGGAGACTAGAAGTCTGAGATCAAAGCACTGGCAGACTCTGAGTCTGGTGACGGCCCACTTCCTGGTTCATAGGTGGTGCCTTCTCACTGTGTCCTCACGTGGTGGAAGGGATTGCATGGGTGGGGGGGGTCTCTCTCAGTCTGTCATGTTTTATAAAGGCACTAATCCTAATCACCT	TRUE	TRUE	TRUE
39539	3	28463326	28463367	28463309	28463381	AC	21	TATGTTGGAGAATAGTTTGTGTGTGTGTGTGTGTGTGTGTGTGTGTGTGTGTGTGTGTGTTTAGCTTCTTTTC	TRUE	TRUE	TRUE
86293	X	66546568	66546575	66546506	66546605	C	8	TCCTCTGGAAGTTTTGTCTCAGAGGAGTACCCGGCCGTGTGAGGTGTCACTTTGCTCCTACTGGGGGGGGCCTCCCAGTTAGGCTGCTCGGGAGTCAGGG	TRUE	FALSE	TRUE
76471	1	88457663	88457708	88457655	88457783	AG	23	CAGTGAGGCTCTCTCTCTCTCTCTCTCTCTCTCTCTCTCTCTCTCTCTCTCTCTGCTCCTTGGGAATTTGAATCTTCATCAGAGAAACACATAATCAGAAACTTGATATAAATCATTCTAAGTTCAAGG	TRUE	TRUE	TRUE
27051	X	127976170	127976197	127976098	127976210	AC	14	TTGCATAAGCCAATTCCCCTAATAAATCCCTTCTCATATGTATGTGTGCATGTGTATGGGTATATGAGAGGATGTGTGTGTGTGTGTGTGTGTGTGTGTGCATGTGTGTACAG	TRUE	TRUE	TRUE
110391	5	8152375	8152386	8152348	8152444	C	12	CTGACAAAAAACATCTGTTCAGGAGTTGGGGGGGGGGGGTCCCACATCGCCACCTCCCAGGCCAGTGGGAGAGCCACAGGCCTGGCTCTGAACAGGT	TRUE	FALSE	TRUE
39548	6	24149963	24149998	24149932	24150053	AC	18	ATGAACAGGGGCACTAATGTTTTTGCATATCGTGTGTGTGTGTGTGTGTGTGTGTGTGTGTGTGTGTAAGGAAAAAAAAAGTATTTTCTAGGGAGGACTAAGCTTAGAGTATGAATATGGGT	TRUE	TRUE	TRUE
109035	2	95685959	95685969	95685918	95685981	C	11	TTCCTGGTCGTCCACGAGGGAGTGACCTCACTCTAAGGGGCGGGGGGGGGGGCGCCTTTGGAGG	TRUE	TRUE	TRUE
51450	1	50089675	50089704	50089625	50089709	AC	15	CTGTAGAATGAGAATAAAACTTTTACTTCATATAGTTTTGATGAGAGAGAGTGTGTGTGTGTGTGTGTGTGTGTGTGTGTACACA	TRUE	TRUE	TRUE
45306	1	22969874	22969905	22969809	22969930	AC	16	ATTGGTCATTAGATGGGATGAACCTGACTCTGGGGGACGTCTGTGCCCTGGGGGCTTGTGTTTATACACACACACACACACACACACACACACACACCCTCAGCCAGATGCTGGGGCAGGGG	TRUE	FALSE	TRUE
85410	X	153979560	153979569	153979537	153979741	C	10	CAGCTCCGCCAGCGGCTGTGCCCGGGGGGGGGGTGTGGGGGGGGGAGCCTACGCAGCAGGGCGCCTGCCACTCTCACCCAGGGTCACGAGAAAGCGCTCGGAAGGAGCCCTGCGACCTAATGGGAGCACAGCCTGGAACCTGTTGCCCTCATGCCCCATCCCCAATCCGCCACGCCAAACGGGCTGGTCCCTGGGTCTCAGGGAC	TRUE	FALSE	TRUE
85745	X	153979573	153979581	153979537	153979741	C	9	CAGCTCCGCCAGCGGCTGTGCCCGGGGGGGGGGTGTGGGGGGGGGAGCCTACGCAGCAGGGCGCCTGCCACTCTCACCCAGGGTCACGAGAAAGCGCTCGGAAGGAGCCCTGCGACCTAATGGGAGCACAGCCTGGAACCTGTTGCCCTCATGCCCCATCCCCAATCCGCCACGCCAAACGGGCTGGTCCCTGGGTCTCAGGGAC	TRUE	FALSE	TRUE
76489	2	222026651	222026690	222026615	222026721	AC	20	CTGTCCAGGTGGTCTCCTCTCTAGGTACCCTGTCACCACACACACACACACACACACACACACACACACACACACATCCCACTGCCACCACCACCACCACCATCAAT	TRUE	TRUE	TRUE
76490	2	222026699	222026716	222026615	222026721	ACC	6	CTGTCCAGGTGGTCTCCTCTCTAGGTACCCTGTCACCACACACACACACACACACACACACACACACACACACACATCCCACTGCCACCACCACCACCACCATCAAT	TRUE	TRUE	TRUE
76491	14	89627901	89627940	89627884	89627963	AC	20	TTCTCTCTCTCTCCTTCGTGTGTGTGTGTGTGTGTGTGTGTGTGTGTGTGTGTGTGTGCGTGCGTGCACAGGGCCAATCT	TRUE	FALSE	TRUE
85406	X	152810551	152810560	152810447	152810632	C	10	TGTCCGTGGGGGTCTCCCCTCCCTGCAAGAAGGGCCCTCTGTGCCCACAGGAACCCTGGGCGGAGAGGGCCTGATCAATGCCCCACCCCTGGCTGAGTAGGGTCGGGGGGGGGGCCCTCCCTGCTCCCTGGGGACCCCGGATCCCAACCCCAACTGCCTGGGAGTGCAGATGTGGCCCCCAGGAAG	TRUE	FALSE	TRUE
704429	X	152810622	152810626	152810447	152810632	C	5	TGTCCGTGGGGGTCTCCCCTCCCTGCAAGAAGGGCCCTCTGTGCCCACAGGAACCCTGGGCGGAGAGGGCCTGATCAATGCCCCACCCCTGGCTGAGTAGGGTCGGGGGGGGGGCCCTCCCTGCTCCCTGGGGACCCCGGATCCCAACCCCAACTGCCTGGGAGTGCAGATGTGGCCCCCAGGAAG	TRUE	FALSE	TRUE
735192	X	152810454	152810458	152810447	152810632	C	5	TGTCCGTGGGGGTCTCCCCTCCCTGCAAGAAGGGCCCTCTGTGCCCACAGGAACCCTGGGCGGAGAGGGCCTGATCAATGCCCCACCCCTGGCTGAGTAGGGTCGGGGGGGGGGCCCTCCCTGCTCCCTGGGGACCCCGGATCCCAACCCCAACTGCCTGGGAGTGCAGATGTGGCCCCCAGGAAG	TRUE	FALSE	TRUE
76493	2	106646515	106646550	106646515	106646611	AC	18	CACACACACACACACACACACACACACACACACACACCCCTCATGTAACCACAACCCTGATCAAGATATGAAACATTTCCCACATCCAGAATGTGTC	TRUE	TRUE	TRUE
85401	X	152074258	152074267	152074218	152074333	C	10	AAGGCAAGCCCTCCAGCAAATGAAGCTGTCAGACAGGCTTGGGGGGGGGGCGGGGTCACAGCCTGGGAGGGAACTGCCTCCCTCTCACCCCTTGGTGCTGGTGCTGGTGGTCCCCA	TRUE	FALSE	TRUE
39567	1	17297706	17297747	17297705	17297824	AC	21	AGTGTGTGTGTGTGTGTGTGTGTGTGTGTGTGTGTGTGTGTGTCCATGCACCTGCCTGAGTGGGGGTCATTGGGTGCACTCATCCTGGGCTCGCAGGCTCACTGTCAGGGCCAGCAGGAT	TRUE	TRUE	TRUE
116117	21	17746010	17746021	17745972	17746036	C	12	GAACAGGTCAATTTATGGAGAAGGGAGAGGTACATTCCGGGGGGGGGGGGTCTTAGAGTGACAGG	TRUE	TRUE	TRUE
39578	3	144074807	144074840	144074758	144074858	AC	17	CTCTATATATTCTCTCTCTCATATATATGTATGTGTGTGTGCATATATATGTGTGTGTGTGTGTGTGTGTGTGTGTGTGTGTGTATGTATATATACATACA	TRUE	TRUE	TRUE
109606	3	89620080	89620092	89620023	89620102	C	13	GGGCAGCAGCCCTTTTTTTCTCATTGCCTGCAATGTGGTAACCAGTCACGGGGAGGTGGGGGGGGGGGGGCGGGGTGGCG	TRUE	TRUE	TRUE
39583	20	12961228	12961261	12961222	12961332	AC	17	CTCTCTCACACACACACACACACACACACACACACACACACAGAGAGAGAGAGAGAGAGAGAGAGAGAGAGAGAGAGAGAGAGAGAGAGAGGGAGATTATATTATCCTAAA	TRUE	FALSE	TRUE
39584	20	12961263	12961312	12961222	12961332	AG	25	CTCTCTCACACACACACACACACACACACACACACACACACAGAGAGAGAGAGAGAGAGAGAGAGAGAGAGAGAGAGAGAGAGAGAGAGAGGGAGATTATATTATCCTAAA	TRUE	FALSE	TRUE
76513	20	15195899	15195942	15195862	15195943	AC	22	TATTGAATATTTTTTTTCTCCTTTTTCTCCTGTATTTTGTGTGTGTGTGTGTGTGTGTGTGTGTGTGTGTGTGTGTGTGTGT	TRUE	TRUE	TRUE
76519	10	117201781	117201814	117201774	117201820	AG	17	GTGTTTGCTCTCTCTCTCTCTCTCTCTCTCTCTCTCTCTCTGTGTGT	TRUE	TRUE	TRUE
76520	8	37666077	37666106	37666055	37666141	AC	15	TTTTCTGCCCATTGGATGAAGCTGTGTGTGTGTGTGTGTGTGTGTGTGTGTGCATGGGCCTGCGTGCATGTTCATCCCCATCAGCAG	TRUE	FALSE	TRUE
76525	21	38195911	38195948	38195903	38196003	AC	19	CGTGCAGGGTGTGTGTGTGTGTGTGTGTGTGTGTGTGTGTGTGTGTACACATGTGCTTCAGGGCAAGGCATGTGCTATATAATTTATTTTATAAGTTTACT	TRUE	TRUE	TRUE
113060	11	17115195	17115205	17115147	17115232	C	11	CCCATGATAGATTATTTCTACACTGATTTAGCATATGACTTTTTTTTTGGGGGGGGGGGACAGGGTCTCATTCTGTCACCCAGGCT	TRUE	TRUE	TRUE
39601	14	36738977	36739018	36738957	36739060	AC	21	TGATGACCCCACAAAGAGATACACACACACACACACACACACACACACACACACACACACACTCCATGCTGCATGCACATACACACATGAAAACTGTCTCTTTC	TRUE	TRUE	TRUE
39603	10	99600006	99600049	99599955	99600057	AG	22	AGAATCTACTTATAGAACCTTGCCTCCCACTCCACTTCCTGGAGATGGGGAAGAGAGAGAGAGAGAGAGAGAGAGAGAGAGAGAGAGAGAGAGAGACTATGAA	TRUE	TRUE	TRUE
39605	15	29539178	29539217	29539178	29539242	AC	20	CACACACACACACACACACACACACACACACACACACACACGCAAAACCCTGTAGCAGGAAGGGG	TRUE	TRUE	TRUE
85472	X	49167234	49167242	49167117	49167369	C	9	GGCTCCATCCTTTTAGGCCCCGGGGAGCCTATGGTCTCTATGGAAGTAGGGGGCCGATCAATGGATTTTTTTGGTCGATATTGGTGCTGATTTCTCTGTGGTAACCCACCCGATTAGCCCCCCCCCACAAAGAACTGTGCTACTATCGTAGGGGGTACAGGGGCCAAAGAAAAGAGACCCTTTTGCAAATCCAGGAGATGTATTATTAGGGGACAAGAAGTGCAGCATGAGTTTCTATATATGCCAAATTGTC	TRUE	TRUE	TRUE
839010	X	49167182	49167188	49167117	49167369	A	7	GGCTCCATCCTTTTAGGCCCCGGGGAGCCTATGGTCTCTATGGAAGTAGGGGGCCGATCAATGGATTTTTTTGGTCGATATTGGTGCTGATTTCTCTGTGGTAACCCACCCGATTAGCCCCCCCCCACAAAGAACTGTGCTACTATCGTAGGGGGTACAGGGGCCAAAGAAAAGAGACCCTTTTGCAAATCCAGGAGATGTATTATTAGGGGACAAGAAGTGCAGCATGAGTTTCTATATATGCCAAATTGTC	TRUE	TRUE	TRUE
85474	X	51679923	51679931	51679910	51680070	C	9	AAATCAGACAAGGCCCCCCCCCACCCCAAAAAATGAAATTACAGTACAATATTTCTGATGAGTACTGATGCAAAAATCCTCCACAAAATATTAGCACACTGAATCCAACAGCATATCAAACAGGTTATTCACTATGAGCAAGCTAAATTTATTCTAGGGAT	TRUE	TRUE	TRUE
39608	14	44671560	44671595	44671560	44671603	AC	18	TGTGTGTGTGTGTGTGTGTGTGTGTGTGTGTGTGTGCATGTCCC	TRUE	TRUE	TRUE
115316	18	8280409	8280418	8280378	8280457	C	10	AACATATTGATATGAATTTGTGGTCGGGGGTGGGGGGGGGGTCACAATTCAGCCTGTGACACTGAGAAATCATATTCTTT	TRUE	TRUE	TRUE
76543	14	23586458	23586497	23586387	23586512	AC	20	GTCCACTTGGTCATGGAAACAAGAGGTGCAGACCTAGCCACATGCATCCTCTGTCCCCAGGGTCCTCCATGACACACACACACACACACACACACACACACACACACACACAGCCAACAGTCCCAA	TRUE	FALSE	TRUE
76546	3	41700220	41700249	41700212	41700253	AC	15	AAAACAGTACACACACACACACACACACACACACACACATAT	TRUE	TRUE	TRUE
76548	2	177755755	177755782	177755735	177755823	AG	14	GTACCTCATATTCTCCCTTCCTCTCTCTCTCTCTCTCTCTCTCTCTCTCACACACACACACACACACACACACACACACACACCAGCCA	TRUE	TRUE	TRUE
76549	2	177755783	177755816	177755735	177755823	AC	17	GTACCTCATATTCTCCCTTCCTCTCTCTCTCTCTCTCTCTCTCTCTCTCACACACACACACACACACACACACACACACACACCAGCCA	TRUE	TRUE	TRUE
115972	20	33986557	33986572	33986540	33986577	C	16	GATTCAGGGCCAAAGGTGGGGGGGGGGGGGGGGCGGTG	TRUE	TRUE	TRUE
39618	2	152495322	152495353	152495278	152495367	AC	16	AATGGGCTTGCTAATATTTACACTGACAGATATTTCTCTCTCTCTGTGTGTGTGTGTGTGTGTGTGTGTGTGTGTGGGTTACCTGGTAGT	TRUE	TRUE	TRUE
76052	2	111569308	111569363	111569275	111569404	AC	28	AGACTGACGTTATCCTTTTTGTTTTTTTTGCATACACACACACACACACACACACACACACACACACACACACACACACACACACACACGCGGGGAGGAGAGAAGCAGGACCTACTTGGTTGCTGGGGAA	TRUE	FALSE	TRUE
114715	16	58485472	58485481	58485368	58485484	C	10	TGGTGGGTGGGACGGGACAGGCTGTGCCACACACCAGGAGCCTGCAGAGACCCAAAGAGGGAGCAGCTGGAGAGGAGAGCAGAGAGTGGGGCTGGCAGGGGGTTGGGGGGGGGGCAC	TRUE	FALSE	TRUE
76559	20	8537304	8537349	8537269	8537370	AC	23	CAGAGTTGTAAACAGCCAGGCTAGGAGAGGGTTGGGTGTGTGTGTGTGTGTGTGTGTGTGTGTGTGTGTGTGTGTGTGTGTTTGCTCTAGGCATTTAGGGAA	TRUE	TRUE	TRUE
76561	21	15615546	15615583	15615476	15615584	AC	19	CTCACATCATCATGGTTGGATATTTTGAGAAGTGGGTATGGTTTCCAGTTTGTCCTAGGTCACTGATCACGTGTGTGTGTGTGTGTGTGTGTGTGTGTGTGTGTGTGTT	TRUE	TRUE	TRUE
76563	21	36449040	36449085	36448995	36449124	AC	23	AACTGAGCTTCTACTTGTTGCTAAAATTTCCCTTTTAGTCCAATGACACACACACACACACACACACACACACACACACACACACACACACATATATAGTCCTTTGATAGTGAAAAGCTCTTATTTTCTA	TRUE	TRUE	TRUE
109675	3	165483946	165483959	165483891	165483976	C	14	CTACTGAAAAGTCTGCTGCCAGATGTATTGGAGCTCCAATATAAGGTTTTTTTTTGGGGGGGGGGGGGGCTGCTTTTTTATCCTTT	TRUE	TRUE	TRUE
114628	16	2884279	2884288	2884245	2884335	C	10	GAAATCAAAATTCAGAGAATCCATGAACTGGGATGGGGGGGGGGAAATTACCTCTTTTTTTTTTATTGCCCTTGACTGAAAATTTCATGTT	TRUE	TRUE	TRUE
76580	11	14492446	14492489	14492376	14492495	AC	22	CTAAGGCATATCCTAATCAAATTACTGAAACCAAGTGAAAAGGAGAAAATCTAAAACCAGTGGAAGAAATACACACACACACACACACACACACACACACACACACACACACACACTCTC	TRUE	TRUE	TRUE
85519	X	108139735	108139743	108139636	108139824	C	9	CCAGCTGCAGAAATTTGCATAAGTAACAAGGAGCCAAATGCTAATTGCCAAGACAATGGGGAAAATGTCTCCAGGGCATGTCAGAGGTCTTCACATCAGCCCCCCCCCATTACAGGCCTGGAGGCCTAGGAGGGAAAAATGGTTTCCTGGGCCTGGTCCAGGGCCACCTTGCTGTGAGCAGCCTTGGGA	TRUE	FALSE	TRUE
39655	5	4859743	4859774	4859743	4859787	AC	16	ACACACACACACACACACACACACACACACACCCTGACCATCACC	TRUE	TRUE	TRUE
86257	X	49646552	49646559	49646491	49646561	C	8	GTACATATCCTATATTCCTCCAAAAGATTGTGTGGGAAAGTGTGGGGGGGAGGGGGGTGGTGGGGGGGGAG	TRUE	TRUE	TRUE
203226	X	49646534	49646540	49646491	49646561	C	7	GTACATATCCTATATTCCTCCAAAAGATTGTGTGGGAAAGTGTGGGGGGGAGGGGGGTGGTGGGGGGGGAG	TRUE	TRUE	TRUE
717859	X	49646542	49646547	49646491	49646561	C	6	GTACATATCCTATATTCCTCCAAAAGATTGTGTGGGAAAGTGTGGGGGGGAGGGGGGTGGTGGGGGGGGAG	TRUE	TRUE	TRUE
51473	3	123805157	123805200	123805081	123805204	AC	22	AATGTTGATTGTACTGCCAAATTGACTTATAAGAATATTATATCAATTTAGTCTCCTACTAGGTTGGTTGTTTTGTTGTGTGTGTGTGTGTGTGTGTGTGTGTGTGTGTGTGTGTGTGTGTTTT	TRUE	TRUE	TRUE
39667	17	11434529	11434582	11434528	11434648	AC	27	CTGTGTGTGTGTGTGTGTGTGTGTGTGTGTGTGTGTGTGTGTGTGTGTGTGTGTGTAAGTGTGTAAATGTCTTTCCCCCAAATTACTTTTTTGGGACATTTTTCTATGATGCCATTGTCCT	TRUE	TRUE	TRUE
39669	6	169644409	169644436	169644374	169644438	AC	14	GAAGGAGGCTGCACCTACTAGGGTGTATGCTGGTAACACACACACACACACACACACACACACAA	TRUE	TRUE	TRUE
45326	5	155964470	155964517	155964461	155964570	AC	24	GGTAGCAGCCACACACACACACACACACACACACACACACACACACACACACACACAGGTATATATATATTTTCACAGGTCCCCTTTCCTCCATTCCCTTGACCCTTATA	TRUE	TRUE	TRUE
39673	18	54950378	54950423	54950363	54950451	AC	23	CTCTCTCTCTCTCAAACACACACACACACACACACACACACACACACACACACACACACACAGAATCATGTATGTTTCATGGCTTCCAT	TRUE	FALSE	TRUE
39677	3	29050913	29050958	29050911	29050998	AC	23	AATGTGTGTGTGTGTGTGTGTGTGTGTGTGTGTGTGTGTGTGTGTGTGGAGGGGGAGGGTAATAAAGTTCAGGCACCTTTTATGAGTA	TRUE	TRUE	TRUE
76616	5	149856998	149857041	149856968	149857067	AC	22	GGAAAACAGTCCTAGCACTTGAAAAGTTCAGTGTGTGTGTGTGTGTGTGTGTGTGTGTGTGTGTGTGTGTGTGTTGGGGGAGGGAGGGCGCAGTGGGGGG	TRUE	TRUE	TRUE
76620	5	57181010	57181045	57181010	57181078	AC	18	GTGTGTGTGTGTGTGTGTGTGTGTGTGTGTGTGTGTGAAATTTTAGATAGGATCTCTAAGCGAGAGACC	TRUE	TRUE	TRUE
86256	X	48819730	48819737	48819659	48819763	C	8	AGTTTCTCATTTCCTGGCTACTTCCCCACTATGTGGACCATTTCATGAAACTCCATTGCATAGTTCTCAGTGGGGGGGGCAGAAGGGGTGCCCAAGCCTGCCCCT	TRUE	TRUE	TRUE
45329	4	61141413	61141458	61141410	61141506	AC	23	ATTTGTGTGTGTGTGTGTGTGTGTGTGTGTGTGTGTGTGTGTGTGTGTGAGATTCCATACCAATTTTAGGGCTTTTTTTTTCTATCTAGATGAAGAA	TRUE	TRUE	TRUE
76627	1	78608039	78608088	78608007	78608094	AC	25	TTTCACAGGTGTAGACTAAAGGCTATAAAGAATGTGTGTGTGTGTGTGTGTGTGTGTGTGTGTGTGTGTGTGTGTGTGTGTGTTTAGG	TRUE	TRUE	TRUE
35973	5	12883483	12883514	12883466	12883518	AC	16	GTAGATGTGTGGGGGAGGTGTGTGTGTGTGTGTGTGTGTGTGTGTGTGTGGCT	TRUE	TRUE	TRUE
39696	2	214736563	214736602	214736533	214736610	AC	20	ACAGACTTTACTGAATTACCTCAGGAAATTCACACACACACACACACACACACACACACACACACACACACAGAGAGA	TRUE	TRUE	TRUE
39698	12	73453271	73453302	73453251	73453323	AC	16	TTAGTGCGCACGCGCGCGCGCACACACACACACACACACACACACACACACACCCCAAAAGAAAATACTCTAA	TRUE	TRUE	TRUE
116299	22	33372980	33372989	33372967	33373067	C	10	ATGTGAGATTCCTGGGGGGGGGGTTGCTTGTGTGTTCCACCCATTGATACAGATGGGCAAAGACAAGTGATTCTGATTCCAAGATGGATTTGGAAAGGTAT	TRUE	TRUE	TRUE
114775	16	87515133	87515147	87515047	87515163	C	15	TGGCATACTGCCTCAAATCTAAGCCTGCGTCCAGAGAAGTGTGCCATGTATGTGAGCACCATGGCAAGTGTGGCAGGGAGAGAAACGGGGGGGGGGGGGGGTGGGGGGGGGGAAGGG	TRUE	TRUE	TRUE
114776	16	87515149	87515158	87515047	87515163	C	10	TGGCATACTGCCTCAAATCTAAGCCTGCGTCCAGAGAAGTGTGCCATGTATGTGAGCACCATGGCAAGTGTGGCAGGGAGAGAAACGGGGGGGGGGGGGGGTGGGGGGGGGGAAGGG	TRUE	TRUE	TRUE
116301	22	33937041	33937053	33937031	33937076	C	13	GGTGGGTTGCGGGGGGGGGGGGGCGGGGGGCGGGTTGCAGGGGGAG	TRUE	TRUE	TRUE
110462	5	96400753	96400765	96400662	96400774	C	13	GCCTTTTTTGGAAAAAAAGTCTTTTTTTCTTTCCACAGAACCAAATTCTCAGTACAGCATTATTGATTACTTTCTCCTGTCTTGTTTGTGTGGGGGGGGGGGGGCGGGGGGGG	TRUE	TRUE	TRUE
114767	16	85059027	85059036	85058953	85059037	C	10	GACATCACTTGTGCCCCTGGATCCTGCTGAGCCAACCCCAGAGCCTTTTATGTCTGCCAACATATTCCTTTTTTGGGGGGGGGGA	TRUE	FALSE	TRUE
85847	X	40072626	40072633	40072487	40072719	C	8	TGTGATGGTGAATTGTATGTCAACTTGACTGGGCCATGGGGTGCCCAGATATTTGGTGAAACCATAGCTAGGGGGGAGGTCTGTGAGTGTATGTTTCTGGATGATACATTTGAATGGGTAAACTGAGTCAAGCATATGGCCCCCCCCAATGTGGGTGGACCTCATTGAGTCAACTCAAGACCTGAATAGAACACAAAGGGTGTCTAAGAGGGAGCTTCACCGGCCTGACCGCC	TRUE	TRUE	TRUE
108279	1	33766672	33766681	33766570	33766689	C	10	AAACTGACCCAGCATTGCCTAGTTCTGGAGCCTTCTTGGATATACTAGGTCCACCAATAAGTCTCACTTCCACTGCTCCCTGAGGGGGCACCCCACCTATGTGGGGGGGGGGTCCATCAT	TRUE	TRUE	TRUE
39723	7	16696181	16696222	16696138	16696231	AC	21	TAAGTATCCTGTTGATCATCAAGCACTCCCCAGCGCGCGCGCGCACACACACACACACACACACACACACACACACACACACACAAGTAGGTTT	TRUE	TRUE	TRUE
39724	12	80716878	80716927	80716878	80716941	AC	25	ACACACACACACACACACACACACACACACACACACACACACACACACACATATATAAAATATT	TRUE	TRUE	TRUE
39726	12	108314342	108314369	108314332	108314375	AC	14	ATTTTGGGTCGTGTGTGTGTGTGTGTGTGTGTGTGTGTGAAAGA	TRUE	TRUE	TRUE
39727	1	58721099	58721124	58721095	58721181	AG	13	TCATTCTCTCTCTCTCTCTCTCTCTCTCTCCTTCTATACCCCCATTTCAGAAAGCTTTCTTCCTGTAGGAAGCAGGAGGGGTCATGG	TRUE	TRUE	TRUE
76665	5	113027676	113027719	113027675	113027722	AC	22	AACACACACACACACACACACACACACACACACACACACACACACGTA	TRUE	TRUE	TRUE
76666	17	70769784	70769817	70769780	70769837	AC	17	TCTTACACACACACACACACACACACACACACACACACCCAGTATATAAAGGATATCA	TRUE	TRUE	TRUE
114694	16	35185902	35185911	35185893	35185950	C	10	TGTGTGTGTGGGGGGGGGGAATATTGTGTTTATCACCGTTAGCCTCAATGGGCTTTGA	TRUE	TRUE	TRUE
76069	2	134325229	134325270	134325229	134325293	AC	21	TGTGTGTGTGTGTGTGTGTGTGTGTGTGTGTGTGTGTGTGTGTTTGGGGAGAGAGTGTAGGTAGG	TRUE	TRUE	TRUE
108274	1	31425531	31425540	31425515	31425572	C	10	TGAAAGCGGGGGGGGCGGGGGGGGGGCGGGAGGGGCAGGGGTGCAGGAAGAGAGGAGG	TRUE	TRUE	TRUE
76677	10	84592561	84592590	84592558	84592598	AC	15	AATTGTGTGTGTGTGTGTGTGTGTGTGTGTGTGTTTCTGAA	TRUE	TRUE	TRUE
76678	21	41051736	41051797	41051730	41051802	AG	31	AGGGGGGAGAGAGAGAGAGAGAGAGAGAGAGAGAGAGAGAGAGAGAGAGAGAGAGAGAGAGAGAGAGAAGGAG	TRUE	TRUE	TRUE
39742	3	27538157	27538192	27538144	27538196	AC	18	TCCCTCTCTCCCTCACACACACACACACACACACACACACACACACACAAGCA	TRUE	TRUE	TRUE
76683	4	189063362	189063397	189063351	189063452	AC	18	AACTTTATCTCGTGTGTGTGTGTGTGTGTGTGTGTGTGTGTGTGTGTTTTGGCAGGAAGAAACAAAGACTTGTAAACAGGTTGTTGTGTCAGAATACATGAA	TRUE	TRUE	TRUE
85911	X	54785742	54785749	54785639	54785757	C	8	CTCTCTGTCTCACACTGTTCTTTGTCTGTTTCCTTGGTGGTGCAGGGTCGAGGGGGGAGATGTCTCATTCCCGAGCCAGACTGGCAGGCTCCCAAGGCTAGCACCCCCCCCTCCAACCT	TRUE	TRUE	TRUE
719138	X	54785690	54785695	54785639	54785757	C	6	CTCTCTGTCTCACACTGTTCTTTGTCTGTTTCCTTGGTGGTGCAGGGTCGAGGGGGGAGATGTCTCATTCCCGAGCCAGACTGGCAGGCTCCCAAGGCTAGCACCCCCCCCTCCAACCT	TRUE	TRUE	TRUE
85917	X	58084642	58084649	58084552	58084653	C	8	AATTATGTAGTGGTGAATTCTGAGATTTTAGTGCACCTATAATGCAAGCAGTGTACATTGTACCTAATATGTAGTTTTTATCAGGGTCCACCCCCCCCAACT	TRUE	TRUE	TRUE
85918	X	58294594	58294601	58294466	58294700	C	8	CTCGGGCTGCCTCAACATCCGCCTGAAAGCCTGGCATGCTGTCTCTTTCCTGGGGGAATTATTTCCGCTTTGGTGTGCCCCCTTTGGGGGAGACGCACACACTGAATGAAGGTCAGGGACTCCACGATCCCCCCCCACCCGCCAGGCCCGGCAAAGGGGCTGCCGAGAACACACTGGCCTCCACGGCAGGACCCCAGCCTCCTCCTCTGCCTTGCGGTTTCTTTCCCCAGGCTGC	TRUE	FALSE	TRUE
39750	9	87098870	87098913	87098868	87098940	AC	22	TTTGTGTGTGTGTGTGTGTGTGTGTGTGTGTGTGTGTGTGTGTGTGTTTCATGAGGCTGGGAGGGCAGCATGC	TRUE	TRUE	TRUE
81355	X	44917321	44917332	44917273	44917393	C	12	ACTAAATAATATGCATCTTTACATATTCAAATCCCTTACTCTTACTCTCCCCCCCCCCCCTTTTTTTTTTTGCCTTTCCTAAATCTTGCAGAATATGATGGTCTCTTCTTATCCTAAATTC	TRUE	TRUE	TRUE
95373	X	44917333	44917343	44917273	44917393	A	11	ACTAAATAATATGCATCTTTACATATTCAAATCCCTTACTCTTACTCTCCCCCCCCCCCCTTTTTTTTTTTGCCTTTCCTAAATCTTGCAGAATATGATGGTCTCTTCTTATCCTAAATTC	TRUE	TRUE	TRUE
45338	13	44819249	44819290	44819237	44819364	AC	21	TTCATATACCTGCACACACACACACACACACACACACACACACACACACACACACGCCATTTGGGTGCAGAGTAAATACCTATTTGACATATCTTTTCTGAAATACAGATTTTGAAACCACACAAACC	TRUE	TRUE	TRUE
81348	X	18658555	18658566	18658550	18658653	C	12	CCCCACCCCCCCCCCCCACCCCCAACACCCTGTGTGATGTGTTTATATTTGAGAGAAGATTGGGCGGGGAAAAGCATTTTCCGAAGTTCAAGCATACAGCATAG	TRUE	TRUE	TRUE
680387	X	18658568	18658572	18658550	18658653	C	5	CCCCACCCCCCCCCCCCACCCCCAACACCCTGTGTGATGTGTTTATATTTGAGAGAAGATTGGGCGGGGAAAAGCATTTTCCGAAGTTCAAGCATACAGCATAG	TRUE	TRUE	TRUE
109559	3	59778599	59778609	59778589	59778664	C	11	CTTATTTTTTGGGGGGGGGGGTCATGAACCTCCTTGAAAATCTGATGAAGTATGGGTGATGTGCTCCTCTCTGAAG	TRUE	TRUE	TRUE
39759	7	18388931	18388984	18388917	18388993	AC	27	ACTTGAGAACATCTACACACACACACACACACACACACACACACACACACACACACACACACACACACAGATATTGC	TRUE	TRUE	TRUE
76700	11	81362103	81362130	81362051	81362133	AC	14	CAATCTATTTTGTAGGGTTAGAATTACCCTGACACAAAACCAGATAAAGAAAACACACACACACACACACACACACACACAAA	TRUE	TRUE	TRUE
39763	3	40152373	40152418	40152366	40152438	AC	23	TGAAGGGGTGTGTGTGTGTGTGTGTGTGTGTGTGTGTGTGTGTGTGTGTGTGTAGCGTACTCATCTAATTTTG	TRUE	TRUE	TRUE
111043	6	139301823	139301835	139301762	139301860	C	13	ACCCAATGATTCTCTATTATTGTACACAGTTCTTTTTTCCTTTTTTTTTTGTGGGTGGGGCGGGGGGGGGGGGGAACGGAGACTTGCTCTGTCACCCAG	TRUE	TRUE	TRUE
112184	9	33024860	33024875	33024849	33024972	C	16	CGCCCGTAAGAGGGGGGGGGGGGGGGGCAAGACTGTTCCAAGAGCTTTCCCGTTCACACACAGCTCCCGCTGGGTCACTGTACTCGAGCCCTTCCCGCCCTCGCGGGCCCAGGCGGCCACCCCA	TRUE	FALSE	TRUE
109518	3	36770740	36770751	36770687	36770752	C	12	GTGTCCCTGCCTGAGAAAACCTTTCAGGGTTTTCCCGGGTTGTGTGTGTGTGTGGGGGGGGGGGGT	TRUE	TRUE	TRUE
39774	20	58596905	58596952	58596891	58596981	AC	24	ATATCCTTATCTGTACACACACACACACACACACACACACACACACACACACACACACACACATATATATATATATATATATCCTGACTAT	TRUE	TRUE	TRUE
39775	20	58596953	58596972	58596891	58596981	AT	10	ATATCCTTATCTGTACACACACACACACACACACACACACACACACACACACACACACACACATATATATATATATATATATCCTGACTAT	TRUE	TRUE	TRUE
76713	4	188262831	188262842	188262808	188262934	AT	6	TCAACAGATGACTAGATAAGTTTTATATATATATATACACACACACACACACACACACACACACACACACCATGGAATACTACATAGCAGTAAAAAATGAAATATGTCTTTTGCAGCAACAAGGATG	TRUE	TRUE	TRUE
76714	4	188262844	188262877	188262808	188262934	AC	17	TCAACAGATGACTAGATAAGTTTTATATATATATATACACACACACACACACACACACACACACACACACCATGGAATACTACATAGCAGTAAAAAATGAAATATGTCTTTTGCAGCAACAAGGATG	TRUE	TRUE	TRUE
39779	17	48667256	48667273	48667228	48667314	AG	9	TGTGTGTGACTGGGAATGCGTGCATTTTTCTCTCTCTCTCTCTCTCTGTGTGTGTGTGTGTGTGTGTGTGTGTGTGTGTGTGTCTGG	TRUE	TRUE	TRUE
39780	17	48667274	48667309	48667228	48667314	AC	18	TGTGTGTGACTGGGAATGCGTGCATTTTTCTCTCTCTCTCTCTCTCTGTGTGTGTGTGTGTGTGTGTGTGTGTGTGTGTGTGTCTGG	TRUE	TRUE	TRUE
114049	14	24126289	24126298	24126276	24126305	C	10	TTCAAACCATAGCGGGGGGGGGGTTGGACT	TRUE	FALSE	TRUE
81528	X	94295139	94295149	94295093	94295207	C	11	TCAATTTTCTGTGTCTAGTGATAAAATCATGTAACACTAAAACCCTGGGGGGGGGGGATATAGATGTTCTTTTCACTATTTTGTGATAATTGAAAAACAGTAAAAATAGTATTAT	TRUE	TRUE	TRUE
76722	14	75797066	75797101	75797028	75797139	AC	18	GAAACTGCAAGTCCTTCCAAGTGGCTAGAGCTTATTGAGTGTGTGTGTGTGTGTGTGTGTGTGTGTGTGTGTGTGCGTTGGGGATTAGTAGGCAGGGTTGGAGAGAGAAATG	TRUE	TRUE	TRUE
81534	X	106562892	106562902	106562817	106563032	C	11	AATGTGAACATCTTAGAAGGATCTCATTAGATAATTTCATCAGAATGTGTGACTGTGTGTCTGTAGTGTGTGTGTGGGGGGGGGGGATGATAGGGAGATATTAGTGATCAGAGAGCCATTGGGCTGACAACCTGTTTTAGGGGCTTGAGGGAGATGCCAGGTCTTGAGTAATTTCTGTCACTGGGCACAGGCAAATGAATTCTATACTGGTAGCCC	TRUE	TRUE	TRUE
39788	15	99431668	99431695	99431655	99431747	AC	14	AGAGAGAGAGAGAGTGTGTGTGTGTGTGTGTGTGTGTGTGTTTACAGAAAATATGCTAGGTTTGTACATTCAAATTTGTGTTATCCTCTTCAA	TRUE	TRUE	TRUE
76726	6	3557199	3557238	3557198	3557246	AC	20	CTGTGTGTGTGTGTGTGTGTGTGTGTGTGTGTGTGTGTGTGTAGGAAAT	TRUE	TRUE	TRUE
85627	X	44033898	44033906	44033879	44033987	C	9	GAAAAGGCCAAAAAAAAAAGGGGGGGGGAGGGGGAAGGCAGGAGGTATATGTGTAATATGCTAAACGGCCCATGTGGCTGGACTACTGGGAACAGGAAGGGGAGTTTTG	TRUE	TRUE	TRUE
192119	X	44033888	44033897	44033879	44033987	A	10	GAAAAGGCCAAAAAAAAAAGGGGGGGGGAGGGGGAAGGCAGGAGGTATATGTGTAATATGCTAAACGGCCCATGTGGCTGGACTACTGGGAACAGGAAGGGGAGTTTTG	TRUE	TRUE	TRUE
715921	X	44033908	44033912	44033879	44033987	C	5	GAAAAGGCCAAAAAAAAAAGGGGGGGGGAGGGGGAAGGCAGGAGGTATATGTGTAATATGCTAAACGGCCCATGTGGCTGGACTACTGGGAACAGGAAGGGGAGTTTTG	TRUE	TRUE	TRUE
39796	16	79979598	79979625	79979596	79979680	AC	14	ATACACACACACACACACACACACACACACATATATACATGCATATATATATATATATCTCCAAGATATAAATATATTGCATTTT	TRUE	TRUE	TRUE
39797	16	79979638	79979653	79979596	79979680	AT	8	ATACACACACACACACACACACACACACACATATATACATGCATATATATATATATATCTCCAAGATATAAATATATTGCATTTT	TRUE	TRUE	TRUE
39805	18	63028712	63028727	63028665	63028758	AG	8	TTCTCTCTCTCTCTGTCTTTTCTCTCTCTGTCTTTTCTCTCTCTCTTTCTCTCTCTCTCTCTCTCACACACACACACACACACACACACACATT	TRUE	TRUE	TRUE
39806	18	63028729	63028756	63028665	63028758	AC	14	TTCTCTCTCTCTCTGTCTTTTCTCTCTCTGTCTTTTCTCTCTCTCTTTCTCTCTCTCTCTCTCTCACACACACACACACACACACACACACATT	TRUE	TRUE	TRUE
76742	9	23276706	23276739	23276696	23276740	AC	17	TGCATGCACGCACACACACACACACACACACACACACACACACAT	TRUE	TRUE	TRUE
110537	5	157282166	157282176	157282147	157282225	C	11	TCCGAAAAAAAAAAAAGGCGGGGGGGGGGGCGGGTCACTGATGAAAGAGATTTACCACTAATATTACTCCTTGCAAGGA	TRUE	TRUE	TRUE
76745	17	31560533	31560576	31560529	31560577	AC	22	AATTCACACACACACACACACACACACACACACACACACACACACACAT	TRUE	TRUE	TRUE
106235	Y	17005660	17005669	17005635	17005686	C	10	AAGACCAAAATATATAGGGCGGGGCGGGGGGGGGGATCCGCAGTACCCGTGG	TRUE	TRUE	TRUE
39816	13	71074496	71074543	71074472	71074544	AC	24	AAAAAATAATTATATGTATATGTATGTGTGTGTGTGTGTGTGTGTGTGTGTGTGTGTGTGTGTGTGTGTGTGT	TRUE	TRUE	TRUE
106242	Y	21823565	21823576	21823554	21823650	C	12	GGGCGGGGGGCGGGGGGGGGGGGCAATATTCAACATTCTTACAGAAAAGAATTATCAACCCAGAATTTCATATCCAGTCAAACTTCATAAGCTTCAT	TRUE	FALSE	TRUE
106241	Y	21343194	21343203	21343118	21343288	C	10	GGGCCTAAACATTTTCAAGAAGCTAACCAGTCTGTCGGCCTTAGTCCATCCCAAAGTGGATGCGTGATGTTATTGTGGGGGGGGGGCAATATTGAGTACACTGTCAAACAACTGGAGTGGCACTGGTATTGTAATCCAATTGGCCATTGCTTTCAACTTGGCATTTCATCA	TRUE	TRUE	TRUE
108230	1	17882768	17882777	17882746	17882852	C	10	GTGGGCCTGGGAGCATGGCGGCGGGGGGGGGGCCTGGGAGCACAGGGCGGGCCTGGGAGCACGGGGGTGGGCCTGGGAGCATGGGGGTAAGCTTGGCTCTGTCATTC	TRUE	FALSE	TRUE
76753	12	107645623	107645670	107645585	107645701	AC	24	TATCAATTGTTGCTACATTTGCTTTTTTCCATGTATGTACACACACACACACACACACACACACACACACACACACACACACACACTTCTTTTGACTGAATCATTTGAAAAGAAGTT	TRUE	TRUE	TRUE
76755	9	38376238	38376263	38376153	38376270	AG	13	TGTGAAAAATATGCCAAACCTTAGGATCTCATGTATATGCATGAGATGGCGGCTCCATCTCTCTTTTCTCCCCACCCCCCTCCTTTCTCTCTCTCTCTCTCTCTCTCTCTCTACCACC	TRUE	FALSE	TRUE
114749	16	78119869	78119878	78119816	78119934	C	10	AAGACGGCATGACCTGGAACCTTTAGATGTCATTGTCACAGGGAAAAAGATTTGGGGGGGGGGCAAATCTCTAGAATAAATGAGACCAAAGAGACAAGCGACCAAGTGCAATGCATGGA	TRUE	TRUE	TRUE
76758	15	60786149	60786186	60786119	60786214	AC	19	CCGACGCACACACATCATACACATGCAAATCACACACACACACACACACACACACACACACACACACACTCCTTCCTCACCTGACCCTCAGCCCAC	TRUE	TRUE	TRUE
50126	1	41957218	41957251	41957214	41957261	AC	17	AGTGGTGTGTGTGTGTGTGTGTGTGTGTGTGTGTGTGTAGGGTGTTAT	TRUE	FALSE	TRUE
39835	1	8460283	8460314	8460278	8460386	AC	16	TCATATGTGTGTGTGTGTGTGTGTGTGTGTGTGTGTGTACATATATATTATAGTTTGACAAAGTCATGCTCTGTTACCCAGACTGGAGTGCAGAGGTATGATCATAGCT	TRUE	TRUE	TRUE
39836	7	136757789	136757828	136757756	136757834	AC	20	CTGCCCCCCGCATCCCCCCACCGAGCCCCCTACCACACACACACACACACACACACACACACACACACACACACCACTG	TRUE	TRUE	TRUE
111939	8	134306915	134306924	134306850	134306931	C	10	AGGCCAGCGGATTTCAACGTAACCCAGGGGGGCCCTCAGCTCAGTTGAGATCTGTCTTCTGTCATGGGGGGGGGGCAGCCCC	TRUE	TRUE	TRUE
76770	13	95460462	95460511	95460460	95460530	AC	25	TGCACACACACACACACACACACACACACACACACACACACACACACACACAATATTACAGTACAGACTTC	TRUE	TRUE	TRUE
80759	X	64318106	64318139	64318045	64318201	AC	17	AATTTCAAACTTTTAAACTGTGACCCATAGTTATAAATGCATTTTACAGTCATGTCTTAGTACACACACACACACACACACACACACACACACACAACTGGAACAGAAGTTTAGAAAATAATGTTATTGTGTCAAATAACAATCAAGAGATATTAAT	TRUE	TRUE	TRUE
76775	3	72415008	72415037	72414999	72415068	AC	15	ATTTGCTATCACACACACACACACACACACACACACACAATTTTTGTGAAAATTTTCAAGGAACTCATGT	TRUE	TRUE	TRUE
76778	4	14190585	14190620	14190571	14190631	AC	18	GAATTCGAATACAGGTGTGTGTGTGTGTGTGTGTGTGTGTGTGTGTGTGTGACTGAAGATT	TRUE	TRUE	TRUE
116027	20	56295502	56295511	56295455	56295569	C	10	TGCCCTGAGCAGCTTTGTTCCCTGGTCTCCCCATGCCAGCAGCCCGCGGGGGGGGGGTGGGGGGGGGGCTCTGTGGCTGGCACACAGTGACTGCCCTGGCTTTCTTTGCTTTGCC	TRUE	FALSE	TRUE
116028	20	56295513	56295522	56295455	56295569	C	10	TGCCCTGAGCAGCTTTGTTCCCTGGTCTCCCCATGCCAGCAGCCCGCGGGGGGGGGGTGGGGGGGGGGCTCTGTGGCTGGCACACAGTGACTGCCCTGGCTTTCTTTGCTTTGCC	TRUE	FALSE	TRUE
45355	4	78494517	78494564	78494499	78494606	AC	24	AAAAGCTATTGGGTCTTTTGTGTGTGTGTGTGTGTGTGTGTGTGTGTGTGTGTGTGTGTGTGTGTGTATGTCTAAATGTGTTTTATGTGTATTTACATTATGTCATAT	TRUE	TRUE	TRUE
76781	18	69722179	69722234	69722126	69722237	AC	28	TCAGATCATTTTTCCACTTCAGGAAATGACATCCCCATTTTTACAGTAGCCAAACACACACACACACACACACACACACACACACACACACACACACACACACACACACAGA	TRUE	TRUE	TRUE
39866	9	123707359	123707386	123707332	123707406	AC	14	CTCCCACCGACCACCCTTCCAACACCAACACACACACACACACACACACACACACCCCTCCAGCCTAACAACAAC	TRUE	TRUE	TRUE
109984	4	25917482	25917491	25917447	25917555	C	10	GAGACATTTTTGCTTGTCACAACTTGGGATGGGGCGGGGGGGGGGTCGAGTGTTGCTACTGGTTTCTTGTGGATAGATGCCAGGGATACTGCTAAACTTTTTGCAGTGC	TRUE	TRUE	TRUE
39880	7	84060106	84060137	84060081	84060171	AC	16	TTCTATACCTACACAACATAAAATTTGTGTGTGTGTGTGTGTGTGTGTGTGTGTGTGTATTTAGATTATATTGTGTATTTTTACTGTATTT	TRUE	TRUE	TRUE
39883	1	45063122	45063137	45063121	45063229	AG	8	TTCTCTCTCTCTCTCTCATGCACACACACACACACACACACACACACACACACACACACACACGAACCTCCCTCACCTCCCTCTCTCACGCTGTGCCCCTCCCTCCCAT	TRUE	TRUE	TRUE
39884	1	45063141	45063182	45063121	45063229	AC	21	TTCTCTCTCTCTCTCTCATGCACACACACACACACACACACACACACACACACACACACACACGAACCTCCCTCACCTCCCTCTCTCACGCTGTGCCCCTCCCTCCCAT	TRUE	TRUE	TRUE
76801	2	172522686	172522717	172522678	172522747	AC	16	TTTCCTGAACACACACACACACACACACACACACACACACGTATATTCATGTATGTAGGATCATTTTCTA	TRUE	TRUE	TRUE
26690	X	83609939	83609980	83609888	83610045	AT	21	ATAATGTTAGATTGGGAATAAAGAGACATATATATATATACACACACACACATATATATATATATATATATATATATATATATATATATATATACACATACATACACACACGCACACACACACACATATATAGGCATTGAACTCAACCCCAAGGTGCC	TRUE	TRUE	TRUE
26691	X	83610000	83610013	83609888	83610045	AC	7	ATAATGTTAGATTGGGAATAAAGAGACATATATATATATACACACACACACATATATATATATATATATATATATATATATATATATATATATACACATACATACACACACGCACACACACACACATATATAGGCATTGAACTCAACCCCAAGGTGCC	TRUE	TRUE	TRUE
28327	X	128242597	128242628	128242562	128242715	AC	16	TTTTTCCAACAGTCTGAAGTGAAAAGTGATTTTGAGTGTGTGTGTGTGTGTGTGTGTGTGTGTGTGTGCGCGCGCGCGGCGGGGCGGTGGGGTGGGGTACGGTTACGGAGACAGTCCACTTAGAAAAGAAAGATGTAATGAAGGCAGGCAGGAG	TRUE	TRUE	TRUE
39895	2	147694134	147694171	147694133	147694201	AT	19	CATATATATATATATATATATATATATATATATATATATAGAGAGAGAGAGAGAGAGAGAGAGAGAGAG	TRUE	TRUE	TRUE
39896	2	147694172	147694201	147694133	147694201	AG	15	CATATATATATATATATATATATATATATATATATATATAGAGAGAGAGAGAGAGAGAGAGAGAGAGAG	TRUE	TRUE	TRUE
114442	15	101840006	101840015	101839983	101840015	C	10	GAAATACCCACTGAAGTATTGGCGGGGGGGGGG	TRUE	TRUE	TRUE
76810	6	20212201	20212234	20212198	20212252	AC	17	AAAACACACACACACACACACACACACACACACACACAAAAACCAACTGTCTAGT	TRUE	TRUE	TRUE
86357	X	89684000	89684007	89684000	89684040	C	8	GGGGGGGGAAGCATATATGAGCTGAAAATGAGTTGAAGGAG	TRUE	TRUE	TRUE
39906	2	147842571	147842608	147842502	147842621	AC	19	ATTTTGTTTCCATTATCCTTCCTTCAAATTCATAGCATGTGAGTACATGTGCACGTGCGCATGCGCGCGCACACACACACACACACACACACACACACACACACACACCGCTATACTGAG	TRUE	TRUE	TRUE
115640	19	4078268	4078284	4078251	4078343	C	17	TCTGGCCTGGCCGGGGCGGGGGGGGGGGGGGGGGTCCTGGAAGTCAAGGTCATGGGGTCAAGGTCAAGTTCTCCCTGTGTGACCTTGGGTGGG	TRUE	FALSE	TRUE
76818	16	75268063	75268100	75268038	75268159	AC	19	GGCACGTGCAGGGGCAGGCAGACAGACACACACACACACACACACACACACACACACACACACTCCCCCAGGCTGGCATATGTGGGACACAGCCCCCCCAGGCTGGCACATGCGGGGACACA	TRUE	FALSE	TRUE
76820	14	95837235	95837270	95837217	95837309	AC	18	CCTTTGCCATGGATTCAGACACACACACACACACACACACACACACACACACACTTCCTCCTCTATCATGAGCACAGCTGTGTCCCCAAGGTG	TRUE	TRUE	TRUE
28321	X	107959184	107959213	107959099	107959271	AC	15	GATAATTTCATTGTATGAGTGAGATGATCAGTAGTCTGATGAATACTCAAGGAGGACCCTCCCTCTGCAGATCTCTGGAGTTCTTTGTGTGTGTGTGTGTGTGTGTGTGTGTGTGAATCTCTCTCCTCTCTTATTCCTTATCCCATGAATTATAGCCACCTTCTTCTCCTTGG	TRUE	TRUE	TRUE
86441	X	131236476	131236483	131236430	131236529	C	8	AGATCACAATGGAGCTGTAGTCCAAGAAAAGGGGGTCAGTTCCCCTGGGGGGGGTGGCACCAAGGGAATGGGGTTGCCAGGGAGGGCCTGTTTATAGGGG	TRUE	FALSE	TRUE
730426	X	131236460	131236464	131236430	131236529	C	5	AGATCACAATGGAGCTGTAGTCCAAGAAAAGGGGGTCAGTTCCCCTGGGGGGGGTGGCACCAAGGGAATGGGGTTGCCAGGGAGGGCCTGTTTATAGGGG	TRUE	FALSE	TRUE
86442	X	132008938	132008945	132008798	132008978	C	8	GTGAGAATAGAAAACCCAAATCCCAGCTCAGTCTTGGTCTAGCACAACATCTGGCCCAAGATGACTGCCAAAGACCTCCCCAGACTTGAGTGGTTGTTCTGCCATGTGGGAGAGGTTCCCCAACACCTCCTCCTCTGGAAGGGGGGGGCGGCCCATGGCAGAAAATGGGCAGCAGAGAGTC	TRUE	FALSE	TRUE
103981	X	132028152	132028165	132028067	132028177	A	14	AAGTGCTTTTGAGGGAATCACAGGTGAACTTGTGAAGTCCATTTTGAGGCTACAGCATCATGATATAGTCATGATGGGTTTCAGGTTTTTTTTTTTTTTGTGGGGGGGGAG	TRUE	TRUE	TRUE
86443	X	132028168	132028175	132028067	132028177	C	8	AAGTGCTTTTGAGGGAATCACAGGTGAACTTGTGAAGTCCATTTTGAGGCTACAGCATCATGATATAGTCATGATGGGTTTCAGGTTTTTTTTTTTTTTGTGGGGGGGGAG	TRUE	TRUE	TRUE
39921	Y	18556557	18556586	18556555	18556655	AC	15	TCTGTGTGTGTGTGTGTGTGTGTGTGTGTGTGTATGTACATGTTCCATACATTTTTCTATCATATATATCCTCATACATATGTATATTCCTGTCATATTTA	TRUE	TRUE	TRUE
76830	18	45347268	45347311	45347263	45347317	AC	22	ACTATACACACACACACACACACACACACACACACACACACACACACACAAAATT	TRUE	TRUE	TRUE
113450	12	4800980	4800990	4800890	4800993	C	11	AAGCAGAGGGTGGTGGGGTTTTTGAGGGCTGTGTGAGAGTGTAGAAGTACTGAGAACAAGAAGCCATGTGGATCCTGTGAGGGCCAGGATGGGGGGGGGGGTCA	TRUE	FALSE	TRUE
39926	13	35964108	35964141	35964092	35964143	AC	17	TTATGTCTTTTGTAGAGTGTGTGTGTGTGTGTGTGTGTGTGTGTGTGTGTAC	TRUE	TRUE	TRUE
76840	4	31779711	31779750	31779654	31779768	AC	20	AACAAAGAATAAGGAAGATGAGGACAAATAAAAATGGAGCACTTAGGGGTATAATGCGTGTGTGTGTGTGTGTGTGTGTGTGTGTGTGTGTGTGTGTGCGAGAGAGAGAGAGAGA	TRUE	TRUE	TRUE
76842	11	63565699	63565740	63565692	63565787	AC	21	CATACCTACACACACACACACACACACACACACACACACACACACACACAGAGGTATGGCCAAGAGGATTTGAAGTAATGCACAAGAGATTTCCCA	TRUE	FALSE	TRUE
115929	20	3086684	3086694	3086525	3086769	C	11	CACAGACAGAGCCATTTCAGGCACCTCTCTGCAAGGGAGGGAGTGCATTACAGCCAGGTGGAGCCTGGGTGCACCGCTTCTGCCCAGCGGGGGAGGAAGGCAGGTGGGGTTCAAGCCTGTCTGATTTTGTACACCATTGTTTTGCTCTCCTGCCCCCATGGGGGGGGGGGCTTTCCTCCTCTCCCAGGTGACAGTTCATAAGAGGGAAGGGCGACAAGCTCTTATTTTGGCCCAGCACTGTCCAG	TRUE	TRUE	TRUE
39939	3	54773779	54773822	54773717	54773898	AC	22	TCTTTGTGGGGAGGGTGCAGTAGCGACCCAGTTCTGGAATGACAGGCCCTTCTCCTCATATATGTGTGTGTGTGTGTGTGTGTGTGTGTGTGTGTGTGTGTGTGTGGAATTATATATATGTGTGTGTGTATATATATAACTATTTACATTTAGTTTTATATATGTATAAAGAAATACATATA	TRUE	TRUE	TRUE
76846	13	83755219	83755246	83755173	83755248	AC	14	GACTTCAACTCCATTATGTATTGCAAAGAAGGAGAAACAAAACAGTCACACACACACACACACACACACACACACC	TRUE	TRUE	TRUE
39941	10	44336622	44336671	44336621	44336740	AG	25	GTCTCTCTCTCTCTCTCTCTCTCTCTCTCTCTCTCTCTCTCTCTCTCTCTCTTTTGAGCCAGAGGCTCACTCTGTTGCCCAGGCTGGAGCACTGTGGCACAATCTCAGCTCACTGCCACC	TRUE	TRUE	TRUE
76847	11	37331203	37331248	37331154	37331281	AG	23	TTCACTTTTTTTTCTTTTTCTTTTTTTCTTTTATTTTTTGAGACAGGCGCTCTCTCTCTCTCTCTCTCTCTCTCTCTCTCTCTCTCTCTCTCTCTGTCACCGAGGTTAGAGTGCACTGGCACGATATG	TRUE	TRUE	TRUE
76848	9	105841968	105842003	105841949	105842008	AC	18	GTTATACCTACATCTGGCGCACACACACACACACACACACACACACACACACACAAATAT	TRUE	TRUE	TRUE
112326	9	132460537	132460551	132460480	132460580	C	15	GTGGAGCTGGGAGCTCCCAGCAGGGGAGCTTAGGAGAAATGGGTGGTTGGATGGGGCGGGGGGGGGGGGGGGCGGGGGCACTTAGGCTCTGTCTCCATGGT	TRUE	FALSE	TRUE
110099	4	140094037	140094059	140094037	140094120	C	23	GGGGGGGGGGGGGGGGGGGGGGGCTATCATATACCTATACAAAGAAATACTATTCCAAAGTAAAAAGGGACAAAAAACTGATAA	TRUE	TRUE	TRUE
84340	X	153924574	153924597	153924558	153924639	A	24	CATCATATCATTTAGCAAAAAAAAAAAAAAAAAAAAAAAATACTCCTTTGGGGCCTTCTTGTTTCTATTCAATGTAAGGAAA	TRUE	TRUE	TRUE
76857	14	23904574	23904607	23904514	23904633	AC	17	TTTCTGTATCAGTCAGTGAGGTACATACCCTTTCTCACATTCAGACTATGCAGGCTTGTCCACACACACACACACACACACACACACACACACACCCTGTAATGCATATTGGTCCCATAT	TRUE	TRUE	TRUE
76862	2	214926706	214926743	214926649	214926758	AC	19	GTGTTTGTTATCCAATAAAAAAGCAGGAAAATAGCATACATAATGAATAAAAGCATGCACACACACACACACACACACACACACACACACACACACGCAGTGTGTAGTAT	TRUE	TRUE	TRUE
76863	7	80245738	80245765	80245705	80245783	AC	14	TGTAAGTTGAATCATTGTAAGTTGGGGACCATCTGTGTGTGTGTGTGTGTGTGTGTGTGTGCCTGCACGCACACACACA	TRUE	TRUE	TRUE
39969	5	116086288	116086335	116086216	116086337	AC	24	CCTAAATCAGATATTGTCAGGATGCTCTGATCTGGGAGAAAAAAAACAACTTCACCCTCCCCCCACCCCAAAACACACACACACACACACACACACACACACACACACACACACACACACAA	TRUE	TRUE	TRUE
76106	2	37210007	37210054	37210006	37210117	AC	24	TACACACACACACACACACACACACACACACACACACACACACACACACGTATAGGGGACGAGAAGTGTTTATTGTCTGTGTTTTCCTACCAGAAATGTAAGCTCCATGAGA	TRUE	TRUE	TRUE
109547	3	52009472	52009481	52009401	52009527	C	10	GTCTGGGTGTATGTGTACGCTTGTGTGTCTGCATGGTGTCCGTCAGTGGGTTTCTGCGCGCTTATATTTTTGGGGGGGGGGTGTGTTCGTTGATGTCTGCCTGCTTGTGTCAGCGTTATGTCTTCCG	TRUE	FALSE	TRUE
76888	2	213312499	213312530	213312438	213312561	AC	16	GTATAAAGCTAATTCTCTGTCACTTACATAGTACACTAAAATATAACTCTTCATAAAAGATTGTGTGTGTGTGTGTGTGTGTGTGTGTGTGTGTATTCAACATGGGCAACTAACATTTCTTTCT	TRUE	TRUE	TRUE
86400	X	113570334	113570341	113570215	113570415	C	8	AGTAGGTAGTTGAGCATCAATGACTAAGACTGTATTTATATCAATGCTGGTGACAAGTCTATCTGCCAATTTTGCCATACAGAGGCAAAGTTATGATATGTACTCCATACAGGAAAAAAGGGGGGGGTAATGTTTTCATGCTAAATTACTGTCATGTTAGCAGGCCATTGTACTCATATCCTTATAATGAAATAGGTTCAT	TRUE	TRUE	TRUE
112328	9	132935479	132935489	132935461	132935561	C	11	CCCTGGCCCCGTTCGTGTGGGGGGGGGGGTGGCGAGACTTGGCACAGCGCTCGTCGTGCGGTGACGGCGGTGAAGGGTCCCCGGCACCCTGTGGGTTGCAG	TRUE	FALSE	TRUE
80761	X	15889743	15889778	15889686	15889864	AC	18	AGGATCCTTTCAGTTTGGTGATCCCCAAAAGCCCAATTCGGACCTGCTATTGCTTTGGTGTGTGTGTGTGTGTGTGTGTGTGTGTGTGTGTGTGCGCGCACATGTGTGTGCTTCCACTCTTAACAGAAATGAAGTGTTTCATGAGTTATGTCAGAAGTCTAGGAACAGTCAGGTACGAT	TRUE	TRUE	TRUE
85488	X	69642814	69642822	69642810	69642931	C	9	ACCTCCCCCCCCCACACACACCAGCTTCCCGCCAGCCTGTGCCCTCAGCCCTCGCCTCCCTGAGCCAGGACAAAGCCCCGGCAGTGACTGGGAGGGGAACAGGAGGAGGGACAGAGGGATGG	TRUE	FALSE	TRUE
85485	X	67540382	67540390	67540254	67540445	C	9	AAACAAAAAACAGTGACAATACCAAATGCTGGTGAGGATACAGAAAAACTGAATTTCTTATTACATTGTTGCAAATGTAAAATTGTGAAACCTCTCTAGAAAACACTTTGACAGTTTCTATGAATGAACCCCCCCCCATTTTTCTATATTCTCACAACACAGCAACAATCAACATGCATGACTTCTGTGACC	TRUE	TRUE	TRUE
76904	9	93376589	93376636	93376532	93376642	AC	24	GCATATCTTTGCTGTTTTACCTGAAGTACTGAGTACCCAATATACTGGTCATCATAATGTGTGTGTGTGTGTGTGTGTGTGTGTGTGTGTGTGTGTGTGTGTGTGAGAAAT	TRUE	TRUE	TRUE
39999	14	66165864	66165917	66165861	66165924	AC	27	TCTACACACACACACACACACACACACACACACACACACACACACACACACACACACGCCCATG	TRUE	TRUE	TRUE
76913	8	52609366	52609399	52609338	52609439	AC	17	CACACATACCCACCCACACATAGGTCTTCACACACACACACACACACACACACACACACACAGGTCCTGACACACACACAGGTCCACACACATGTGCACACA	TRUE	FALSE	TRUE
40003	15	37324017	37324060	37323967	37324062	AC	22	TTTAGAATCTGTAGTTTCAAGGCAGCTGCATACATAATATTACATCACTTTGTGTGTGTGTGTGTGTGTGTGTGTGTGTGTGTGTGTGTGTGTGTC	TRUE	TRUE	TRUE
40004	16	63886464	63886491	63886451	63886553	AC	14	ATGCATTCATGCTCACACACACACACACACACACACACACATCCAATTTGAAGTTGTGAATTATTATTTGAAAGGTGTAGGTTTCACATGAGAAATTTCATCA	TRUE	TRUE	TRUE
76918	3	55954444	55954475	55954443	55954544	AC	16	AACACACACACACACACACACACACACACACACCCCAAGTGAGAAGGATATTGCTAACTGTCCAAAAACTCAACAGGCATCTGGGTGATGGGCTTCACTGAA	TRUE	TRUE	TRUE
76923	18	50456188	50456233	50456181	50456307	AC	23	TTTGCAAACACACACACACACACACACACACACACACACACACACACACACACTCACGTTTGTTTTCTCCATATAAGTGAAATGTATGCTATATTGTATCCTCATTTTCACTTCAGGATAAATCATG	TRUE	TRUE	TRUE
40012	10	37901781	37901818	37901723	37901819	AC	19	CTAAGTACTTTCCTCAGGATCCCATATACATCTTGTGTTTTTTTTTGTTGTTGTTGGTTGTGTGTGTGTGTGTGTGTGTGTGTGTGTGTGTGTGTGT	TRUE	TRUE	TRUE
76926	11	57360807	57360846	57360759	57360869	AC	20	TAACTGTCAGGATGACAAAGTTGGTTCAAAGAATGATTTGAGAAACTGGTGTGTGTGTGTGTGTGTGTGTGTGTGTGTGTGTGTGTGTGCTGGAATAACACAGCTAAGTTA	TRUE	TRUE	TRUE
76930	13	99651545	99651570	99651517	99651577	AC	13	TGAACAGATGTGTGCACGCATGCACGCGCACACACACACACACACACACACACACTCTCTC	TRUE	TRUE	TRUE
40019	11	63503023	63503072	63502984	63503073	AG	25	ATGGATTCAAGACAATTCAAAGTCCCAGATTCTAACATTTCTCTCTCTCTCTCTCTCTCTCTCTCTCTCTCTCTCTCTCTCTCTCTCTCT	TRUE	FALSE	TRUE
86269	X	53329208	53329215	53329110	53329290	C	8	GTTTGTTTGTTTGTTTGAGACAGGGTTTTACTATGTTGCCCAGGCTGGTCTCAAACTCCTGAGCTCAAGCAATCCTCCCACCTCAGCCTCCCAAAGTTGGGGGGGGAATTACAGTCATGAACCACTGTGCCCGGACAGAAAAGACTTTCAACATTCCCATTCTCAGGTCCATACTTCATCC	TRUE	TRUE	TRUE
85948	X	73726893	73726900	73726870	73726900	C	8	ATCCTCCTACCTCAACACCCGCTCCCCCCCC	TRUE	FALSE	TRUE
76942	7	17582560	17582599	17582537	17582660	AC	20	CACATTTACCAGGCCTCAAATGTACACACACACACACACACACACACACACACACACACACACATATATATATTTCCAGAGAAATCTTTAGTTGGTAATAAGGCCATTTGAAGAAGCAGGCCCG	TRUE	TRUE	TRUE
40029	20	15931952	15931995	15931930	15932009	AC	22	CTAGGAGGATATATTTATCTAGACACACACACACACACACACACACACACACACACACACACACACAAAGAGAGAGAGAG	TRUE	TRUE	TRUE
76948	7	26420313	26420342	26420289	26420400	AC	15	AACATACACTGTGAATCTCTAAGAGTGTGTGTGTGTGTGTGTGTGTGTGTGTGTATGCATCTCTGTGTAGGGGTACTGTGCACAGTTTTCCTAAACTGATTCAAAAAAGAAA	TRUE	TRUE	TRUE
31612	X	36344420	36344445	36344420	36344530	AC	13	ACACACACACACACACACACACACACAAACGTGCTAGGATTTTGATTTGAATTGTGCTATAAAGATACCCAAAAATTTAGAAGCGACTTTGAAACTGGGTAATAGGTAGAG	TRUE	TRUE	TRUE
86262	X	51128950	51128957	51128852	51129012	C	8	ACAGTACAAGCTGTTGGTGGATCTACCATTCAGGGGTCTGGAGGACAGTGACCCTCTTCTCACAGATCCACTAGGCAGTGCCCCAGTGGGGACTCTGTGGGGGGGGTTCTGACCCCACATTTGCCTTCTGCACTGCCCTACCAGAGGTTCGCCATGAGGGA	TRUE	FALSE	TRUE
40036	6	98558982	98559013	98558949	98559047	AC	16	TAATAACTAGGGTAGTGTTATAGGAAGTATGACGTGTGTGTGTGTGTGTGTGTGTGTGTGTGTGTACACAATTTTAGACAGCATACCTAGAGAAGAATG	TRUE	TRUE	TRUE
76955	1	9936904	9936947	9936900	9936987	AC	22	ACATACACACACACACACACACACACACACACACACACACACACACACAGTTCAGAGCTGCCTCTCTGTTGAAGGAAGCTTGGCTGGT	TRUE	TRUE	TRUE
86266	X	52589374	52589381	52589237	52589432	C	8	ACACATACTCTATAAATGTGAGGTATTATTATTCCTGTTTTTCTTAGAGAACCCATTTTATAAGCCTCCAGAGTAGCTGGGACTACAGTGACATACAGACATGAGTACATTCATACAATCATTCATTTATTTTTGCAGGGGGGGGTCTCGCTGTGTTGCTCAATCTGGTGTCAGTCTCTGAGCTCAAGCAGTCCAC	TRUE	TRUE	TRUE
112354	9	139023185	139023196	139023130	139023231	C	12	GGGCAGGGCTAGTGGCCTTCTAGGCAGGGGTTTGGGAAGCGCCACACTTGGGTGCGGGGGGGGGGGGAGGGGAGCATGGGGGTGGTGCCGGGATGTGGCACC	TRUE	FALSE	TRUE
40051	12	65342355	65342402	65342345	65342419	AC	24	CTGCTTATGCCACACACACACACACACACACACACACACACACACACACACACACACACTCCCCTACATCCAAAC	TRUE	TRUE	TRUE
76968	3	98092987	98093024	98092972	98093039	AC	19	CTTACTCATAAGACCGTGTGTGTGTGTGTGTGTGTGTGTGTGTGTGTGTGTGTCCAAACACATATTTT	TRUE	TRUE	TRUE
75908	2	88676799	88676834	88676731	88676836	AC	18	TGGGACCAAATACCTTTTGACCACTGGATAATTTGATAATTTGGAGAAGAAACAGTACAGAACACTGCTGTGTGTGTGTGTGTGTGTGTGTGTGTGTGTGTGTGTT	TRUE	TRUE	TRUE
40059	7	29848307	29848340	29848287	29848389	AC	17	CAGCAGAAGGAATGGAGGAAGTGTGTGTGTGTGTGTGTGTGTGTGTGTGTGTGTCTAAGAACATACAGTTATAAGAACAGGGGAAAGCCAGCTGGTCTAGCCT	TRUE	TRUE	TRUE
76976	14	85561624	85561655	85561621	85561702	AC	16	TCTCACACACACACACACACACACACACACACACAATTGGGGTATCTCGAAGAAAATGTAAATACCTTGGTTTCAGAAAAGA	TRUE	TRUE	TRUE
40063	4	137498193	137498230	137498177	137498244	AC	19	CTAAATGTATTCATAAACACACACACACACACACACACACACACACACACACACAATTCAAAAGCAAA	TRUE	TRUE	TRUE
40069	14	83623955	83624002	83623919	83624019	AC	24	TGTATTTGGGGAAGAATAGAAACAAAAAAGAAAAACCACACACACACACACACACACACACACACACACACACACACACACACAAAGTAATTCAGATAATA	TRUE	TRUE	TRUE
40070	2	17836723	17836768	17836690	17836810	AC	23	AAGTCTCAATGTTCCATTCAGTCTGCAGCTATTCACACACACACACACACACACACACACACACACACACACACACACAAATATTGCTTGGACTACCTATAAATGGACTTGCTTCTTGTGT	TRUE	TRUE	TRUE
76984	10	5749690	5749737	5749682	5749804	AC	24	CTCATTTTCACACACACACACACACACACACACACACACACACACACACACACACACTTCTTCTGAACCATGGGATAACCTGATACCTGAACAAAATTGTGGTTTTATGGAAGGGAAGTAAAA	TRUE	FALSE	TRUE
114768	16	85269183	85269192	85269093	85269226	C	10	GCCTCCCATCTCCCTCCCACTGCAGAGAGGTCTTTCCTGGCCAGACCTGGATGAGGGGGTGATAAAGGGACTATATGTGTGTGTGTGGGTGGGGGGGGGGCGCGTGTTCTCGCCCCTCCTCTGCCACCACGGGG	TRUE	FALSE	TRUE
40078	2	142053316	142053359	142053287	142053364	AC	22	ACTACTCCAACTTTACTATGAGGAGAGAAACACACACACACACACACACACACACACACACACACACACACACATAAC	TRUE	TRUE	TRUE
76993	4	16305074	16305103	16305070	16305167	AC	15	TACCCACACACACACACACACACACACACACACAGAGAGACAGAGCTACAGACACATACACACACAGCTACACAGAGACAGAGAGAACTACAGAGAGA	TRUE	FALSE	TRUE
108470	1	208368997	208369007	208368955	208369049	C	11	GCTTTTTCCAGAAATGAAAAGGATAGTCATAAAATGTTTTTTGGGGGGGGGGGTTAGGGGTGGGCAACATGCATCATAAAAAGCGTAATGGACTA	TRUE	TRUE	TRUE
40083	5	104874610	104874649	104874608	104874673	AC	20	CTTGTGTGTGTGTGTGTGTGTGTGTGTGTGTGTGTGTGTGTGTTTAGAGAGAGAGATAGAGAGAGA	TRUE	TRUE	TRUE
45389	16	51544549	51544576	51544468	51544592	AC	14	TCTCAGTTTGGACAGCTGGGTTTCTAGATACAGTAACTTCTCTGTTACATGGAAAGGCTGGGGGATGGGCTGTTTTCATTTTGTGTGTGTGTGTGTGTGTGTGTGTGTGTTTGTATGTTATAATT	TRUE	TRUE	TRUE
77001	18	30088330	30088357	30088312	30088401	AC	14	ATATATCACTAGACTAGCCACACACACACACACACACACACACACACTAGTAGTTATGCATACATCATGTAATTGCTAAATGTCAATTTA	TRUE	TRUE	TRUE
40091	1	117913361	117913390	117913318	117913396	AC	15	TACCTAATTTAGAAGAAACAAATTGACAGTTTATCTTCATTTAGTGTGTGTGTGTGTGTGTGTGTGTGTGTGTAAGGGT	TRUE	TRUE	TRUE
40092	5	168283772	168283811	168283696	168283825	AC	20	TCCTTTTGCATCAGTAGCCAGCGCAGATATCTCAGTAGATTGCATTTGCATTTGCATTTCAGAAGCTGAGTTCCTCGTGTGTGTGTGTGTGTGTGTGTGTGTGTGTGTGTGTGTGTGCGCGCGCGCGCAC	TRUE	TRUE	TRUE
113642	12	132124844	132124853	132124844	132124956	C	10	GGGGGGGGGGTCATTTCCATGGGAAACCAGTGTGCTCTTGGTGGAATAGGAGGGAAAGGTTCTTGGGGCACCATAAAAAGCAGATGCGAGCACTCGGTGACCTTGAGAGCGGG	TRUE	FALSE	TRUE
108471	1	208423105	208423116	208423069	208423192	C	12	GTCTTCTGGGCGGGCCTGCCAGGGCTTTCTCGGGGTGGGGGGGGGGGGTAAGACTGGACAAAATCAGCGCCATTTATTTGCTTTGAGATCAGAAATTCACAGAACTGGTAGGAAGTAATCATTT	TRUE	TRUE	TRUE
114161	14	103711047	103711060	103711030	103711105	C	14	GGAAGGCTCATTCCCATGGGGGGGGGGGGGGTAAGAGGAGAGGTGCTCTGGCTCATGAACTCGGTGAGGTCTCCAG	TRUE	FALSE	TRUE
77007	9	3818684	3818723	3818623	3818733	AC	20	GAGGAATAGTACTCTAGATTTGAGAAAGAGCAGTATTGAGAGGTTTTGTAATCCCAGTGACTGTGTGTGTGTGTGTGTGTGTGTGTGTGTGTGTGTGTGTGAAAGCCAACA	TRUE	TRUE	TRUE
77008	10	114631759	114631788	114631725	114631853	AC	15	TTGCTTATATACATATAAATACACGTATATTATGGTGTGTGTGTGTGTGTGTGTGTGTGTGTGTTCTGTTTGCTCTGTTTCTCTGGAGAATCCTGACTAATATAATACCTGTCTGGGGCCAGGGGCACA	TRUE	TRUE	TRUE
76129	8	126195877	126195904	126195850	126195948	AC	14	TTTATCCATGATATTTATTACTCAGTGGTGTGTGTGTGTGTGTGTGTGTGTGTGTATAGTATCTGGCACATGGACCTGTGATTACCAGCCTGAGGCCAA	TRUE	TRUE	TRUE
114347	15	54755464	54755480	54755456	54755510	C	17	ATGTGGGCGGGGGGGGGGGGGGGGGCCGGTCAGGTAAGGGAATAAAAGCAGGCTG	TRUE	TRUE	TRUE
77016	3	155286544	155286571	155286477	155286578	AC	14	TCATAAATATATGTAGAAAAAGAATGATTCCCTACCAAAACAGAATGTTTCTAAGTAAATGTACCTCTGTGTGTGTGTGTGTGTGTGTGTGTGTGTTTGTAT	TRUE	TRUE	TRUE
40108	7	29444781	29444838	29444780	29444867	AC	29	TACACACACACACACACACACACACACACACACACACACACACACACACACACACACACGGCAGTTCCAACACTCTGCACCCAGGCTG	TRUE	TRUE	TRUE
77020	2	81200841	81200876	81200794	81200914	AC	18	TTAGCATTACCGGGTATCTACCCAAAGAAAAGAAATTATTCTGCGAAACACACACACACACACACACACACACACACACACACGCTCCTGTGTTCATCTATACACTATTCACAATATAAAA	TRUE	TRUE	TRUE
77021	22	24356795	24356850	24356741	24356864	AC	28	GGATCACTCAAGACTTGTATCCATAGACAACCAGATTTCTATGGGCTTGAACTCTGTGTGTGTGTGTGTGTGTGTGTGTGTGTGTGTGTGTGTGTGTGTGTGTGTGTGTGTAGCAAGGTTGGGG	TRUE	TRUE	TRUE
77024	8	13053605	13053638	13053599	13053685	AC	17	ATTGATACACACACACACACACACACACACACACACACACGTGAACTCGAAGAAATATCAACACATGAGAGTGGTTATCTCTGATTA	TRUE	TRUE	TRUE
77025	15	32067293	32067322	32067236	32067325	AC	15	TTATCCTCTCCTCTGACCTATGCATGCACGTGTGTACGCTCCCATGTCCATGCATTTACACACACACACACACACACACACACACACCCC	TRUE	TRUE	TRUE
77026	15	64105511	64105548	64105478	64105557	AC	19	CACCACTACAACAGTACTGATAATCAGAGATGGACACACACACACACACACACACACACACACACACACACAAACTCGTA	TRUE	TRUE	TRUE
40121	2	45524962	45525029	45524957	45525083	AG	34	CACCCGAGAGAGAGAGAGAGAGAGAGAGAGAGAGAGAGAGAGAGAGAGAGAGAGAGAGAGAGAGAGAGAGAGAGTCCTGTTTGCCTATTTTGTGTTTCTTTTTCATAGATACATGTCTTGTGTGTTT	TRUE	TRUE	TRUE
116327	22	45578967	45578981	45578918	45578981	C	15	GCGATCTTGAGCTCAGGGCCAAAGGAGCAGAATGGCAGGGGTTGGGGGCGGGGGGGGGGGGGGG	TRUE	TRUE	TRUE
116328	22	45636356	45636365	45636292	45636367	C	10	GGGCACAGGGGTGCGGGGCGCTCGTCGGACGGAAAGCAGAGACAGACCCAGATGCAGGGACGGTGGGGGGGGGGCC	TRUE	FALSE	TRUE
40128	13	60513970	60514005	60513970	60514080	AC	18	GTGTGTGTGTGTGTGTGTGTGTGTGTGTGTGTGTGTATCACTAAGGAATCCCACAGGAAAAATGGAGAGCTAAGCCAAGTCAGGATTCAGAAATCCCTGGATGGTTTATAA	TRUE	TRUE	TRUE
77038	8	79225956	79225993	79225949	79225994	AC	19	TGTACATACACACACACACACACACACACACACACACACACACACA	TRUE	TRUE	TRUE
85836	X	36990253	36990260	36990194	36990261	C	8	CTACAAGTACAACTTCAGCAGCATGCCAAGAGAGTCTGTAGTACCTGAAAATGTACATACCCCCCCCA	TRUE	TRUE	TRUE
85835	X	36677819	36677826	36677801	36677828	C	8	AGGAGGCTCCTCTGATTGCCCCCCCCAC	TRUE	TRUE	TRUE
114756	16	79621767	79621778	79621754	79621853	C	12	TTTACTTTCAAAAGGGGGGGGGGGGTAGATACTATTTGCACACCTGAATAGCGTCCAAAAGCCATTGCAGTTTCTGTGTTCATATTACCTTCTTTCAGAC	TRUE	TRUE	TRUE
40141	2	171587710	171587739	171587659	171587779	AC	15	CCGTGTCCCAGATGCTGGATATGATTCCTAACCTCGTGGCTTCCAGTTTGAGTGTGTGTGTGTGTGTGTGTGTGTGTGTGTGATTTCCTCATTTGCAAAATGGTTATAACAATAGTGTCTA	TRUE	TRUE	TRUE
40144	1	191157477	191157526	191157459	191157559	AC	25	TATATATGCATATTTATCTGTGTGTGTGTGTGTGTGTGTGTGTGTGTGTGTGTGTGTGTGTGTGTGTGTTTATATAAAACCATGCAATGCCAAGTACAAGC	TRUE	TRUE	TRUE
111356	7	7104998	7105009	7104976	7105057	C	12	TGTGATATTGTTCGTAATATACGGGGGGGGGGGGAAGGATGATATTACTCTCAATATCGCAGAGGAATATACACATATCACA	TRUE	TRUE	TRUE
86309	X	70471164	70471171	70471014	70471253	C	8	CAAATCCTACTTACTGCTCTCAGTGGAATCTACAACCTCAGGTTTTGGAGGTTCTGCTCTCCTAACGCGCTCGCTTCTCTTCTGTACCTCGGAAAGATGGGAGGGGAGGAAAACTGACACCCTGGCCAGGCTAACACTAGTACAGGGTTTGGGGGGGGATAGAAGATGGGAGGGGGAAGGGAGAGTGGGGACCCTTGGCCCAGCCCTTAGGAGGAGGGAAGAAAAGGAGGTTGGACTTTC	TRUE	TRUE	TRUE
721545	X	70471185	70471189	70471014	70471253	C	5	CAAATCCTACTTACTGCTCTCAGTGGAATCTACAACCTCAGGTTTTGGAGGTTCTGCTCTCCTAACGCGCTCGCTTCTCTTCTGTACCTCGGAAAGATGGGAGGGGAGGAAAACTGACACCCTGGCCAGGCTAACACTAGTACAGGGTTTGGGGGGGGATAGAAGATGGGAGGGGGAAGGGAGAGTGGGGACCCTTGGCCCAGCCCTTAGGAGGAGGGAAGAAAAGGAGGTTGGACTTTC	TRUE	TRUE	TRUE
77060	20	47409355	47409390	47409341	47409444	AC	18	AAAAAAAAAAAAATACACACACACACACACACACACACACACACACACACATAGTATGATTCCATTTATATCCATTTATATGAAATGTCCAAATCTGTAGAGAT	TRUE	TRUE	TRUE
39173	6	93804752	93804779	93804711	93804806	AC	14	ATAAATTTCTATAGGTGGAATGACTGGGTAAAAAGTACAGGACACACACACACACACACACACACACACGTTTAGTTGACTATAGAATACATCTTA	TRUE	TRUE	TRUE
40155	10	5149946	5149975	5149941	5150016	AC	15	CAGAAGTGTGTGTGTGTGTGTGTGTGTGTGTGTGTGCTTTCTTCTGGCTCAACAGGGCTAAAAACTGTGTGATTTG	TRUE	TRUE	TRUE
113543	12	65161569	65161580	65161526	65161632	C	12	TGACTAGCATCTGGACACCTTGATAAGATACACATGCTCCGGCGGGGGGGGGGGGAGGGGGGGGAGATAGGCTCTATGAAAATTTAGAAACTTGGTACTTCAGTAAA	TRUE	TRUE	TRUE
77066	9	25775092	25775125	25775076	25775141	AC	17	CCCCGCTACACCCAGTACACACACACACACACACACACACACACACACACAAAATCTCTTGTATAA	TRUE	TRUE	TRUE
113579	12	95050218	95050230	95050201	95050233	C	13	CTGTTCCATGTGGCACTGGGGGGGGGGGGGTAG	TRUE	TRUE	TRUE
40163	18	5930070	5930101	5930013	5930109	AC	16	GGAGGAGGGAGTGGCAGGGCCTTGGTGAAATAGTACAGATGTCCAGGTATATGCCTGCACACACACACACACACACACACACACACACATGCATGCA	TRUE	TRUE	TRUE
86405	X	116042363	116042370	116042223	116042458	C	8	AGAAAATGAGAAGTTCTTTGGAGCCAGTGTTTGAAGTGTGGGCATATGCACAGCGGTCACAACTTCAGAGTCAAGAGTGTGTGCAAGGTTGGAAGAGGTGATGGCTCCAGCCTTGAAACAGTGCACAGCTGCTTCTTCTTGGGGGGGGCGGGGGCACACCCACGTCTCCATCTCAGCGGTTTTTGGAGGGGATTGCTGTTGATTACCTCACTGGTAAAAGATGCTAGTGTTCTTTC	TRUE	FALSE	TRUE
727628	X	116042372	116042376	116042223	116042458	C	5	AGAAAATGAGAAGTTCTTTGGAGCCAGTGTTTGAAGTGTGGGCATATGCACAGCGGTCACAACTTCAGAGTCAAGAGTGTGTGCAAGGTTGGAAGAGGTGATGGCTCCAGCCTTGAAACAGTGCACAGCTGCTTCTTCTTGGGGGGGGCGGGGGCACACCCACGTCTCCATCTCAGCGGTTTTTGGAGGGGATTGCTGTTGATTACCTCACTGGTAAAAGATGCTAGTGTTCTTTC	TRUE	FALSE	TRUE
40165	4	33577243	33577276	33577214	33577294	AC	17	TTTTTGTTTTACTTTTTGTTTTGTTTGTTTGTGTGTGTGTGTGTGTGTGTGTGTGTGTGTGTGTCTCAAAACTAAATATTT	TRUE	TRUE	TRUE
77076	2	112954812	112954851	112954809	112954929	AC	20	AAAACACACACACACACACACACACACACACACACACACACACAGAGAGAGAGAGAGAGAGAGAGAGAGAGAGAGACAGAGAGAGAAACATGCAGAGAGAGAGAGAAAAGACAGAAGCAGA	TRUE	TRUE	TRUE
77077	2	112954852	112954883	112954809	112954929	AG	16	AAAACACACACACACACACACACACACACACACACACACACACAGAGAGAGAGAGAGAGAGAGAGAGAGAGAGAGACAGAGAGAGAAACATGCAGAGAGAGAGAGAAAAGACAGAAGCAGA	TRUE	TRUE	TRUE
40171	5	65943863	65943910	65943862	65943951	AC	24	ATGTGTGTGTGTGTGTGTGTGTGTGTGTGTGTGTGTGTGTGTGTGTGTGTGAGAGAGAGAGAGAGAGAGAGATTTAGTATTTCCTCTTTA	TRUE	TRUE	TRUE
40172	5	65943912	65943933	65943862	65943951	AG	11	ATGTGTGTGTGTGTGTGTGTGTGTGTGTGTGTGTGTGTGTGTGTGTGTGTGAGAGAGAGAGAGAGAGAGAGATTTAGTATTTCCTCTTTA	TRUE	TRUE	TRUE
81365	X	106141219	106141230	106141185	106141356	C	12	TACCGGAGAGAAGACACCAGCATAAGAATTCTGGCCCCCCCCCCCCATTATGGCTTCCACCAGGATAGCTCCATTTTTATTTGATTTATATATTGGGCTTCTGCATTCAATTCAAAAGAAAGGTTTTCCTGCTAAAGCACAAAAAATACGTTTACAAACCTCTGGCCTTGGA	TRUE	TRUE	TRUE
80766	X	109752100	109752135	109752100	109752185	AC	18	ACACACACACACACACACACACACACACACACACACATTGAATTAATTCACACAATTATGGAGGCTGACAAGTTCCAAGATCTGTA	TRUE	TRUE	TRUE
77091	7	129730608	129730635	129730585	129730658	AC	14	TTTCATCAGTTTTACACATACTCGTGTGTGTGTGTGTGTGTGTGTGTGTGTATCATATTCTGTACAATTTTATT	TRUE	TRUE	TRUE
40187	5	112155880	112155913	112155838	112155942	AC	17	AAGTATGTAAGGTAAGACCTTCCTTTCACCTGATAAGAACTGACACACACACACACACACACACACACACACACACGTGCACTACAAGTAGATGATTCTACTGTA	TRUE	TRUE	TRUE
77097	1	64311790	64311841	64311726	64311842	AC	26	CAACCCACAACCTTGGGCCAGCATAGTGAATTTTATATTTTTTATTTGACAGAGAGAGAGAGAATGTGTGTGTGTGTGTGTGTGTGTGTGTGTGTGTGTGTGTGTGTGTGTGTGTGT	TRUE	FALSE	TRUE
40192	15	91626649	91626692	91626648	91626692	AC	22	GGTGTGTGTGTGTGTGTGTGTGTGTGTGTGTGTGTGTGTGTGTGT	TRUE	TRUE	TRUE
40193	10	24612718	24612761	24612678	24612786	AC	22	TTCAAATGGAATTTGAAGACAATGCCCATGTTTTCTCTTCGTGTGTGTGTGTGTGTGTGTGTGTGTGTGTGTGTGTGTGTGTGTTTGACTAACTTAGGGTGGTTTTTTT	TRUE	TRUE	TRUE
40194	12	130802818	130802861	130802801	130802874	AC	22	AAGTGAACCAAACTATGCACACACACACACACACACACACACACACACACACACACACACAAGCCAGAAACAGA	TRUE	TRUE	TRUE
40195	5	25765583	25765600	25765561	25765678	AT	9	ATATTTATATATTTGGGATGTGTATATATATATATATATATTTATATTTGGAATATGTGTAATACGTGCACACACACACACACACACACACACACACATATATATGTAATGTATAATC	TRUE	TRUE	TRUE
40196	5	25765629	25765658	25765561	25765678	AC	15	ATATTTATATATTTGGGATGTGTATATATATATATATATATTTATATTTGGAATATGTGTAATACGTGCACACACACACACACACACACACACACACATATATATGTAATGTATAATC	TRUE	TRUE	TRUE
40198	15	56289647	56289682	56289647	56289701	AC	18	ACACACACACACACACACACACACACACACACACACAAATATTTTCTACATTTGT	TRUE	TRUE	TRUE
40200	4	68324044	68324065	68324007	68324120	AG	11	ATCCACAATCACATGAATCAATCCCTTATAATAAATATCTCTCTCTCTCTCTCTCTCTCTGTATACACACACACACACACACACACACACACACACACACCCTTTGTTGGTTCT	TRUE	TRUE	TRUE
40201	4	68324071	68324106	68324007	68324120	AC	18	ATCCACAATCACATGAATCAATCCCTTATAATAAATATCTCTCTCTCTCTCTCTCTCTCTGTATACACACACACACACACACACACACACACACACACACCCTTTGTTGGTTCT	TRUE	TRUE	TRUE
77112	7	36312739	36312770	36312733	36312816	AC	16	ATGCTTACACACACACACACACACACACACACACACACTCACGGGTCGATTGGTTTCTGTTTACTGAGTGTCAGTAAGTGACCC	TRUE	FALSE	TRUE
86303	X	69385373	69385380	69385333	69385451	C	8	GTTGTTTGATGGTGGTGGTAATGTTTTTGTTTAGGGGCTTGGGGGGGGTGGGTGTTGGCCATTTTTGCAAGAATTCTCTTCCAAAATAGAATTCATTCTGAGGGGCACCTTTTATGATT	TRUE	TRUE	TRUE
40206	13	28300999	28301028	28300970	28301033	AC	15	AGTCTAGATACATTGTATGTGTATATACTCACACACACACACACACACACACACACACACTTTC	TRUE	TRUE	TRUE
40210	8	75586372	75586401	75586369	75586437	AC	15	TTTTGTGTGTGTGTGTGTGTGTGTGTGTGTGTGTATCATTTATCTAGACAGAGCAAGTAGGATTTGGTT	TRUE	TRUE	TRUE
40211	18	4178203	4178254	4178198	4178297	AC	26	AATAAACACACACACACACACACACACACACACACACACACACACACACACACACACATTAGAGATAGGGGTCTCCATATGTTGCCCAAGCTGAACTCAA	TRUE	TRUE	TRUE
77127	7	110831488	110831529	110831485	110831559	AC	21	AATACACACACACACACACACACACACACACACACACACACACACAAAACTTATATGCTTTTACATCTAAACAAA	TRUE	TRUE	TRUE
113111	11	50194730	50194740	50194702	50194774	C	11	ATTTTATTTTATCCCTTTTGGTGGTAGTGGGGGGGGGGGCTAGCCTCTCTTGGCCACTGCTTTTCTCAGTTTT	TRUE	TRUE	TRUE
40223	8	115872255	115872280	115872178	115872291	AG	13	ATAAAACAATGGAAAAAGTAGGATTTCAACATGTATTTATATGTATTATTTATAACAAAAGTAACAAAGTGGTGTAGTCTCTCTCTCTCTCTCTCTCTCTCTCAAACTCCTGAC	TRUE	TRUE	TRUE
114714	16	58097052	58097061	58097021	58097123	C	10	GGGGTGACAATGGCACCCCGCTGTGCTTATTGGGGGGGGGGTACCTTGACAACCTTTGCAGGGTCTGGTGACGCTGTCTACACCACACAAGTCATGAAAACTC	TRUE	FALSE	TRUE
110891	6	14501916	14501927	14501888	14501973	C	12	TTCAAGAACAAGGTGCTGGGGGGGAGAAGGGGGGGGGGGGAAGGCAAATAAATAAATAGATAAATAGGAACCCCAGGTGTGTTCAG	TRUE	TRUE	TRUE
77137	5	163163717	163163760	163163665	163163763	AC	22	AGACACAGAATGAATTTTGTAAGAAATAGGCCATCTTCCTCACTAGGCAGGGGTGTGTGTGTGTGTGTGTGTGTGTGTGTGTGTGTGTGTGTGTGTTAG	TRUE	TRUE	TRUE
40229	20	60995407	60995450	60995360	60995450	AC	22	CTCTGTCCCCCTCCAATGCCGTGGCAGCTTCAATCCTGTCCCACAGGCACACACACACACACACACACACACACACACACACACACACACA	TRUE	FALSE	TRUE
77141	14	33297713	33297734	33297703	33297819	AG	11	CTATCATCTATCTCTCTCTCTCTCTCTCTCTCTCACACACACACACACACACACACACACACACACACACACACACTCTCACACCCCAGATCTGTGCCTCAGCCAATTGGCCTGCCC	TRUE	FALSE	TRUE
77142	14	33297736	33297777	33297703	33297819	AC	21	CTATCATCTATCTCTCTCTCTCTCTCTCTCTCTCACACACACACACACACACACACACACACACACACACACACACTCTCACACCCCAGATCTGTGCCTCAGCCAATTGGCCTGCCC	TRUE	FALSE	TRUE
40237	13	110178184	110178215	110178167	110178240	AC	16	TAATTAGATACAAAAATCACACACACACACACACACACACACACACACACGAATTGTCTTTTCTGGGAGAAGCA	TRUE	TRUE	TRUE
40238	11	134189586	134189613	134189578	134189682	AG	14	TCTCCCTCCTCTCTCTCTCTCTCTCTCTCTCTCTCTGTGTATGTGTGTGTGTGTGTGTGTGTGTGCGCGCGCGCGTGCATGTGTGTGTGTGTATGTAGGAGTAGG	TRUE	TRUE	TRUE
40239	11	134189619	134189642	134189578	134189682	AC	12	TCTCCCTCCTCTCTCTCTCTCTCTCTCTCTCTCTCTGTGTATGTGTGTGTGTGTGTGTGTGTGTGCGCGCGCGCGTGCATGTGTGTGTGTGTATGTAGGAGTAGG	TRUE	TRUE	TRUE
40240	10	89679286	89679313	89679283	89679378	AC	14	AATACACACACACACACACACACACACACACCTTCTTGTAAACACACACCTTCTTGTAAACACAACAACCAAGATTTAGAACACTCGCTTTATGAA	TRUE	TRUE	TRUE
77155	7	42187735	42187776	42187733	42187838	AC	21	CGCACACACACACACACACACACACACACACACACACACACACAGCCCTCCCCATAGCTCCTGAACAAGTGCCGACTGGCATGGGCACTTACGGTAGTGGGGCTCC	TRUE	FALSE	TRUE
108945	2	31025409	31025420	31025404	31025455	C	12	AGGCTGGGGGGGGGGGGTGGTGGTTAGACCTCTGAGGTTTCCCTTGTTCCTT	TRUE	TRUE	TRUE
40253	7	155753592	155753623	155753590	155753647	AC	16	GCGTGTGTGTGTGTGTGTGTGTGTGTGTGTGTGTTAGAATCCTGCCCTGAGCTGGCCT	TRUE	TRUE	TRUE
77165	12	92640226	92640257	92640217	92640265	AC	16	TTCTCCTTCGTGTGTGTGTGTGTGTGTGTGTGTGTGTGTGTTTTCAAAA	TRUE	TRUE	TRUE
40258	7	17348325	17348354	17348305	17348424	AC	15	ATCTGTTGATACATACATAAACACACACACACACACACACACACACACACATCATTTTACCGATGTATTACCTTTTTTGTAGAAGTATTTACTTTTCATCTTCTTTCTGCCTAAAGTATT	TRUE	TRUE	TRUE
77179	18	51476819	51476858	51476768	51476866	AC	20	CAGCTCATAACACATTCAGTGAATGGAGGTAGCTGGTACCTGACTGAGGGCTGTGTGTGTGTGTGTGTGTGTGTGTGTGTGTGTGTGTGTGCGTTGTCG	TRUE	TRUE	TRUE
40277	11	81854120	81854215	81854111	81854228	AG	48	CCAGAAAGTGAGAGAGAGAGAGAGAGAGAGAGAGAGAGAGAGAGAGAGAGAGAGAGAGAGAGAGAGAGAGAGAGAGAGAGAGAGAGAGAGAGAGAGAGAGAGAGAAAGGAAGCCGGGG	TRUE	FALSE	TRUE
40279	20	53794079	53794118	53794039	53794126	AG	20	AATTCAAGGAATTGAAAAGTGTCCCATAGAGAAAAGAGCAAGAGAGAGAGAGAGAGAGAGAGAGAGAGAGAGAGAGAGAGAATGAATG	TRUE	TRUE	TRUE
77184	12	15322855	15322900	15322848	15322920	AC	23	CTAAAAATGTGTGTGTGTGTGTGTGTGTGTGTGTGTGTGTGTGTGTGTGTGTGTAACATCAGGGATCAACAAT	TRUE	TRUE	TRUE
40283	8	52780037	52780080	52780012	52780082	AC	22	ATCAGAGGAATGGGTAAAGAAAATGGTGTGTGTGTGTGTGTGTGTGTGTGTGTGTGTGTGTGTGTGTGTAT	TRUE	FALSE	TRUE
77188	2	1885128	1885173	1885097	1885173	AC	23	CCTGGGTGGTTTATTGTTGGTTTGCAGGTTCGTGTGTGTGTGTGTGTGTGTGTGTGTGTGTGTGTGTGTGTGTGTGT	TRUE	TRUE	TRUE
85536	X	119385254	119385262	119385111	119385323	C	9	GCTTTTCCCTCGCCCCTCTCGCTGCTTTTTTGTGCCTCTTTTACTCCCCTAGCCCCTACTTTGATTTAGAGCTTTTCTGCCAGGCCCATCCTCCCCTTCCGTCCCCTTCCCGGGGCACAACAATGCCGCCTGCTTCGCTTCATCCCCCCCCCAACACCCCACCCTGCCGTTCGCCACCTTCTACTTTCCCTGGTACCCCATATTCCTCCCGCC	TRUE	FALSE	TRUE
77190	14	78072717	78072746	78072709	78072809	AC	15	GAGGGGACTGTGTGTGTGTGTGTGTGTGTGTGTGTGTGTACAGAATACAGCAGTCTACATGTTCACCTTCTTGCATCAGCACTGCTGGCCTAGGGAATCTC	TRUE	TRUE	TRUE
77191	20	57786835	57786862	57786777	57786901	AC	14	ACCTGGCGCGTCCTGGATGGAGAGATCAGAGCTGCGTCCTCGGTGAGGGAGCTGACCTTGTGTGTGTGTGTGTGTGTGTGTGTGTGTTTGCTCGTGAGTGTGCCTGTGTTTTTTTCTTTCTGAGG	TRUE	FALSE	TRUE
77192	6	128050286	128050347	128050241	128050359	AG	31	GATATCAGATCCTCAATTTCCATTCTACTCCCTTTACCAATTTATTCTCTCTCTCTCTCTCTCTCTCTCTCTCTCTCTCTCTCTCTCTCTCTCTCTCTCTCTCTCTCTTCACTCATCCC	TRUE	TRUE	TRUE
40292	10	87131641	87131678	87131638	87131686	AC	19	GAAACACACACACACACACACACACACACACACACACACACCCCTCCTT	TRUE	TRUE	TRUE
77196	2	150919362	150919407	150919335	150919427	AC	23	TTTAGGTATAATTACCCAGATGTGATATGTGTGTGTGTGTGTGTGTGTGTGTGTGTGTGTGTGTGTGTGTGTGGCGTGACAGAGAAAGAGAGA	TRUE	TRUE	TRUE
40296	20	37484551	37484586	37484531	37484660	AT	18	AGGAAGAGACAGTTTCCTACATATATATATATATATATATATATATATATATATATAGAGAGAGAGAGAGAGAGAGAGAGAGAGAGAGAGAGAGAAGGAGGAGGAGAGAGACCAGGACAGACTTGCCCTG	TRUE	TRUE	TRUE
40297	20	37484587	37484624	37484531	37484660	AG	19	AGGAAGAGACAGTTTCCTACATATATATATATATATATATATATATATATATATATAGAGAGAGAGAGAGAGAGAGAGAGAGAGAGAGAGAGAGAAGGAGGAGGAGAGAGACCAGGACAGACTTGCCCTG	TRUE	TRUE	TRUE
115646	19	5250959	5250975	5250934	5251055	C	17	CAGCTCCAAGGGGTGCGGGGGCGGCGGGGGGGGGGGGGGGGGCTCTGCTGGGCATTTTGGGGTGGGAGAAGATTCTAGATACTTCTCCAAACTCCAAAATGAATATGCGGATGGAGAGGGCA	TRUE	TRUE	TRUE
40301	22	19050293	19050320	19050219	19050341	AG	14	TTCCTTTACGTCGTCTTGGTATTTCCAAGCAGCTCCGCATAAAATCTTTGCGCACACACACACATGCATGCTCACTCTCTCTCTCTCTCTCTCTCTCTCTCTATCTGCCTGATAGTTTCCTTC	TRUE	TRUE	TRUE
77204	1	187384865	187384912	187384810	187384924	AC	24	AAAAGCCAATTGTTGAATGTGACCTGATTAGAACAATTGTGGCATAGTGGGGAAAACACACACACACACACACACACACACACACACACACACACACACACACTGAAATCATAAT	TRUE	TRUE	TRUE
77207	18	19174887	19174926	19174869	19174943	AC	20	AAAATAGTCTACAACTACTGTGTGTGTGTGTGTGTGTGTGTGTGTGTGTGTGTGTGTGTATCTTTTTTATATATG	TRUE	TRUE	TRUE
40307	2	139955852	139955889	139955842	139955950	AC	19	TCTTTTAGAGGTGTGTGTGTGTGTGTGTGTGTGTGTGTGTGTGTGTGTGAGAGAGAGAGAGAGAGAGAGAGAGAGAGATTGAGAGACTGAGAGAGAGAGAGAGTTGCTT	TRUE	TRUE	TRUE
40308	2	139955890	139955919	139955842	139955950	AG	15	TCTTTTAGAGGTGTGTGTGTGTGTGTGTGTGTGTGTGTGTGTGTGTGTGAGAGAGAGAGAGAGAGAGAGAGAGAGAGATTGAGAGACTGAGAGAGAGAGAGAGTTGCTT	TRUE	TRUE	TRUE
40309	2	139955930	139955943	139955842	139955950	AG	7	TCTTTTAGAGGTGTGTGTGTGTGTGTGTGTGTGTGTGTGTGTGTGTGTGAGAGAGAGAGAGAGAGAGAGAGAGAGAGATTGAGAGACTGAGAGAGAGAGAGAGTTGCTT	TRUE	TRUE	TRUE
115782	19	50059428	50059439	50059371	50059443	C	12	GGAGGCGGGGCCTAGGAGAGCGGAGGGGGGGAAGGGCGGGGCCTTGCAGGAGAAAGCGGGGGGGGGGGGCGGC	TRUE	FALSE	TRUE
77211	7	81064761	81064794	81064707	81064836	AC	17	TTTTCTTCATGAGGAATCCTGTGAATCAGATAGTATCACCACCCTCATCTACATACACACACACACACACACACACACACACACACACAGCAAATTAGTTACCAATTCTTGGCATTTCTTCTTATAAACA	TRUE	TRUE	TRUE
28053	X	134293851	134293876	134293782	134293891	AC	13	AAAAAATATCGTTGGGTAGAAGCTAAATATTAGAATATATCTGCCGATTACAAAGAGAATTCAACAACAACACACACACACACACACACACACACAAACAGACAACCACA	TRUE	TRUE	TRUE
77215	11	18702053	18702092	18702044	18702118	AC	20	TGCAGGGGCTGTGTGTGTGTGTGTGTGTGTGTGTGTGTGTGTGTGTGTGTCTAGTAATAAGCAGAAAGGTCGATT	TRUE	FALSE	TRUE
77221	8	127682310	127682337	127682284	127682337	AC	14	CTGCCTTCTGAATCAATGATTTATGATGTGTGTGTGTGTGTGTGTGTGTGTGTG	TRUE	TRUE	TRUE
77225	3	134132161	134132200	134132158	134132276	AC	20	CCTACACACACACACACACACACACACACACACACACACACACAAATAATGGGTAAAAACAATTGAAAGTTATATTATAAACTATCTAGAGTGCAATGATCTATTTCAATCATACCAAA	TRUE	TRUE	TRUE
110108	4	146371137	146371155	146371103	146371185	C	19	GCCCAGGAAAACTAGATTGGCTAGAATGGGCGTTGGGGGGGGGGGGGGGGGGGCGCGGAAATAACAGGTAATGATGTCCAAGG	TRUE	TRUE	TRUE
40334	21	41775557	41775590	41775513	41775598	AC	17	CATCAACACACATGCTTACATACATGTATGCAAGCATGCATGTGCACACACACACACACACACACACACACACACACAATACACAT	TRUE	TRUE	TRUE
73512	20	11970290	11970319	11970276	11970319	AC	15	TAGTAAGTATAGGGGTGTGTGTGTGTGTGTGTGTGTGTGTGTGT	TRUE	TRUE	TRUE
40340	3	169305215	169305260	169305185	169305302	AC	23	GCTCTTTATCACATGTAAACCCACACGCCAACACACACACACACACACACACACACACACACACACACACACACACATAAACAATCACCTGTTGAATGGGCCAACTCAAACAACTGGT	TRUE	TRUE	TRUE
40343	5	112213679	112213718	112213601	112213798	AC	20	ATAGACAAATATGTAAAGTTTATAGCAGATAAGACAGTATTACTAGTTTTTCAGGGAATTGAGAGTTACAGGTTACTCTGTGTGTGTGTGTGTGTGTGTGTGTGTGTGTGTGTGTGTGTAAATTTCCCGATTTATCACTAGAGTGAGTAACTAACTAACTAACTGCTTTATAAAGCTATCCTGGTATTCATATGCCAT	TRUE	TRUE	TRUE
40344	5	112213748	112213763	112213601	112213798	AACT	4	ATAGACAAATATGTAAAGTTTATAGCAGATAAGACAGTATTACTAGTTTTTCAGGGAATTGAGAGTTACAGGTTACTCTGTGTGTGTGTGTGTGTGTGTGTGTGTGTGTGTGTGTGTGTAAATTTCCCGATTTATCACTAGAGTGAGTAACTAACTAACTAACTGCTTTATAAAGCTATCCTGGTATTCATATGCCAT	TRUE	TRUE	TRUE
86409	X	118257900	118257907	118257871	118258059	C	8	GGATGTTTTTTGTTTTGTTTTGTTTTGGTGGGGGGGGCGTTGGTAAAGTGTACAAGATTTCTTTTTTGTTTTGTTTTTTTGTTTGCTTGTTTTTTGTTTTTTGTTTTTTTACAGGATCTTGCTCTGTTACTCAGGCTGGAGTGCAGTGGTGTGATCGCAGCTTACTGCAGCCTCAACCTCCCAGGCTCA	TRUE	TRUE	TRUE
858783	X	118257944	118257950	118257871	118258059	A	7	GGATGTTTTTTGTTTTGTTTTGTTTTGGTGGGGGGGGCGTTGGTAAAGTGTACAAGATTTCTTTTTTGTTTTGTTTTTTTGTTTGCTTGTTTTTTGTTTTTTGTTTTTTTACAGGATCTTGCTCTGTTACTCAGGCTGGAGTGCAGTGGTGTGATCGCAGCTTACTGCAGCCTCAACCTCCCAGGCTCA	TRUE	FALSE	TRUE
858784	X	118257974	118257980	118257871	118258059	A	7	GGATGTTTTTTGTTTTGTTTTGTTTTGGTGGGGGGGGCGTTGGTAAAGTGTACAAGATTTCTTTTTTGTTTTGTTTTTTTGTTTGCTTGTTTTTTGTTTTTTGTTTTTTTACAGGATCTTGCTCTGTTACTCAGGCTGGAGTGCAGTGGTGTGATCGCAGCTTACTGCAGCCTCAACCTCCCAGGCTCA	TRUE	FALSE	TRUE
86407	X	117028461	117028468	117028358	117028468	C	8	ATCTTTGTAGCCTTAGGACTTTTCATTGACTGATACGAAATAGGTTCACAATAAATTTGTGTTGAAAGAATAAATGAATGGTAATGAAATATGCTTTTGTAATGGGGGGGG	TRUE	TRUE	TRUE
40359	17	47617396	47617411	47617381	47617478	AT	8	TGACAGAGCAAGGAAATATATATATATATATACACACACACACACACACACACACACACACACACACACACATATACATATATACGTATACATATATA	TRUE	TRUE	TRUE
40360	17	47617412	47617451	47617381	47617478	AC	20	TGACAGAGCAAGGAAATATATATATATATATACACACACACACACACACACACACACACACACACACACACATATACATATATACGTATACATATATA	TRUE	TRUE	TRUE
113073	11	26481967	26481976	26481948	26481980	C	10	AAAGAAAAAGAAGAAGAAAGGGGGGGGGGCGGG	TRUE	TRUE	TRUE
128071	4	183728871	183728901	183728827	183728922	AC	15	TCTGTCTCTCTCTCTCTCTCTGTCACACACACACACACACACAGACACACACACACACACACACACACACACACATATATCACCAAGGAGGCTGTG	TRUE	FALSE	TRUE
45431	3	141065625	141065658	141065581	141065682	AC	17	ACCCCTGCTGCCTCTCAAACTCTCCGAGGTTTTTTGTTTTGTTTTGTGTGTGTGTGTGTGTGTGTGTGTGTGTGTGTGGTGCAATGCTCACACATGAAGAAG	TRUE	TRUE	TRUE
77271	2	184076728	184076779	184076722	184076796	AC	26	CACAGGGTGTGTGTGTGTGTGTGTGTGTGTGTGTGTGTGTGTGTGTGTGTGTGTGTGTTTTCTGACTCTAAACGT	TRUE	TRUE	TRUE
40371	13	92819175	92819208	92819140	92819254	AG	17	TCTGATCTGTATCCAAAATAAGGCATAAGTCTCAGTCTCTCTCTCTCTCTCTCTCTCTCTCTCTCTCTCTCACACACACACACACACACACACACACACACACACACACATATAC	TRUE	TRUE	TRUE
40372	13	92819210	92819249	92819140	92819254	AC	20	TCTGATCTGTATCCAAAATAAGGCATAAGTCTCAGTCTCTCTCTCTCTCTCTCTCTCTCTCTCTCTCTCTCACACACACACACACACACACACACACACACACACACACATATAC	TRUE	TRUE	TRUE
40373	5	127669532	127669567	127669476	127669588	AC	18	ATAAATAGTAATGTGTTCTATCTAGTTCAACGATTACATATTATAGATGCTGAAATCACACACACACACACACACACACACACACACACACACTACTGGCTTCACATCAACCC	TRUE	TRUE	TRUE
63953	4	92236302	92236331	92236274	92236383	AC	15	CTACTTCTAGATAGAACCGTGTGTGCAAGTGTGTGTGTGTGTGTGTGTGTGTGTGTGTAAGTGTGTAATTATTCTTCTGGCCTCTCAGGAGGCAGACAAAGAGTAATCTT	TRUE	TRUE	TRUE
39209	15	89957075	89957102	89957053	89957117	AC	14	GCAGTTTGTCTTTATATCTGTGCACACACACACACACACACACACACACACGGCCAGCCACTCAG	TRUE	TRUE	TRUE
77289	2	75344260	75344293	75344235	75344293	AC	17	CATAATATTTATTGACTTTGTGGATTGTGTGTGTGTGTGTGTGTGTGTGTGTGTGTGTG	TRUE	TRUE	TRUE
76171	21	39425509	39425540	39425484	39425556	AC	16	CAAACAATGCACAAATGTGCAAACTCACACACACACACACACACACACACACACACACTGCTATTGCACATGA	TRUE	FALSE	TRUE
115986	20	37408168	37408179	37408156	37408212	C	12	GTCTTGGGAGGCGGGGGGGGGGGGCATGTGGGAAGAAGCCACCCGAGGAGCCTGGTA	TRUE	FALSE	TRUE
115988	20	39305598	39305607	39305564	39305684	C	10	GAATGGTTTGTTTTGGAGTTTTTTGGGTTTTTTTGGGGGGGGGGATTTTTTATTTTGCATGAGGTTAGAGCTAGGAGTAGGAGAAGTAGGAGGGGCAGTTGGAAAGCAGGTGGGATGTTGG	TRUE	TRUE	TRUE
77300	3	106326466	106326479	106326459	106326541	AC	7	TTATATATGTGTGTGTGTGTGTATATATATATATATAGAGAGAGAGAGAGAGAGAGAGAGATATGTCTTTGGCATAAAAATGT	TRUE	FALSE	TRUE
77301	3	106326480	106326493	106326459	106326541	AT	7	TTATATATGTGTGTGTGTGTGTATATATATATATATAGAGAGAGAGAGAGAGAGAGAGAGATATGTCTTTGGCATAAAAATGT	TRUE	FALSE	TRUE
77302	3	106326495	106326518	106326459	106326541	AG	12	TTATATATGTGTGTGTGTGTGTATATATATATATATAGAGAGAGAGAGAGAGAGAGAGAGATATGTCTTTGGCATAAAAATGT	TRUE	FALSE	TRUE
40397	16	79045033	79045070	79045031	79045114	AC	19	TCCACACACACACACACACACACACACACACACACACACACTTTTTTGGAACCATTGAAAAGTTGCAGACATCATCACGGCTCA	TRUE	TRUE	TRUE
40402	9	118052574	118052621	118052570	118052655	AC	24	GAAAACACACACACACACACACACACACACACACACACACACACACACACACAAAAAAAAAAAAAAAAAAAAAAAAAAAAAAAAAA	TRUE	TRUE	TRUE
108255	1	25034312	25034329	25034258	25034368	C	18	AAGCAAAAAGGGCTATATGTTCTATCCCTGCGCTGCCAGTGTGTGTGTGTGTGTGGGGGGGGGGGGGGGGGGTGGAGGGGGAGGGGGGGTGGTGGTGGAAGGGCCCTCAAG	TRUE	TRUE	TRUE
77312	1	190537125	190537166	190537118	190537166	AC	21	TAAAGGGGTGTGTGTGTGTGTGTGTGTGTGTGTGTGTGTGTGTGTGTGT	TRUE	TRUE	TRUE
109702	3	186340647	186340656	186340641	186340701	C	10	GTGTGTGGGGGGGGGGCATTTACTGAGGCAGTGAATTCTAGTTTGTTTCATTTGCATTACC	TRUE	TRUE	TRUE
40406	5	89923735	89923778	89923681	89923795	AC	22	TGTTAGAATATGTGTCATTTTTTCCCACAAAGTTTCATGACAAACTCAGAAAAGACACACACACACACACACACACACACACACACACACACACACACAAGAATATGTCATTTTT	TRUE	TRUE	TRUE
77317	12	113740877	113740892	113740869	113740992	AC	8	ACACACGTACACACACACACACACTTCCTAAACTCAGCACAAAGGCGGTGGACACACACACACACACACACACACACACGCGCGCGCACAGGAGAAAAGAGGAAATAGGTCCCCTGAGGAGCCA	TRUE	TRUE	TRUE
77318	12	113740920	113740947	113740869	113740992	AC	14	ACACACGTACACACACACACACACTTCCTAAACTCAGCACAAAGGCGGTGGACACACACACACACACACACACACACACGCGCGCGCACAGGAGAAAAGAGGAAATAGGTCCCCTGAGGAGCCA	TRUE	TRUE	TRUE
77320	5	73098696	73098745	73098686	73098776	AC	25	GCTCGATTGCTGTGTGTGTGTGTGTGTGTGTGTGTGTGTGTGTGTGTGTGTGTGTGTGTGTTGGTAGGCTTGTTTTATACTGAGTATCCAG	TRUE	TRUE	TRUE
109693	3	184100959	184100968	184100930	184100983	C	10	GCTGCCAGGAAGAGCTGCGACGGTGAGGCGGGGGGGGGGCCTGGTGCGCCGGGC	TRUE	FALSE	TRUE
112269	9	98821236	98821245	98821193	98821291	C	10	CCCTTGCAGCATGAGACCTTCGAGCAGCTTATGGCGGGGGCTTGGGGGGGGGGTTGCACCTTCCAGAAGGGGAGGAGGCAAGGGAAACGGGAAGGGGGC	TRUE	FALSE	TRUE
77327	2	147485435	147485468	147485433	147485530	AC	17	TTACACACACACACACACACACACACACACACACACGTCACCAGTAGGTTTGAACTCTAAGAAATACTGATAAGAGTTCTTCAAGCTATAGACAATTA	TRUE	TRUE	TRUE
40422	6	67749020	67749051	67749019	67749101	AC	16	TACACACACACACACACACACACACACACACACAGTGTTTTGCTCAAATTTTGCAACTCTGCTCAATCAGCAACCTTATTTGA	TRUE	TRUE	TRUE
40424	3	119449449	119449496	119449438	119449537	AC	24	TTACTGAGATAGTGTGTGTGTGTGTGTGTGTGTGTGTGTGTGTGTGTGTGTGTGTGTGTGGTGGGATAAGTGTTGGGTTCCCCATATTCATGGTCCACAG	TRUE	TRUE	TRUE
77335	8	58261719	58261774	58261717	58261818	AC	28	GGGTGTGTGTGTGTGTGTGTGTGTGTGTGTGTGTGTGTGTGTGTGTGTGTGTGTGTGTGAAGGCCCACTGGCCCAGATGAGTGTTACATGGCCACATCTTTA	TRUE	TRUE	TRUE
77336	10	34831131	34831166	34831131	34831229	AC	18	GTGTGTGTGTGTGTGTGTGTGTGTGTGTGTGTGTGTGCACACACACACACGCTTGCATTTACCCACTGGGCTGCCAAGTGAAATGTATTTTTTACTCTA	TRUE	FALSE	TRUE
77337	18	61537888	61537933	61537818	61537997	AC	23	ACAAGGCACCAACAGTGTCCACTATACCCTGACAGTGTGGAAAGTTGTAGATAGGATGAAGAGAAAGAATACACACACACACACACACACACACACACACACACACACACACACACGGTAGAGACTTACTACTCAAAGTGTGATCCTCAGACCAGCAGCATCTGGCCGAATGGTGATCTA	TRUE	TRUE	TRUE
40432	15	99410384	99410413	99410371	99410476	AG	15	GGAGAGAAAGGGGGAGAGAGAGAGAGAGAGAGAGAGAGAGAGAAATAACCCATTCTAAACAACTTTAGGAATAGATGATCCGTAGGCATCAACTTTGCGCAGCAAC	TRUE	FALSE	TRUE
77345	9	4121621	4121662	4121607	4121696	AC	21	AATTTCTCCCAGTGACACACACACACACACACACACACACACACACACACACACACCCCAAAGTTCTTAGAGAAATACAAGTGAAGCTGT	TRUE	TRUE	TRUE
40435	18	30997500	30997527	30997449	30997531	AC	14	TGGTGATGATATACAAAGCTACACATAAAATAAAAGTTCACAGAGCTGTATACACACACACACACACACACACACACACAAAT	TRUE	TRUE	TRUE
85454	X	30924367	30924375	30924285	30924377	C	9	ATTGATTCCAGGCCTTTAGGTGAACTCAACCAATTGCCAATCAGAAAATCTTGGAATCTGCTTATGACCTAGAACCCCCTCACCCCCCCCCAC	TRUE	TRUE	TRUE
115386	18	74185860	74185873	74185855	74185964	C	14	TGTGTGGGGGGGGGGGGGGCTTTCTTTTTGAGACAGGGTCTTACTCTGTGTTGCCCAGGCTGGCCTCAAACTCCTGGGCTCAAGCAATCCTCCTGCCTCAGCCTCCCAAG	TRUE	TRUE	TRUE
40442	15	55723558	55723587	55723544	55723609	AC	15	TTAGGTGTGTGTATACACACACACACACACACACACACACACACAAATACATACATACATACAGGG	TRUE	TRUE	TRUE
40443	15	55723590	55723605	55723544	55723609	ACAT	4	TTAGGTGTGTGTATACACACACACACACACACACACACACACACAAATACATACATACATACAGGG	TRUE	TRUE	TRUE
77352	2	77707912	77707947	77707905	77708019	AC	18	TTTAGGAGTGTGTGTGTGTGTGTGTGTGTGTGTGTGTGTGTGTGGAGAGAGAGAGAGAGAGAGAGAGAGAGAGAGAGAGAGAGAGAGAAATAGCTCTCATGCAGGATTTTCTCTT	TRUE	TRUE	TRUE
77353	2	77707949	77707992	77707905	77708019	AG	22	TTTAGGAGTGTGTGTGTGTGTGTGTGTGTGTGTGTGTGTGTGTGGAGAGAGAGAGAGAGAGAGAGAGAGAGAGAGAGAGAGAGAGAGAAATAGCTCTCATGCAGGATTTTCTCTT	TRUE	TRUE	TRUE
40445	10	111293896	111293935	111293818	111293938	AC	20	AGCTTTCCTAGATGTTTGGTGATTCCTAATTGTTGTCTGATCTCTTCCAGAACAGTTCTCTTTTGCACATTTGTCCTTTGTGTGTGTGTGTGTGTGTGTGTGTGTGTGTGTGTGTGTGTAA	TRUE	TRUE	TRUE
115387	18	74205287	74205297	74205235	74205332	C	11	GGAGGCGGAAAGGGAGCTCCGAGAAAGAAGGAGGGGTCATTCCGCGGGGGGCGGGGGGGGGGGCGGGGGCCGACGCAGGGGAAAGAGTTGCTCTCTAC	TRUE	TRUE	TRUE
77360	12	75455347	75455392	75455333	75455406	AC	23	TATAAGTGACAAGTACACACACACACACACACACACACACACACACACACACACACACACAAAACACAGAAATT	TRUE	TRUE	TRUE
40453	14	104596860	104596905	104596844	104596971	AC	23	TCGTGTAAGCCATATTCACACACACACACACACACACACACACACACACACACACACACACAGCCTCTACTCATGAGGCTGCCTTCATGCCCAGCCCTGGTCCCTGGGGATCCGGAGCTGAGGGAGGC	TRUE	FALSE	TRUE
40460	12	19093486	19093521	19093415	19093536	AC	18	CATTTATCTAAAATGTACTCACTCAAAAAACTACTCACAGTAAGGTATAGCATGCTCAGCTTGCTTGTAAAGTGTGTGTGTGTGTGTGTGTGTGTGTGTGTGTGTGTCATATAACAGATTTC	TRUE	TRUE	TRUE
40462	8	106106356	106106391	106106311	106106403	AC	18	AAATATTACCTTATTACCTGTATTAGGATTCTCCACAGAAACAGAACACACACACACACACACACACACACACACACACACAGAAAGAGATTT	TRUE	TRUE	TRUE
40465	12	115803328	115803355	115803253	115803382	AC	14	GAAGGTTCCGCAGGGCAAAGGGGAGAGGATGTTTACATCACAAACTCACCAAAAAAAAAAAAAAAAAAAAAAAAAACACACACACACACACACACACACACACAAAACAAACAAACAAACAAAAAACAAT	TRUE	FALSE	TRUE
40466	12	115803357	115803372	115803253	115803382	AAAC	4	GAAGGTTCCGCAGGGCAAAGGGGAGAGGATGTTTACATCACAAACTCACCAAAAAAAAAAAAAAAAAAAAAAAAAACACACACACACACACACACACACACACAAAACAAACAAACAAACAAAAAACAAT	TRUE	FALSE	TRUE
242923	12	115803303	115803327	115803253	115803382	A	25	GAAGGTTCCGCAGGGCAAAGGGGAGAGGATGTTTACATCACAAACTCACCAAAAAAAAAAAAAAAAAAAAAAAAAACACACACACACACACACACACACACACAAAACAAACAAACAAACAAAAAACAAT	TRUE	FALSE	TRUE
77375	22	23201478	23201501	23201451	23201557	AG	12	CGCGGGAACACTCCACAGAGCATTCTTTCTCTCTCTCTCTCTCTCTCTCTCTCACACACACACACACACACACACACACACACACACAAACACAAAATATGAATCCT	TRUE	TRUE	TRUE
77376	22	23201503	23201538	23201451	23201557	AC	18	CGCGGGAACACTCCACAGAGCATTCTTTCTCTCTCTCTCTCTCTCTCTCTCTCACACACACACACACACACACACACACACACACACAAACACAAAATATGAATCCT	TRUE	TRUE	TRUE
40474	4	19593765	19593780	19593739	19593855	AG	8	GAGAGAGAGAGAGAGAGAGAGACACTGAGAGAGAGAGAGAGAGGGAGGAAGGAAGGAAGGAAGGAAGGAAGGAAGGAAGGAAGGAAGGAAGGAAGGAAGGAAGGAAGGAAGGAAGTC	TRUE	FALSE	TRUE
40475	4	19593784	19593851	19593739	19593855	AAGG	17	GAGAGAGAGAGAGAGAGAGAGACACTGAGAGAGAGAGAGAGAGGGAGGAAGGAAGGAAGGAAGGAAGGAAGGAAGGAAGGAAGGAAGGAAGGAAGGAAGGAAGGAAGGAAGGAAGTC	TRUE	FALSE	TRUE
77383	16	73008468	73008501	73008451	73008518	AC	17	GGCTCACTGATAGGGCAACACACACACACACACACACACACACACACACACAGCCTCTCACCAACACG	TRUE	FALSE	TRUE
46411	6	149240554	149240581	149240551	149240583	AC	14	GCCGTGTGTGTGTGTGTGTGTGTGTGTGTGTAC	TRUE	TRUE	TRUE
80773	X	124135702	124135737	124135628	124135738	AC	18	TGTTGTATATATACACCTCTCTCTACCTCTAGTACAACAGTAGTACTAACTGCTATAACAAACTATAGATAGATACACACACACACACACACACACACACACACACACACA	TRUE	TRUE	TRUE
40488	4	60771066	60771103	60770995	60771107	AC	19	GAACTTACATATATATAAAACCATATATACATATATATATACACACACACATATACATATATATACACATATGTGTGTGTGTGTGTGTGTGTGTGTGTGTGTGTGTGTGTAAA	TRUE	TRUE	TRUE
40489	14	69136345	69136378	69136297	69136406	AC	17	AATTCCAGGCATGCAAGGCTTTCAAACACACTATCAAACCCGCCACTTACACACACACACACACACACACACACACACACACTCCCCACCCCCATTGCATTCCCATCACA	TRUE	TRUE	TRUE
114339	15	44731742	44731752	44731666	44731791	C	11	TTTTACTGATACAGGTTGAGTATCCCTTATCTGAAATACCTGAGACCGAAAGTCTCTGTATTTTTATGTTTTTTTTGGGGGGGGGGGAATATTTGCATTATACTGGTTGAGCATTTTCTTTGAGTG	TRUE	TRUE	TRUE
40494	14	79160000	79160055	79159977	79160073	AC	28	AATAGCTTTTCAAGTTGATTTTCGTGTGTGTGTGTGTGTGTGTGTGTGTGTGTGTGTGTGTGTGTGTGTGTGTGTGTGTTCTCTTGCTTTCTTTTAG	TRUE	TRUE	TRUE
40497	2	100002932	100002967	100002913	100003007	AC	18	TTTCTTTGTTTTGTTTTGCGTGTGTGTGTGTGTGTGTGTGTGTGTGTGTGTGTGTTGGAGACTGTCTCTTGCTGTGTGTGTGTGTGTTTTTTTTT	TRUE	FALSE	TRUE
40498	2	100002985	100002998	100002913	100003007	AC	7	TTTCTTTGTTTTGTTTTGCGTGTGTGTGTGTGTGTGTGTGTGTGTGTGTGTGTGTTGGAGACTGTCTCTTGCTGTGTGTGTGTGTGTTTTTTTTT	TRUE	FALSE	TRUE
77406	6	70665415	70665458	70665413	70665526	AC	22	AAGTGTGTGTGTGTGTGTGTGTGTGTGTGTGTGTGTGTGTGTGTGTAAGAGAGAGAAAGAGAGAGAGAGAGATGGTCCTGTTCTGTATTCTATGTGAGTAAGACCATTTCTGGA	TRUE	TRUE	TRUE
77407	6	70665470	70665483	70665413	70665526	AG	7	AAGTGTGTGTGTGTGTGTGTGTGTGTGTGTGTGTGTGTGTGTGTGTAAGAGAGAGAAAGAGAGAGAGAGAGATGGTCCTGTTCTGTATTCTATGTGAGTAAGACCATTTCTGGA	TRUE	TRUE	TRUE
116313	22	38991976	38991986	38991935	38992031	C	11	GCTTTTCAAAAAAGTCCATGTCATAAAAAAACAACTAATAAGGGGGGGGGGGCAGGATACTGTTATAGATTCAAAGACACCAAAGAGATAAAACTAA	TRUE	TRUE	TRUE
40507	8	34451067	34451110	34451058	34451126	AC	22	GTCTCTCTGACACACACACACACACACACACACACACACACACACACACACACAATGTCCCTTCTCAAT	TRUE	TRUE	TRUE
77414	4	28121206	28121235	28121168	28121249	AC	15	ACTTCTCAACCTGCTTTGATTTATATCAAGGGGAACACTGTGTGTGTGTGTGTGTGTGTGTGTGTGTGTTTTCACACAAAAG	TRUE	TRUE	TRUE
40511	2	150554302	150554333	150554257	150554339	AC	16	AATGTGTGTTTGTGCATATGTATATGTGCATGTATGCATGTGCACGTGTGTGTGTGTGTGTGTGTGTGTGTGTGTGTGATTTC	TRUE	TRUE	TRUE
77422	9	10090920	10090959	10090900	10091023	AC	20	TGTGTATATAAATGAAATATACACACACACACACACACACACACACACACACACACACACATGCATGTGGTAGAGTAACTGTCCAGAGGCAAATGTTGCCTCATTTTCCATTTCTGACATTAGT	TRUE	TRUE	TRUE
77424	9	109705341	109705374	109705296	109705417	AC	17	ATGAATAAGGTGAATGATGGTAACATAGTTTTGTTTTGCGCGCGCGTGTGTGTGTGTGTGTGTGTGTGTGTGTGTGTGTTTGCTGGTGCCTTAGTTAGCAACCCAGAGAAAACAGAAAGAAC	TRUE	TRUE	TRUE
40518	2	104131566	104131603	104131526	104131649	AC	19	AAGTTGTCTTCTCTCCACCTTTCAAGATTTTCTAATGGCATGTGTGTGTGTGTGTGTGTGTGTGTGTGTGTGTGTGTGGTCTTGTATTCTTGGTTGTATTTAGCAGAAGTAATAGGGAAAACTA	TRUE	TRUE	TRUE
86109	X	152157498	152157505	152157475	152157566	C	8	CCCCGGCCCCTCCCTCAGTGTGGCCCCCCCCACCACATCCCTCCTTCCATAGGGCCCCAGGATCCACCTCTTGCCAGGATGGTGGGCTCTGG	TRUE	FALSE	TRUE
40521	13	102550692	102550725	102550658	102550748	AC	17	GATACTCAACCTGTATAAAGGCATGAAACATACAACACACACACACACACACACACACACACACACACATATCCCCAGAAATGAGTATTGA	TRUE	TRUE	TRUE
40522	3	44003480	44003537	44003464	44003558	AC	29	CCATGTATATATGAACTGTGTGTGTGTGTGTGTGTGTGTGTGTGTGTGTGTGTGTGTGTGTGTGTGTGTGTGTGTAGGCAGAGTTAAGAAGAGTA	TRUE	TRUE	TRUE
40524	7	149224027	149224056	149224019	149224132	AC	15	TGAAATTCTGTGTGTGTGTGTGTGTGTGTGTGTGTGTGTATTTACACCACTACTTACAATGTCAGTCCAACACTGTGGTACTTCCTTGCCTCCCTCTGAGAGAGGAGAAAGGAA	TRUE	TRUE	TRUE
40525	Y	24355622	24355647	24355597	24355703	AC	13	CACACACACATATATATATATACATACACACACACACACACACACACACACATATATATGTTGGATATATATATATACACACACATATATGTTGGATATATATATAC	TRUE	TRUE	TRUE
40531	2	6485020	6485047	6485009	6485054	AC	14	AACATTTTCTCTGTGTGTGTGTGTGTGTGTGTGTGTGTGCCTGCAT	TRUE	TRUE	TRUE
77443	7	25491978	25492005	25491974	25492046	AC	14	CAACCACACACACACACACACACACACACACAGAAAGAGAGAGAGAGATTGAGCATCATTATCCAAAATGCTT	TRUE	FALSE	TRUE
40539	12	120674930	120674949	120674923	120674985	AC	10	TATGTACGTGTGTGTGTGTGTGTGTGTATACACACACACACACACACACACACACACACACAG	TRUE	FALSE	TRUE
40540	12	120674952	120674983	120674923	120674985	AC	16	TATGTACGTGTGTGTGTGTGTGTGTGTATACACACACACACACACACACACACACACACACAG	TRUE	FALSE	TRUE
40542	10	126749033	126749070	126749030	126749134	AC	19	CACGTGTGTGTGTGTGTGTGTGTGTGTGTGTGTGTGTGTGTACATGTGTGTGTCTGTTGCGGCTTACCTGCAACACTGGTTCTGAGCAAGTGAAAAACTTGCAAA	TRUE	TRUE	TRUE
81684	X	19505248	19505257	19505152	19505338	C	10	GTTCAAATTCAATGACAACAATTCTAGTCAGTAAATTTAGTATGATAATTAGGCAGCCTTTGACTGTCTCATTTACGCACCAACATTTCTGGGGGTGGGGGGGGGGAAGGGCGGAGAAAACACCATAACTAAACAGCTGCCCTGTAAAACATGTTTTATATATTCTCAGATTTTTATTTCCTGATAA	TRUE	TRUE	TRUE
711191	X	19505242	19505246	19505152	19505338	C	5	GTTCAAATTCAATGACAACAATTCTAGTCAGTAAATTTAGTATGATAATTAGGCAGCCTTTGACTGTCTCATTTACGCACCAACATTTCTGGGGGTGGGGGGGGGGAAGGGCGGAGAAAACACCATAACTAAACAGCTGCCCTGTAAAACATGTTTTATATATTCTCAGATTTTTATTTCCTGATAA	TRUE	TRUE	TRUE
77452	8	101799419	101799452	101799375	101799453	AC	17	AGTTTGTGGTAATTTGTTATAGCAGCAATAGGAAACTAATAAGTACACACACACACACACACACACACACACACACACG	TRUE	TRUE	TRUE
114642	16	9101990	9101999	9101988	9102097	C	10	GCGGGGGGGGGGTGTGGTTCTCACTATGTTGCCCAGGCTGGTCTTGAACTCTTGGCCTCAAGCAATCCTCCTGCCTTGGCCTCCCAAAGCCCTTGGCTTACAGGTGTGAG	TRUE	FALSE	TRUE
40551	9	106007064	106007091	106006996	106007100	AC	14	TCACAAATTATGTGTTCCTTTTATGGAAATTTATATATATATGTATTGTGTGTGTGTGTATATATATATGTGTGTGTGTGTGTGTGTGTGTGTGTGTATATAATC	TRUE	TRUE	TRUE
111461	7	77137046	77137056	77136987	77137100	C	11	GTACCTCAATATCTTTGTGCATTGCTCATTGTAATTGAAAATTTGTTTTATTTTTATTTGGGGGGGGGGGCGGGGTTAGGCTCCATTCTACAAAACAGAATGAAAAGGCCAAGA	TRUE	TRUE	TRUE
77457	6	112279968	112279997	112279953	112280013	AC	15	ATGTGCGCTCGCATGCACACACACACACACACACACACACACACACGCTGTCTGTCATTAC	TRUE	TRUE	TRUE
40555	1	208529439	208529470	208529438	208529492	AC	16	AGTGTGTGTGTGTGTGTGTGTGTGTGTGTGTGTTCAGTTTTGGCTTGGGTAGGGT	TRUE	TRUE	TRUE
27898	X	98683089	98683116	98683054	98683134	AC	14	TATCAGCAGAACCTAGATAAAAGTTGAACATGCATACACACACACACACACACACACACACACATACATCTGTCCCTTGTA	TRUE	TRUE	TRUE
77463	10	32036058	32036095	32036056	32036129	AC	19	TGACACACACACACACACACACACACACACACACACACACTCTTCTAAGGTTACCCTGATATAAGAATATGAAT	TRUE	TRUE	TRUE
77465	4	26014232	26014271	26014211	26014281	AC	20	GTCTGAGCCTCCCCCTCTGGGGTGTGTGTGTGTGTGTGTGTGTGTGTGTGTGTGTGTGTGTACTGTCTCCT	TRUE	TRUE	TRUE
77466	3	188949733	188949762	188949731	188949764	AC	15	TTTGTGTGTGTGTGTGTGTGTGTGTGTGTGTGTT	TRUE	TRUE	TRUE
77473	4	146409629	146409656	146409551	146409661	AC	14	GATATTTTGCTCTACAATCTGAGATTGTTAGGGTATAGTTACTCCAACTATTCATGTATTATCCTCTCCCTGTCTTTTTGTGTGTGTGTGTGTGTGTGTGTGTGTGGTTTC	TRUE	TRUE	TRUE
77474	10	94880554	94880587	94880541	94880613	AC	17	AGAGCCTGAAGCATGTGTGTGTGTGTGTGTGTGTGTGTGTGTGTGTGCGCACAGTGTATGTGTGTAGGGGTGA	TRUE	FALSE	TRUE
26800	X	11180411	11180424	11180365	11180493	AG	7	ATGCTGTTATCAACTGTAGCCATTTTGCAGCTGAAGATGGCAGAGCAGAGAGAGAGAGAGCAAAGTGCTACCCAGCTACTGAAACTGTGCCCCCCCCCCCATATTTACTGTGTCACATAATAAATGCTG	TRUE	TRUE	TRUE
81429	X	11180454	11180464	11180365	11180493	C	11	ATGCTGTTATCAACTGTAGCCATTTTGCAGCTGAAGATGGCAGAGCAGAGAGAGAGAGAGCAAAGTGCTACCCAGCTACTGAAACTGTGCCCCCCCCCCCATATTTACTGTGTCACATAATAAATGCTG	TRUE	TRUE	TRUE
85688	X	103462263	103462271	103462240	103462274	C	9	CCTCTCCCCCTCCATCCTTTTTTGGGGGGGGGCAG	TRUE	FALSE	TRUE
694428	X	103462245	103462249	103462240	103462274	C	5	CCTCTCCCCCTCCATCCTTTTTTGGGGGGGGGCAG	TRUE	FALSE	TRUE
85682	X	96286351	96286359	96286217	96286432	C	9	GAGCCATTTATGTATGGAGGCCACTGGCTATTGGAGCCTGACAAGAGGTCTCCATAACTAGTTTTCATCAGAATGCAAAATGATAAAATTTTGAGGAATAACCTTAGGCATTCATTGGAACCTATGGGGCGGGAGGGGGGGGGACATCCTAAACTGTGATAATAAAATACAGAAAGTTGGAAAAATAATGGAAAAATCTATAATTCTATAAACTTT	TRUE	TRUE	TRUE
40584	21	23188369	23188396	23188347	23188431	AC	14	TGAATTTGCTACATTAGCTATCGTGTGTGTGTGTGTGTGTGTGTGTGTGTGATCTAAAAGGGTGTATTTATATGTCATTCACAGT	TRUE	TRUE	TRUE
85689	X	105753789	105753797	105753748	105753951	C	9	AGAATGTGGGCTAATTCAGGAAATTCACAATATGATCTGTTGGGGGGGGGTCAACAAATAAAATAATATAACTTTCACTGATATTCATGTATATCTCATTTCTTATTCAAATTTTTGTTTCATATTGTACAATATTATTTCCTTATAATGTATGTATAGACACAAACATATATACACAAAGTATTTATTATAAGGAATTTGAAT	TRUE	TRUE	TRUE
40589	8	54030363	54030390	54030327	54030391	AC	14	GTATCTGTTATGACATAGAAATGATATTTCAGGGGGGTGTGTGTGTGTGTGTGTGTGTGTGTGTG	TRUE	TRUE	TRUE
40590	3	133128072	133128101	133128064	133128184	AC	15	TGACACTGGTGTGTGTGTGTGTGTGTGTGTGTGTGTGTACTGTGGGACAGAGTAAGAGAGTAACTATATTTGTGTTATTGAAAACTGAGACTTGAATGTGAGTGAAAGGAGATACAGTTGT	TRUE	TRUE	TRUE
27867	X	134346537	134346562	134346534	134346637	AC	13	CTCTGTGTGTGTGTGTGTGTGTGTGTGTGTTGTTGAATTCTCTTTGTAATCAGCAGATGTGATCTAATATTTAGCTTATACCCAAAGATACACTTTTTTGTGTT	TRUE	TRUE	TRUE
40592	5	26854548	26854581	26854491	26854612	AC	17	GGCAATCTTCTGATTTGCAGCTGGCCATTATCTTGCGTTGTCCTCACATCATGGCTCTGTGTGTGTGTGTGTGTGTGTGTGTGTGTGTGTGTCACTCCACTTTGCATAGCTATAAAAATACC	TRUE	TRUE	TRUE
40594	14	95067368	95067409	95067330	95067412	AG	21	CTATGTGGGCTACTCACAGGGCTGCTCAAATGTGACTTAGAGAGAGAGAGAGAGAGAGAGAGAGAGAGAGAGAGAGAGAGGCT	TRUE	TRUE	TRUE
77497	2	191818677	191818722	191818646	191818734	AC	23	CCTGTCTACCCTCCATTCCCAATCTTTGATATGTGTGTGTGTGTGTGTGTGTGTGTGTGTGTGTGTGTGTGTGTGTGAAGCAGCTGGGG	TRUE	TRUE	TRUE
40600	5	152643786	152643803	152643760	152643853	AC	9	TTTTTATATGAAGCAGCTATTTTTATACACACACACACACACACAGAGAGAGAGAGAGAGAGAGAGAGAGAGAGAGATAGGCCTATCATTGAGA	TRUE	TRUE	TRUE
40601	5	152643804	152643835	152643760	152643853	AG	16	TTTTTATATGAAGCAGCTATTTTTATACACACACACACACACACAGAGAGAGAGAGAGAGAGAGAGAGAGAGAGAGATAGGCCTATCATTGAGA	TRUE	TRUE	TRUE
77503	2	187557873	187557912	187557847	187557918	AC	20	CACTGTGCTTACACACATCTGGGCTTCACACACACACACACACACACACACACACACACACACACACTCTTC	TRUE	TRUE	TRUE
40606	6	149679777	149679808	149679733	149679853	AC	16	TACATCTAGGTGCAGATTTCTTTTTATTTTTCTCTTCAGAACTCTGTGTGTGTGTGTGTGTGTGTGTGTGTGTGTGTTTTCAGTATATTATAAAGAAACATTGTCAGTTTCTCAACCATTA	TRUE	TRUE	TRUE
114724	16	66323242	66323254	66323135	66323261	C	13	CCACGCTTGTCAGGTCAGTGCTGGCCATTGGTGGGAGGCCTCAGTTCCCTGCCACGCGGGCCTCTCCACAGGGCTGCCTGGGTATCCCCATCGCGTGGCTTCTCCCTGGGGGGGGGGGGGTCTCCCC	TRUE	FALSE	TRUE
77508	14	61821123	61821156	61821056	61821164	AC	17	TAATAGCTGCATAATATTTCAGTCACTGGTTTACATAATTTACCATCTTCTTATTGCTGTTTCTATTTGTGTGTGTGTGTGTGTGTGTGTGTGTGTGTGTGTTACAAAT	TRUE	TRUE	TRUE
114728	16	67687984	67687998	67687921	67687998	C	15	TCAGCAGCCCCTAGGGTCACCCCAGTCTGGAATCCTGGAGTTATTCAGTCCAGGCTGCCGGCCGGGGGGGGGGGGGGG	TRUE	FALSE	TRUE
77510	15	77397660	77397699	77397590	77397710	AC	20	TCACAGCATTATCACTCAGCTTTCTGGTTGCTTCCATGCAGCTCCCAGAGGGCAAGGGAGCCATTAGTTGGTGTGTGTGTGTGTGTGTGTGTGTGTGTGTGTGTGTGTGTGCGCGCGTGCG	TRUE	TRUE	TRUE
77512	11	132449281	132449312	132449212	132449334	AC	16	TGACTTGGGTGGCCTTTGTCAAGGAGACAGGCCTGTCAAACAAAGGAGACAGGGAAGTTAGAATGAATATGTGTGTGTGTGTGTGTGTGTGTGTGTGTGTGATGAGGGAGGCTGGGGATAATG	TRUE	TRUE	TRUE
40620	4	172292496	172292533	172292477	172292534	AC	19	AAAAAGACATTTTCTGTAGACACACACACACACACACACACACACACACACACACACC	TRUE	TRUE	TRUE
77516	15	47903346	47903383	47903334	47903394	AC	19	ACCGTCCTACATACACACACACACACACACACACACACACACACACACACGCATGCACACA	TRUE	TRUE	TRUE
40629	3	155650067	155650104	155650025	155650111	AC	19	TTGAAAAAAGTATGTCCAGGTTACAGAATTACAAATAAAGTAACACACACACACACACACACACACACACACACACACACCCCTACA	TRUE	TRUE	TRUE
86027	X	118149436	118149443	118149357	118149545	C	8	CATTCTGAGGTTCTAAGACACCAGTCTGTTCCCTAAATGAAATGTCTTGCTTTCCTCAGACCACAAAGGTGGCTTCTTTCCCCCCCCATGCAAAGGCATCATGAGTTTTCAAGGGAGAAAGGCCAGTTAGTGCTTCCTGTGACCCAGCTCCTGGCTCTGGGCCACGATGAGTCAGGACTGCAGCATATA	TRUE	FALSE	TRUE
40636	11	112005193	112005220	112005127	112005252	AC	14	ATCATAGATTTAGCAAAATTCCAAGCTGTGAAGTGCTATTTTCTATGGATTAGGTAAAATTGGATTTGTGTGTGTGTGTGTGTGTGTGTGTGTGCAACAAAATCAAAAGTGTAAAATTTGGAAAAC	TRUE	TRUE	TRUE
40637	6	23043709	23043754	23043704	23043760	AC	23	GATTCTGTGTGTGTGTGTGTGTGTGTGTGTGTGTGTGTGTGTGTGTGTGTGGTTTCC	TRUE	TRUE	TRUE
77536	18	24281514	24281551	24281508	24281586	AC	19	TATGAAACACACACACACACACACACACACACACACACACACACTTCATCTCTCCTCTTGGATCTTTGAACATACACAT	TRUE	TRUE	TRUE
77537	15	33737866	33737915	33737828	33737918	AC	25	TTTTTCTACAAGAATAAATACCACCCTTTCCCCCACCAACACACACACACACACACACACACACACACACACACACACACACACACACGAA	TRUE	TRUE	TRUE
77538	4	25009201	25009248	25009154	25009264	AC	24	ACACTCTGTCCAGGTTAGCCATGGAGTTGTCAGTAGCAGACAGATCAGTGTGTGTGTGTGTGTGTGTGTGTGTGTGTGTGTGTGTGTGTGTGTGTAGGAAGAGGGATTATA	TRUE	TRUE	TRUE
77540	7	87916080	87916123	87916074	87916153	AC	22	ATATAAACACACACACACACACACACACACACACACACACACACACACACGCAAACAATGTAAGATGAACAGAAGGCCTT	TRUE	FALSE	TRUE
40648	2	62892307	62892326	62892279	62892440	AAAG	5	AGGTTTCCATGACCTGTTTTCTGATACAAAAGAAAGAAAGAAAGAAAGAAAGAGAGAGAGAGAGAGAGAGAGAGAGAGAGAGAGAGAGAGAGAGAGAGAGAGAGAGAAAGAAAGAAAGAAAGAAAGAAAGAAAGAAAGAAAGAAAGAAAGAAAGAAAGAAAG	TRUE	FALSE	TRUE
40649	2	62892329	62892382	62892279	62892440	AG	27	AGGTTTCCATGACCTGTTTTCTGATACAAAAGAAAGAAAGAAAGAAAGAAAGAGAGAGAGAGAGAGAGAGAGAGAGAGAGAGAGAGAGAGAGAGAGAGAGAGAGAGAAAGAAAGAAAGAAAGAAAGAAAGAAAGAAAGAAAGAAAGAAAGAAAGAAAGAAAG	TRUE	FALSE	TRUE
72737	16	17653991	17654036	17653940	17654059	AC	23	GTGAAGCATCATGATATATGAAATTTACTTTCAAATGGTTCAGAAGAACATTGTGTGTGTGTGTGTGTGTGTGTGTGTGTGTGTGTGTGTGTGTGTGTAGAGAGAGAGAGAGAGAGAGCT	TRUE	TRUE	TRUE
72738	16	17654038	17654057	17653940	17654059	AG	10	GTGAAGCATCATGATATATGAAATTTACTTTCAAATGGTTCAGAAGAACATTGTGTGTGTGTGTGTGTGTGTGTGTGTGTGTGTGTGTGTGTGTGTGTAGAGAGAGAGAGAGAGAGAGCT	TRUE	TRUE	TRUE
109963	4	9475677	9475687	9475563	9475694	C	11	GCACCCCTGGCTCTTGAGACCCCCATGGCAGGGGCGCGGGGCGCCCCCCGCGCTGCGGGGAGTAAAGAGCCAGCCTGCCCCTCTTGCCCCCTTGGCTCTTGGGAGCCCCATGTCGGGGGGGGGGGCGCCCCG	TRUE	FALSE	TRUE
109969	4	11322683	11322692	11322646	11322764	C	10	ACAGCTTATTGACATTGGTCTGAGCAACGTTTTTTTTGGGGGGGGGGATTTTTGACCCCAAAAAACTTAGGTAACAGAAGCAAAAATAGACGAATGAGATTGCATCAATCTAAAAAGTT	TRUE	TRUE	TRUE
45474	6	156507148	156507179	156507127	156507195	AC	16	ATATTTTTGTTTATACATATATGTGTGTGTGTGTGTGTGTGTGTGTGTGTGTGTATGTATATATATATA	TRUE	TRUE	TRUE
40666	21	31084403	31084442	31084339	31084448	AC	20	TTTGCTATGTGTATTTATAAATATGTGTGTGTGTATACGTATATAAGTATATGTATACATACATACACACACACACACACACACACACACACACACACACACACATATAT	TRUE	TRUE	TRUE
113205	11	119897505	119897514	119897470	119897583	C	10	GCTTGGGTCTGCTCCCACGCTGTTGGGGCGGGGGCGGGGGGGGGGTTGTTCTTTTGCTCCTTGGGTCCACACTGCGTTTATGAGCTGTAATATTCACCGCAAAGGTCTGCAGCT	TRUE	TRUE	TRUE
40676	2	155011448	155011479	155011429	155011494	AC	16	TTTGCTGATTGTTTATGTTTGTGTGTGTGTGTGTGTGTGTGTGTGTGTGTGTATAAACATACATAT	TRUE	TRUE	TRUE
113212	11	121674583	121674597	121674434	121674678	C	15	ACACAAAAAGGTTCAGGACAAAAGTTGAGAACCTGGCAAGAGTAAGAGAGAGCCTGTGCTCATTAGGACTTGGCCACATGGAAAGGTGCTGCATCCAACACAAGTTTCTATCTTCTACATCAAGGGAAATGGCCTATTGCCCAGAAAGTGGGGGGGGGGGGGGGTGGGGGATAGTAATGCTTTCTATTTGTATAACGCTTTGTAGTTTACAAAATCTTGCTGCATAAAACATCTCATTTGAACCG	TRUE	FALSE	TRUE
77572	15	93633762	93633805	93633715	93633817	AC	22	TCATCTAGCTCTGCTGGGCCTCAGTTTCCTCATCTATGAATAGTAGGGTGTGTGTGTGTGTGTGTGTGTGTGTGTGTGTGTGTGTGTGTGTGGTCTTCCTGCC	TRUE	FALSE	TRUE
109533	3	47604271	47604280	47604219	47604324	C	10	CTCCTGGATTTTGTGGGGAGCACTAGGATCATCCTGGAAGAGGGAAAAAGTTGGGGGGGGGGAGACAATGCATACAGCAACCAAATAATAATATCAGCGTTTTCTA	TRUE	TRUE	TRUE
80780	X	137928348	137928383	137928286	137928449	AC	18	ATTCTGCTTTTAAGTGTTTTTTCCCCCAAATAAACTATTTTAAATAGTAATATGTGTCCATTTGTGTGTGTGTGTGTGTGTGTGTGTGTGTGTGTGTGTATTCAAACCCTCTTTGAATGGCAACTAGCGACCACAAAGGGGCATGTTTCCCTTGTCCCAGTGTT	TRUE	TRUE	TRUE
701136	X	137928308	137928312	137928286	137928449	C	5	ATTCTGCTTTTAAGTGTTTTTTCCCCCAAATAAACTATTTTAAATAGTAATATGTGTCCATTTGTGTGTGTGTGTGTGTGTGTGTGTGTGTGTGTGTGTATTCAAACCCTCTTTGAATGGCAACTAGCGACCACAAAGGGGCATGTTTCCCTTGTCCCAGTGTT	TRUE	TRUE	TRUE
40698	5	120696084	120696123	120696026	120696143	AC	20	AGGTATTATCAAAAGTTTTAGTTGAATCTATATTATGTCCTTACTATGAATACTAATCTGTGTGTGTGTGTGTGTGTGTGTGTGTGTGTGTGTGTGTGTACTTGAAAATAATTTGTTT	TRUE	TRUE	TRUE
40699	3	25162019	25162054	25161994	25162087	AG	18	AGAAATATAAATATATATATAAAAATCTCTCTCTCTCTCTCTCTCTCTCTCTCTCTCTCTCGATATGCCTATTAGAGTATAATTTTCTGAATGT	TRUE	TRUE	TRUE
77591	4	160003602	160003645	160003534	160003646	AC	22	GATAAACCATAAAGAAGAAAATCAAGCAGAAAAATGAATAATCTAAATCTAACAATTCCACTTTTCTCTGTGTGTGTGTGTGTGTGTGTGTGTGTGTGTGTGTGTGTGTGTGT	TRUE	TRUE	TRUE
40705	14	80633382	80633417	80633320	80633444	AC	18	GATTTTAGTAATGGCACGTCTTATTTATTTACCTGTACTCAAAGAGTAAACTTGCGTAGATGCACACACACACACACACACACACACACACACACACAAAGAGAGAGAGAGACATTGTCTTCTGA	TRUE	TRUE	TRUE
77595	13	49360080	49360129	49360065	49360129	AG	25	TAAGAAAAGGAAGATTCTCTCTCTCTCTCTCTCTCTCTCTCTCTCTCTCTCTCTCTCTCTCTCTC	TRUE	TRUE	TRUE
110114	4	151093913	151093925	151093842	151093937	C	13	TAGTTGATAACTTTCTCAAGGCTACTAAACATGCAGTTCTCCTCACTCTAGAGAGTGTTCTTTTTTTTTTTGGGGGGGGGGGGGATACCTTGCTCT	TRUE	TRUE	TRUE
77598	10	118858521	118858556	118858515	118858586	AC	18	ATGTATACACACACACACACACACACACACACACACACACACCATAAAAAGGAACAAAATAATGTCTTTTGC	TRUE	TRUE	TRUE
115707	19	18307716	18307729	18307638	18307763	C	14	TGTAGTGTTGTCATGACATCTCCTAAGGAACTGGGGGGCACGTTTGACACTCATGAGGTCAGAACAGGTCTGGTGGGCGGGGGGGGGGGGGGTCCCAGGGTGGTGAATACCCACAGCACACCCCCC	TRUE	FALSE	TRUE
115712	19	18418758	18418767	18418681	18418799	C	10	TCCTGGAGGAGGAGGAGGAGGTAGGAGAGGCGTGGAGCAGAGACCAGGGCAGTAGGCCAGGCTGGGGGCTCCCTGGCGGGGGGGGGGCCTCCTATGCGCCACAACCACCCACAGCCCCT	TRUE	FALSE	TRUE
45486	5	40036521	40036576	40036479	40036622	AC	28	AATTGCTCCACCTTCCATTGAATTCTCCTGATTCTCCACGGGGTGTGTGTGTGTGTGTGTGTGTGTGTGTGTGTGTGTGTGTGTGTGTGTGTGTGTGTATCTTTAGCTCCTTGATGAAGAGCACTGGCTTCTGCAGGAACCCCT	TRUE	TRUE	TRUE
77611	8	57490496	57490529	57490456	57490539	AC	17	GCAGGAGAACACAAATCTGTCTCTCTCTCTCTGTCTCTTTCACACACACACACACACACACACACACACACACATATTTCAAGA	TRUE	TRUE	TRUE
77614	8	17804342	17804381	17804329	17804448	AC	20	CCTAGATTCTTCAGTGTGTGTGTGTGTGTGTGTGTGTGTGTGTGTGTGTGTGTCCATGTGTCCGTGTCCCTCTTGGCCTTTTATGTTTTGTATATCTTTTTCTTTTCCTTTTGTTCATTC	TRUE	TRUE	TRUE
77616	22	27248184	27248217	27248184	27248248	AG	17	CTCTCTCTCTCTCTCTCTCTCTCTCTCTCTCTCTCCCCCCTCTCCTCCTCCTCCCTGCTTCCTCT	TRUE	TRUE	TRUE
118074	X	19791613	19791640	19791591	19791681	AC	14	TCTCTCTCTCTCACACACACAAACACACACACACACACACACACACACACGTGCATGCACACACAGACACACACACACCCCCCTATAAGAA	TRUE	TRUE	TRUE
680777	X	19791669	19791673	19791591	19791681	C	5	TCTCTCTCTCTCACACACACAAACACACACACACACACACACACACACACGTGCATGCACACACAGACACACACACACCCCCCTATAAGAA	TRUE	TRUE	TRUE
77618	14	85457049	85457086	85457001	85457105	AC	19	ATCACCCTGATAAGCCAGGATTCAGGTCCAGAAATTCTGGTGCATGTGCACACACACACACACACACACACACACACACACACACAAAATAAGAGGTAAATTGGC	TRUE	TRUE	TRUE
40735	6	88512184	88512219	88512111	88512237	AC	18	TGGCCATCCTTCTCTAAATATTGACCACCTCTAGTTTTGCCTGCTTTTAGACACTCTCAAATGGCTTCAGATTTGTGTGTGTGTGTGTGTGTGTGTGTGTGTGTGTGTGTTTTCCAGGGTTTATAAT	TRUE	TRUE	TRUE
77622	2	222913898	222913939	222913844	222913963	AC	21	CAAACTTTGACTATTTATTTGTGTATCTATATATGTCTCTCTCTGTCTCTCTTCGTGTGTGTGTGTGTGTGTGTGTGTGTGTGTGTGTGTGTGTGTATGAAACCCTATTTCTTCTAACCT	TRUE	TRUE	TRUE
45490	11	86860075	86860106	86860067	86860107	AC	16	CATACCTTTGTGTGTGTGTGTGTGTGTGTGTGTGTGTGTGT	TRUE	TRUE	TRUE
40743	7	84566994	84567023	84566966	84567023	AC	15	AGTGTAGAAATTTTTTGTTTGTTTTCTCTGTGTGTGTGTGTGTGTGTGTGTGTGTGTG	TRUE	TRUE	TRUE
40746	10	120215874	120215917	120215846	120215971	AC	22	ATAGAGGCTATTTTAGAAGTTTGGCTGCGTGTGTGTGTGTGTGTGTGTGTGTGTGTGTGTGTGTGTGTGTGTGCAATTTCCCCTCTATTGCCTTTCAAGAAAGAGTGCTTCAAGGATGTACACATT	TRUE	TRUE	TRUE
72392	3	90184269	90184292	90184269	90184370	AG	12	TCTCTCTCTCTCTCTCTCTCTCTCTCACACACACACACACACACACACACACACACAGGGAGAGAGAGAGAGAGAAACAGAGAGACAGAGAAAGAGAGAATA	TRUE	TRUE	TRUE
72393	3	90184294	90184325	90184269	90184370	AC	16	TCTCTCTCTCTCTCTCTCTCTCTCTCACACACACACACACACACACACACACACACAGGGAGAGAGAGAGAGAGAAACAGAGAGACAGAGAAAGAGAGAATA	TRUE	TRUE	TRUE
72394	3	90184328	90184343	90184269	90184370	AG	8	TCTCTCTCTCTCTCTCTCTCTCTCTCACACACACACACACACACACACACACACACAGGGAGAGAGAGAGAGAGAAACAGAGAGACAGAGAAAGAGAGAATA	TRUE	TRUE	TRUE
115344	18	28324309	28324318	28324239	28324339	C	10	TCATAGTTGCCAAATCCCTCTAGAGAAGAGCAAATTTTGTTACTTCTCTGCTTAGAAATCATTTTTAGCCGGGGGGGGGGCGGTCTATATAAATATAAACT	TRUE	TRUE	TRUE
40752	Y	18017109	18017152	18017098	18017168	AT	22	AAACATTCCAGATATATATATATATATATATATATATATATATATATATATATATACACACACACACACAT	TRUE	TRUE	TRUE
40753	Y	18017153	18017166	18017098	18017168	AC	7	AAACATTCCAGATATATATATATATATATATATATATATATATATATATATATATACACACACACACACAT	TRUE	TRUE	TRUE
77636	10	109237771	109237806	109237748	109237808	AC	18	CAAATATTTGCCAACTGGATGGGGTGTGTGTGTGTGTGTGTGTGTGTGTGTGTGTGTGTCA	TRUE	TRUE	TRUE
40757	2	205725886	205725937	205725851	205725988	AG	26	TTGTAGCTTTTTCACCTATTGCTACCTAATACCTTTCTCTCTCTCTCTCTCTCTCTCTCTCTCTCTCTCTCTCTCTCTCTCTCTCTCGTACCTCTTATTTGATATTGTGTTTCCAGAATTAATTAATTTAGATGACTT	TRUE	TRUE	TRUE
115351	18	33024026	33024036	33024009	33024094	C	11	AGAGTGACAGAGAGAGAGGGGGGGGGGGAGAGAGAGGGGAGAGAGAGAGACAGAGAGAACAAGCTCTCTTATAATGACGCAAATCC	TRUE	TRUE	TRUE
40760	10	27312909	27312936	27312881	27312981	AC	14	GTAAATTTTCATGATATATTTTATTACTACACACACACACACACACACACACACACAAAGAGGCAGAAAGAAAGCATAAGCTAAATCAAGATAATTTTTGA	TRUE	TRUE	TRUE
77643	15	94331227	94331268	94331214	94331298	AC	21	TAAGTACACAAACCACACACACACACACACACACACACACACACACACACACACACTGATTATATATTAGAGTAAGGTTTTTTTC	TRUE	TRUE	TRUE
40764	4	19015849	19015898	19015839	19015916	AC	25	AGGAAATCTCTGTGTGTGTGTGTGTGTGTGTGTGTGTGTGTGTGTGTGTGTGTGTGTGTGCATGCACATGTGTGGTGT	TRUE	TRUE	TRUE
115993	20	40728187	40728200	40728126	40728242	C	14	CAATAAATTCAGTCCCGTGTTGCAGATAGGGAAACAGAGGCCCAGAGAAAATGGCCTGGGCGGGGGGGGGGGGGGTGGGGTGGTCTGGCAGCTTCATCCAGGGCCCTATTTATTTTC	TRUE	TRUE	TRUE
31502	X	80267119	80267154	80267115	80267159	AC	18	CTACGTGTGTGTGTGTGTGTGTGTGTGTGTGTGTGTGTGTTGTGT	TRUE	TRUE	TRUE
40770	1	2741457	2741506	2741446	2741519	AC	25	CATCTCGGTGAGTGTGTGTGTGTGTGTGTGTGTGTGTGTGTGTGTGTGTGTGTGTGTGTGTTTGGGGGGGTGGC	TRUE	FALSE	TRUE
40772	6	126016269	126016316	126016212	126016330	AC	24	CATCTCAATAGACACACACAAAAAAGCATTTGATGAAATTCAACCTGCTTCCATGAAACACACACACACACACACACACACACACACACACACACACACACACACCAGCTCCTTTGGAT	TRUE	TRUE	TRUE
77655	7	94942931	94942968	94942907	94942969	AC	19	CATTGAAAGGGATATATATGTATATGTGTGTGTGTGTGTGTGTGTGTGTGTGTGTGTGTGTGT	TRUE	TRUE	TRUE
40774	4	95770945	95770972	95770937	95771045	AC	14	GTTTTTTGGTGTGTGTGTGTGTGTGTGTGTGTGTGTTTTAGTTTCTGTGGGAACAAGAAGTAAGGAAGGGCTAGGAGAGAAGGTGCGCTTAGAAACCAAGTGCAAGGCT	TRUE	TRUE	TRUE
108270	1	29132207	29132220	29132186	29132243	C	14	TGGGTTAGATGACAGAGGGCCGGGGGGGGGGGGGGTGCAGCAGAGCATTCCAAACAGA	TRUE	TRUE	TRUE
77661	1	236482006	236482027	236482002	236482086	AG	11	ATATTCTCTCTCTCTCTCTCTCTCTCTATCTCACACACACACACACACACACACACACACACACACACACACACACACGCACCCC	TRUE	TRUE	TRUE
77662	1	236482033	236482078	236482002	236482086	AC	23	ATATTCTCTCTCTCTCTCTCTCTCTCTATCTCACACACACACACACACACACACACACACACACACACACACACACACGCACCCC	TRUE	TRUE	TRUE
40789	15	58814105	58814128	58814090	58814130	AG	12	AGGAACGCTCTGTCATCTCTCTCTCTCTCTCTCTCTCTCTT	TRUE	TRUE	TRUE
77679	11	25092317	25092362	25092314	25092417	AC	23	ATGGTGTGTGTGTGTGTGTGTGTGTGTGTGTGTGTGTGTGTGTGTGTGTTACTGAAGGCTAAAATTATAAACTGCCTGACAAAATAAGAAAAAACTTTCCTATT	TRUE	TRUE	TRUE
76231	8	122486719	122486748	122486709	122486828	AT	15	ATTATATATTTATATATATATATATATATATATATATATATAGAGAGAGAGAGAGAGAGAGAGAGAGAGCGCACTAGGATATTCAAAAGATTGTACTTTTCACTTTCTGCAGAACAGCAC	TRUE	TRUE	TRUE
76232	8	122486750	122486777	122486709	122486828	AG	14	ATTATATATTTATATATATATATATATATATATATATATATAGAGAGAGAGAGAGAGAGAGAGAGAGAGCGCACTAGGATATTCAAAAGATTGTACTTTTCACTTTCTGCAGAACAGCAC	TRUE	TRUE	TRUE
40804	10	79904103	79904140	79904078	79904141	AC	19	TCTTTCCCTTATTACTCCTCCCTTTCACACACACACACACACACACACACACACACACACACAC	TRUE	TRUE	TRUE
40805	7	77714868	77714899	77714837	77714952	AC	16	TCTCTAAAACAAAACAAAATAATAAAACTCCCACACACACACACACACACACACACACACACAAACAAAACAAAATCAAACCCAAAAAAGTCCCAGCATCTCTTGAGAAACTTCAT	TRUE	TRUE	TRUE
86282	X	57918842	57918849	57918766	57918872	C	8	AACCAAACTCCCCAAAGTTTCTTGCCCATGCTGGTTGCATGAAGGTGGGGCGGCGGGGCGGCAGGGGGCGGTGGGTGGGGGGGGCGCTCCTCCTTCTCTTGTCCCAG	TRUE	TRUE	TRUE
115361	18	45053166	45053180	45053099	45053220	C	15	TTTGGAATTTTCTTATGATCACTGGTGGCCAGTTTTGTTGGGTGTTTTTTGTTTGTTTGTTTTTCGCGGGGGGGGGGGGGGGTGTGGTTGCTGTTTTGGTTTGTTTTACAAATTGCCATCCT	TRUE	TRUE	TRUE
40815	2	30631112	30631153	30631095	30631220	AC	21	GTGGAAATCTTGCAGGCGTGTGTGTGTGTGTGTGTGTGTGTGTGTGTGTGTGTGTGTGTAGGATAAACAGGAGGGGTGAGCAGGCAGCTTTCCTCCCAAACTGCAGACCCTGAGCCTGGCTCCTTA	TRUE	TRUE	TRUE
115358	18	43108148	43108162	43108106	43108223	C	15	ACCAAAGTTACAACTGTTCACAACACCTGTGTGTGTGTGTGCGGGGGGGGGGGGGGGTGTCTATATGCGAAGATTTCAAAAACATATCAGAAATTACTCCCAAGAGGTATCCCTTTTT	TRUE	TRUE	TRUE
77697	18	65335815	65335842	65335756	65335846	AG	14	AGAATCCTTGATGTGAGAATTGTTTGCTCAGTTTCTTTTATATCTTTAGCTCTCTTGCGCTCTCTCTCTCTCTCTCTCTCTCTCTCTGTGT	TRUE	TRUE	TRUE
77700	3	192759118	192759147	192759085	192759191	AC	15	TAGTACAGAATATTTTCTCCCCCTGTCATTTTTACACACACACACACACACACACACACACACGAATTATCCTAGTAACAATAACATTTATATCATGCTTTATAGCT	TRUE	TRUE	TRUE
35722	6	25777793	25777834	25777740	25777852	AAC	14	ATACCCACGGAGGGTATAAAAGTTACAAGATCAGACTCAACAGCAGAAGCCAAAACAACAACAACAACAACAACAACAACAACAACAACAACAACAAAAACCTTACAAACCAG	TRUE	TRUE	TRUE
115127	17	48639187	48639196	48639181	48639279	C	10	GCGGATGGGGGGGGGGCTGCCAGGGAGGGGAGGGGGCACCAGAGTGGGAGCGGAGACGCGAGCAGGTCTCGTCGGTAACCCGGGCTTACCCCACCTGCG	TRUE	FALSE	TRUE
77708	1	42131379	42131410	42131369	42131426	AC	16	GAAATGTTATACACACACACACACACACACACACACACACACAGTCTGGATCTGCTGT	TRUE	TRUE	TRUE
115123	17	47655757	47655767	47655709	47655770	C	11	TGAGACTTTGAATTTGAATAGTGGCCAAGACAGTGAGGAAAGGACAATGGGGGGGGGGGTGA	TRUE	FALSE	TRUE
40834	1	37829786	37829817	37829775	37829847	AC	16	CACACACACAGACACACACACACACACACACACACACACACACAGAGAGAGAGAGAGAGAGAGAGAGAGAGAA	TRUE	TRUE	TRUE
40835	1	37829818	37829845	37829775	37829847	AG	14	CACACACACAGACACACACACACACACACACACACACACACACAGAGAGAGAGAGAGAGAGAGAGAGAGAGAA	TRUE	TRUE	TRUE
40836	12	60844609	60844646	60844527	60844646	AC	19	AGTCTCCAGAACTGTGAGAAACAAATTCCTGTTATTTATAAATTACTCAGTCTTAGATTTTGTTTTAGCAGCAAATATACATACACACACACACACACACACACACACACACACACACAC	TRUE	TRUE	TRUE
76237	1	102500526	102500557	102500511	102500586	AC	16	ATTTCTTTGTGTGCATGTGTGTGTGTGTGTGTGTGTGTGTGTGTGTGTTTACATTGGAAAATAATGATAGAAATCT	TRUE	TRUE	TRUE
77717	6	37632377	37632410	37632369	37632467	AC	17	CCCACAATACACACACACACACACACACACACACACACACACAGAGGTGGGGTGACTATGGCACTGTCATACTCCAGAGCTCCCCTGGAAACAGGCTGA	TRUE	FALSE	TRUE
40842	7	41225171	41225204	41225144	41225230	AC	17	AGTATACAATAAAGTTCAGAAAAAGTATGTGTGTGTGTGTGTGTGTGTGTGTGTGTGTGTGTCGGTATTATTTCAGTATTTGATTCG	TRUE	TRUE	TRUE
77722	12	47853415	47853446	47853361	47853484	AC	16	TGTCTCCATCTTTCTCCTTCAATGGACCTGTATAAGGAAGAATATAGTCTTGGAACACACACACACACACACACACACACACACACAGAAAGAGAGAGAGAGAGAGTGAGCAGAAGAGGAAATC	TRUE	TRUE	TRUE
77723	12	47853451	47853466	47853361	47853484	AG	8	TGTCTCCATCTTTCTCCTTCAATGGACCTGTATAAGGAAGAATATAGTCTTGGAACACACACACACACACACACACACACACACACAGAAAGAGAGAGAGAGAGAGTGAGCAGAAGAGGAAATC	TRUE	TRUE	TRUE
40847	12	51912781	51912814	51912728	51912857	AC	17	CAGGGTTGAAGCACTTCACTGAGAGAATCACTGGCAGTAGTGGACAGCACCTGGTGTGTGTGTGTGTGTGTGTGTGTGTGTGTGTGTGATAAGCATGTCACAAATACATTCTCTGATCTAATCCTCACCA	TRUE	FALSE	TRUE
77727	1	34173296	34173343	34173277	34173344	AC	24	GTGCACACGCGCGCGCGCGCACACACACACACACACACACACACACACACACACACACACACACACAC	TRUE	TRUE	TRUE
77728	15	72160140	72160189	72160117	72160216	AC	25	TAATTTCAATTCTGGGAATCCATCACACACACACACACACACACACACACACACACACACACACACACACACACGGTTATTCATTGTTCACTCTTTGTAA	TRUE	TRUE	TRUE
40850	2	220053872	220053905	220053813	220053933	AC	17	TTACCACAGGGAATCCTTATACCCTCTCTGAAAGTATGTGGATATAGAGTATATAGGTCTGTGTGTGTGTGTGTGTGTGTGTGTGTGTGTGTGTATACAGATACATATATACGTATGTATA	TRUE	TRUE	TRUE
40852	1	49281718	49281763	49281706	49281828	AC	23	GAGGAACTGTTTTGTGTGTGTGTGTGTGTGTGTGTGTGTGTGTGTGTGTGTGTGTGTGTAGAGAGAAAGAGAGAGAGACAGACAGACACAGACAGACAGAGACAGAGAGCTAGACAGAGATGT	TRUE	TRUE	TRUE
40853	2	166653500	166653517	166653490	166653577	AG	9	AAACAAACATTCTCTCTCTCTCTCTCTCACACACACACACGTACTTATTACACACACACACACACACACACACACACACACACGACTA	TRUE	TRUE	TRUE
40854	2	166653539	166653572	166653490	166653577	AC	17	AAACAAACATTCTCTCTCTCTCTCTCTCACACACACACACGTACTTATTACACACACACACACACACACACACACACACACACGACTA	TRUE	TRUE	TRUE
40856	11	103669162	103669207	103669121	103669216	AC	23	TATCAGTTCTAGTCTTAGATTTGTTGTTCTAAATCTGTATCTGTGTGTGTGTGTGTGTGTGTGTGTGTGTGTGTGTGTGTGTGTGTGTTTGCGACT	TRUE	TRUE	TRUE
40857	1	165593546	165593581	165593490	165593599	AC	18	TACTGAGATATTATTGTTTCTAGGCCTTCACAAGAGACGGAGCTAGAAATATATGAACACACACACACACACACACACACACACACACACACAGCCTAGATATTTTTTTA	TRUE	TRUE	TRUE
109642	3	130513238	130513248	130513143	130513254	C	11	TGAGCCCAGGAGATTGAGGCTGCAGTGACCCAAGATCGCTCCACTGCATTCCAGCCTGAGTGGCAAAGTGAGAACCTGTCTCAAAAAAAAAAAAAGGGGGGGGGGGTTGGGG	TRUE	FALSE	TRUE
77741	18	35138770	35138797	35138745	35138850	AC	14	CCTGACTTGACTGAGCTGTCAGGTCGTGTGTGTGTGTGTGTGTGTGTGTGTGTACACTATAAAAGGAAAGTCGCCTGGAATACCAAGAGGCAGTGAGTAAGGTGGG	TRUE	TRUE	TRUE
40862	6	129845700	129845741	129845686	129845783	AC	21	GCCTCAGCTTCTAGACACACACACACACACACACACACACACACACACACACACACATCCAGTCATCTGTTTAGTAATGTTGGAGCCAAGAACAGATT	TRUE	TRUE	TRUE
77745	7	147622385	147622424	147622378	147622431	AC	20	GCGCGCGCACACACACACACACACACACACACACACACACACACACAGCTTTCC	TRUE	TRUE	TRUE
77749	12	63461993	63462046	63461965	63462049	AC	27	GTTGCAGTGGATGCCCACCATTGTGCTCGTGTGTGTGTGTGTGTGTGTGTGTGTGTGTGTGTGTGTGTGTGTGTGTGTGTGTTCT	TRUE	TRUE	TRUE
40875	20	39411293	39411326	39411254	39411338	AC	17	AGTGGCCAAATAAGTGAATGCCTAAGATTAGGTGAGAGCGTGTGTGTGTGTGTGTGTGTGTGTGTGTGTGTGTCAGAGAAAAAGA	TRUE	TRUE	TRUE
77758	11	132859498	132859543	132859433	132859554	AC	23	GGAAGGAGGATGGATGGGGGAGGACCATGCGCTGGAGATGCAGGTTGATGCCAAGGTCCTAGAGCGTGTGTGTGTGTGTGTGTGTGTGTGTGTGTGTGTGTGTGTGTGTGTTCAGAGGTGGA	TRUE	FALSE	TRUE
113594	12	106195439	106195450	106195356	106195461	C	12	TTTTTTCCCCTGTCCAATTCTCTTACATAAATTCCTGTCCAAAAAGGAAATTGCTCCCCGCCTTTTTTGTAAGAAAAAAAAATGGGGGGGGGGGGACTGTTGTTTT	TRUE	TRUE	TRUE
112244	9	85658313	85658322	85658220	85658324	C	10	AGAAGCCAAATGCATTGTATGAACCTATGTATGTAACATCAAAACAGAAGCAAAGGACAATAACTTCTCTGGAAAGAGGGGTCTGCAGTGATTGGGGGGGGGGAC	TRUE	TRUE	TRUE
81611	X	64279100	64279109	64279036	64279109	C	10	TTCTGCGTCGCTCACGCTGGGAGCTGTAGACTGGAGCTGTTCCTATTTGGCCATCTTGGAACCACCCCCCCCCC	TRUE	TRUE	TRUE
77765	6	35789227	35789270	35789177	35789272	AC	22	GCTCAAACAGGAATCACATTTTGCATAAAAAAGCATTAGAGCATAATCTTTGTGTGTGTGTGTGTGTGTGTGTGTGTGTGTGTGTGTGTGTGTGTT	TRUE	FALSE	TRUE
115701	19	17357191	17357200	17357064	17357293	C	10	TCCAAGGCCCTCCCCTCCACCTCTGGCCTTGGACGTTGGGTCGCTCGATCACCCTCGAGGCGCCCCTCGGAACCTCTCCCCACCCCACAGTTCCTGGCAAAGCAATGATGGGGGGCCAGTGGCACCCGGGGGGGGGGTACGCCCCTGCGCAAGACACACGCGCGCGCGAGACAGACAGACACACACACACACACACACACACACACACACACACACACCCTAGATTGTGT	TRUE	FALSE	TRUE
65012	19	17357242	17357281	17357064	17357293	AC	20	TCCAAGGCCCTCCCCTCCACCTCTGGCCTTGGACGTTGGGTCGCTCGATCACCCTCGAGGCGCCCCTCGGAACCTCTCCCCACCCCACAGTTCCTGGCAAAGCAATGATGGGGGGCCAGTGGCACCCGGGGGGGGGGTACGCCCCTGCGCAAGACACACGCGCGCGCGAGACAGACAGACACACACACACACACACACACACACACACACACACACACCCTAGATTGTGT	TRUE	FALSE	TRUE
81610	X	63243165	63243174	63243008	63243222	C	10	CCACCATGAACTATACATGCAGCCACAGAGAACTGCATATGATCTGAGGTGGTCAGATTAGAGTGAATTCTATACTTGCATGGGAATTTCCAGGAAGCATCCCTTCTCCAACACACACAGACATGCACGCGTTCACACGTGCATGTAGGGTTGTGCACCCCCCCCCCACACACACACACACACTTGGAATGATGTAGCATGGAACTGCCGGCAGA	TRUE	TRUE	TRUE
31627	X	63243175	63243189	63243008	63243222	AC	8	CCACCATGAACTATACATGCAGCCACAGAGAACTGCATATGATCTGAGGTGGTCAGATTAGAGTGAATTCTATACTTGCATGGGAATTTCCAGGAAGCATCCCTTCTCCAACACACACAGACATGCACGCGTTCACACGTGCATGTAGGGTTGTGCACCCCCCCCCCACACACACACACACACTTGGAATGATGTAGCATGGAACTGCCGGCAGA	TRUE	TRUE	TRUE
40893	11	84322068	84322109	84322058	84322131	AC	21	TAGATGACATACACACACACACACACACACACACACACACACACACACACACTATATGTTTCCCAATGGTTTAT	TRUE	TRUE	TRUE
40894	5	143157145	143157182	143157144	143157215	AC	19	TTGTGTGTGTGTGTGTGTGTGTGTGTGTGTGTGTGTGTGTTGGGAACATTCCAAATCTTCTAGGAAGAGATG	TRUE	TRUE	TRUE
108355	1	99838868	99838878	99838816	99838908	C	11	ATGGTAAGCTACTTTATATCTACTCTGAGAGAGAGAGAGAGAGAGCAGGGTTGGGGGGGGGGGAGAGAGAGAGAGAGAGAATGTTTCTATTTT	TRUE	TRUE	TRUE
40898	5	165961477	165961510	165961423	165961513	AC	17	TTGCAGACAGTAGAATAGTTTTCCAAAGCTGTTGTACCAAATTTCCCTCTAGCAGTGTGTGTGTGTGTGTGTGTGTGTGTGTGTGTGTTCT	TRUE	TRUE	TRUE
77780	12	105596789	105596842	105596734	105596853	AC	27	ATCCACATGAAATAAAATTCCTATTCATTATTTCCATTTTGTCTATTTGTCAACTACACACACACACACACACACACACACACACACACACACACACACACACACACACGGACCTATTTC	TRUE	TRUE	TRUE
40903	7	129259238	129259273	129259232	129259358	AT	18	TACGTGTATATATATATATATATATATATATATATATATATATACACACACACACACATATATATACACGTGTGTGTGTGTGTGTGTGTGTGTGTGTGTGTATATATATATATATATATATATGTAT	TRUE	TRUE	TRUE
40904	7	129259275	129259288	129259232	129259358	AC	7	TACGTGTATATATATATATATATATATATATATATATATATATACACACACACACACATATATATACACGTGTGTGTGTGTGTGTGTGTGTGTGTGTGTGTATATATATATATATATATATATGTAT	TRUE	TRUE	TRUE
40905	7	129259301	129259330	129259232	129259358	AC	15	TACGTGTATATATATATATATATATATATATATATATATATATACACACACACACACATATATATACACGTGTGTGTGTGTGTGTGTGTGTGTGTGTGTGTATATATATATATATATATATATGTAT	TRUE	TRUE	TRUE
40906	7	129259332	129259353	129259232	129259358	AT	11	TACGTGTATATATATATATATATATATATATATATATATATATACACACACACACACATATATATACACGTGTGTGTGTGTGTGTGTGTGTGTGTGTGTGTATATATATATATATATATATATGTAT	TRUE	TRUE	TRUE
40908	5	117272078	117272119	117272076	117272133	AC	21	ACTGTGTGTGTGTGTGTGTGTGTGTGTGTGTGTGTGTGTGTGTGTTTCCCCATACTTT	TRUE	TRUE	TRUE
40909	6	98810307	98810334	98810244	98810357	AC	14	AAAGGGGAAAAAGAGAGTAAAGCTTTAGCAGCAGGTGCCTGCTGTTGTTGGAGGAGTGTGTTCGTGTGTGTGTGTGTGTGTGTGTGTGTGTAAGTGCATTTTCAAAATGTGAGA	TRUE	TRUE	TRUE
26792	X	150305812	150305839	150305723	150305890	AC	14	GCTGTTCCAGACTCCAAAGAATAGTGGGGCCAAACAGTATTATAAAAGATGATTTGTTTATCAAATTCTGATTTCCTGTGACTATACTGACACACACACACACACACACACACACACCATCACCAAAACACAATCCAACTGCTGTACCAACCAACAAGCCCCAAGAGG	TRUE	TRUE	TRUE
77787	6	64958077	64958112	64958049	64958148	AC	18	TTGCAAGTGATTTGGTACAGAAGAAGCTTGTGTGTGTGTGTGTGTGTGTGTGTGTGTGTGTGTGTATAGGTGCGTCTTGAGAGAGAGGGCTGGAATATGG	TRUE	TRUE	TRUE
81677	X	10403613	10403622	10403478	10403667	C	10	CTCTCTAGTGTGTGCTACCAAGGTGGAGTTTTATATAACTATATCATGATGTAATATCACAAGAGTAGCATCCCATACCCTTTGCCATATTCTACTAGTTAGAAGCAAGTTGCAGGGCCTGCCCACACTCGGGGTGGGGGGGGGGCGGTTATACAAGGGTGTGAACACCAGGAGGTAGGGATCATGGGGC	TRUE	TRUE	TRUE
81675	X	9312235	9312244	9312213	9312325	C	10	GTAGGGGGTGCTCCAGGTGTCTGGGGGGGGGGCATCGCCAATATCCTAATATCCCAGAGCCTCGGGAGGAGCCCTCTCTCCCAAAGCACTGCCCGCCACATTCTGGGGATGTC	TRUE	TRUE	TRUE
708423	X	9312216	9312220	9312213	9312325	C	5	GTAGGGGGTGCTCCAGGTGTCTGGGGGGGGGGCATCGCCAATATCCTAATATCCCAGAGCCTCGGGAGGAGCCCTCTCTCCCAAAGCACTGCCCGCCACATTCTGGGGATGTC	TRUE	TRUE	TRUE
40918	11	31833851	31833888	31833850	31833898	AC	19	CTGTGTGTGTGTGTGTGTGTGTGTGTGTGTGTGTGTGTGTCCCACTGGC	TRUE	FALSE	TRUE
77794	16	7045292	7045331	7045292	7045370	AC	20	TGTGTGTGTGTGTGTGTGTGTGTGTGTGTGTGTGTGTGTGTTAGAAGTGGTGATCCTGCTTTGTATGTGGCCAACTTGG	TRUE	TRUE	TRUE
85904	X	53196658	53196665	53196624	53196718	C	8	TGTTTAGGAAAATAAAAACAAGGAACTTCATAGACCCCCCCCAAAGGGGAATTCTATATCTTGACAAGTAAAATTTTAGATGGAAATTATCTACA	TRUE	TRUE	TRUE
77796	15	87462805	87462844	87462792	87462884	AC	20	ACTCCCTGTTGAGACACACACACACACACACACACACACACACACACACACACCCGACTACCTAAGGAAAAACTCTTATATGAATGAAGAAAA	TRUE	TRUE	TRUE
40927	20	46552007	46552052	46551958	46552063	AC	23	AATCCCTGGGATGCAGGGAAAACAGGATTCCTGAAAAGTGAAGAACTGGGTGTGTGTGTGTGTGTGTGTGTGTGTGTGTGTGTGTGTGTGTGTGTATGGCATTGAA	TRUE	TRUE	TRUE
113439	12	498268	498282	498181	498404	C	15	CAACTCGGCTCAAAGACGGGGCACTCTGGCGGTGGCACGAACTCCGCCGCGTAGCCCCCCGGCCCCACGCCCGCCATTGCAACGGCCGGGGGGGGGGGGGGGTCCCCGTGGGGAACCGGTGGAGAAAAGCTGGCTGAAGCCCACTAAGCCCGTTCAAGTCCCCTGACAGAGGCCGAAGCGCATCTTCGCGGACAAGAACCGTTCAACACAGAAACCCCAGAATC	TRUE	FALSE	TRUE
40938	7	116408016	116408027	116408016	116408123	AT	6	ATATATATATATATGTGTGTGTGTGTGTGTGTGTGTGTGTGTGTGTATACATATGTGTGTGTGTGTATATATATATATATATAACTGATAGTAGTTGCTTATATAAGT	TRUE	TRUE	TRUE
40939	7	116408029	116408060	116408016	116408123	AC	16	ATATATATATATATGTGTGTGTGTGTGTGTGTGTGTGTGTGTGTGTATACATATGTGTGTGTGTGTATATATATATATATATAACTGATAGTAGTTGCTTATATAAGT	TRUE	TRUE	TRUE
40940	7	116408081	116408098	116408016	116408123	AT	9	ATATATATATATATGTGTGTGTGTGTGTGTGTGTGTGTGTGTGTGTATACATATGTGTGTGTGTGTATATATATATATATATAACTGATAGTAGTTGCTTATATAAGT	TRUE	TRUE	TRUE
77809	2	146418983	146419010	146418905	146419033	AC	14	AAAGAAAGTGGTATATTTGAGGAAAATAAAAATGGACCATAACCAATGGTTGAAATAAAGAGTGACTGTCATTTCGTGGTGTGTGTGTGTGTGTGTGTGTGTGTGTAAATATATATAATACATTATATA	TRUE	TRUE	TRUE
77810	10	85399589	85399636	85399540	85399642	AG	24	GATGGATATTTCCTGAGAGAGAGAGAGGCTGAGAGAGACACACATAGAAAGAGAGAGAGAGAGAGAGAGAGAGAGAGAGAGAGAGAGAGAGAGAGAGAAACTG	TRUE	TRUE	TRUE
77812	6	78995662	78995697	78995590	78995710	AC	18	ATAATAGCTGTACTAATATATATTTCCACCAACAGTATATAATTCTCTTTTCTCCATATTCTTGCTATCATTTGTGTGTGTGTGTGTGTGTGTGTGTGTGTGTGTGTGTATTTTGATAATA	TRUE	TRUE	TRUE
40947	15	81122307	81122342	81122284	81122345	AC	18	GTACCATAGAAGGGAGGTAGCGGGTGTGTGTGTGTGTGTGTGTGTGTGTGTGTGTGTGTGCG	TRUE	TRUE	TRUE
101107	X	103463826	103463837	103463746	103463952	A	12	TCAGTGAATGCAAACAGTGGTGTTTCCACAGATTTGGAGACTGACAAAGCAGTTCAAGAGGGTCAGGGTCTCCTGAGTTCTTTTTTTTTTTTGGGGGGGGACGGAGTTTCTCTCTTGTTGCCCAAGCTGGAGGGCAGTGGCGCAATCCTGGCTCACTGTAACCTCTGCCTCCTGGGTTCAAATGATTCTCCTGCCTCAGGCTCCCGA	TRUE	TRUE	TRUE
86388	X	103463838	103463845	103463746	103463952	C	8	TCAGTGAATGCAAACAGTGGTGTTTCCACAGATTTGGAGACTGACAAAGCAGTTCAAGAGGGTCAGGGTCTCCTGAGTTCTTTTTTTTTTTTGGGGGGGGACGGAGTTTCTCTCTTGTTGCCCAAGCTGGAGGGCAGTGGCGCAATCCTGGCTCACTGTAACCTCTGCCTCCTGGGTTCAAATGATTCTCCTGCCTCAGGCTCCCGA	TRUE	TRUE	TRUE
40950	8	142850888	142850925	142850854	142850982	AC	19	GCGTGTGCATGTGTGATGAGGAAGGGTTTTTTTTTGTGTGTGTGTGTGTGTGTGTGTGTGTGTGTGTGTGTGAAGCAACTTCGCATGGAGCCCATCAAAGCCTCCCCGAGCATGTGCATCTCCCTGGGG	TRUE	FALSE	TRUE
109174	2	206061748	206061757	206061745	206061805	C	10	TGTGGGGGGGGGGTGTGTGTGTGTGTGTGTGTGTGTGTGTGTGTGTGTGTGTGTGAGAGAG	TRUE	TRUE	TRUE
72763	2	206061758	206061798	206061745	206061805	AC	21	TGTGGGGGGGGGGTGTGTGTGTGTGTGTGTGTGTGTGTGTGTGTGTGTGTGTGTGAGAGAG	TRUE	TRUE	TRUE
32841	X	124086185	124086218	124086185	124086287	AC	17	GTGTGTGTGTGTGTGTGTGTGTGTGTGTGTGTGTATGTGCATCTGATTACTAAATATATGACATTAGTATGTATATGTATTCATATAAAACATACAATAAAAT	TRUE	TRUE	TRUE
77821	13	109227018	109227057	109226998	109227119	AC	20	GGGGCCTACCAATAACAATTTGTGTGTGTGTGTGTGTGTGTGTGTGTGTGTGTGTGTGTGCGCTTGTGTGTATTTGTATATGTATGAGTGACAGAATAAGAGATTCTTTTTTATCCTACCAA	TRUE	TRUE	TRUE
40959	1	247687300	247687331	247687283	247687394	AC	16	AAAACAACATCTGTCTTACACACACACACACACACACACACACACACACTCTGCAGATGCAGTGAATTGAAAACCTAAACATAAAATAGAAAACCATAAAACGAGAAGATAA	TRUE	TRUE	TRUE
77825	2	138982417	138982454	138982416	138982538	AC	19	AGTGTGTGTGTGTGTGTGTGTGTGTGTGTGTGTGTGTGTTTATATGCATATGGATATATATACACAAACATATACCTATGGATATATATACGCACATATGTGGATATAAGAATATCAGATATA	TRUE	TRUE	TRUE
40965	1	225554711	225554746	225554696	225554794	AC	18	AAGTCTCATGTTCATACACACACACACACACACACACACACACACACACACAGCTCTATGCCATATATACATATATACATACATTTATATATCATATAT	TRUE	TRUE	TRUE
77832	1	11473518	11473561	11473516	11473568	AC	22	CAACACACACACACACACACACACACACACACACACACACACACACGCTTTGG	TRUE	TRUE	TRUE
64046	22	28862809	28862844	28862741	28862849	AC	18	TTCTAGCATAAGCCCCCTTATTTTTCTCCACTTCCCATAATCAGTATTCTCACATTATATACATACATACACACACACACACACACACACACACACACACACACCCCTA	TRUE	TRUE	TRUE
40971	6	19893697	19893724	19893627	19893752	AC	14	ACATTTAGGCCCTGATGGAGCCCCACCTCTCGGGAGACAGTTTATTCTATAGCAAGAAAGTCGCTGTGTGCACACACACACACACACACACACACACATACGTAAACCATAACAGACCTAGTGGTG	TRUE	TRUE	TRUE
40975	2	184633675	184633710	184633675	184633763	AC	18	CACACACACACACACACACACACACACACACACACACTTTATACCACTTCTGAGGAGAGGAAGTTCTGATATTAGGAAATACACAGGAC	TRUE	TRUE	TRUE
77840	12	120641866	120641901	120641825	120641953	AC	18	AGCGAAGTCCAGAAAGGTGGCAGAATGTCTCTAAAGCAGCTACACACACACACACACACACACACACACACACACACCCCAAAAAATGCCAGAAAAGATGGAAGAGTAAGAAAATCAGGCCAACATGAA	TRUE	TRUE	TRUE
45526	12	1048219	1048250	1048131	1048251	AC	16	CTATCACTAGATGTATGATTTTGTATGATGCAATATTGGAGTAAAGTGTCATGTTTTCTGCAACTTACTCTCAATTCATTCAACTAATTGTGTGTGTGTGTGTGTGTGTGTGTGTGTGTGT	TRUE	TRUE	TRUE
111962	8	144918869	144918878	144918848	144918941	C	10	CAGGTGGGGGATGGGAGGGGTGGGGGGGGGGTGGGAGGGGTGCGGGGGTGGGGGAAGATTGCTGGCAGGGTGGAAGAGCCCGGGTGAGTTCTGG	TRUE	FALSE	TRUE
111961	8	144807327	144807343	144807291	144807420	C	17	AAAGGAAGTGAAGCCCAGGCGGGGGAGGGGGGAGACGGGGGGGGGGGGGGGGGAGGGAAGGAGGAGACCTTGAGAGAGGGAGGGAGCGGGGAGGGGGGAGGCCCTGAGAACAGGAGGCCCTGAGGAGGAG	TRUE	TRUE	TRUE
40982	13	40677691	40677718	40677683	40677787	AC	14	ACGTGTATACACACACACACACACACACACACACACGACTACATTGTATGTAGATAGGACTACATAGATATGACTGTGTTGTCATAGCAGAAATAAAAAACCAGA	TRUE	TRUE	TRUE
77846	2	156956868	156956911	156956858	156956940	AC	22	GCAGTCACCTACACACACACACACACACACACACACACACACACACACACACACCACTATTTCTTACCTCCAGTGAAAAATAA	TRUE	TRUE	TRUE
77847	2	241867838	241867869	241867831	241867958	AC	16	CCTGTTTTGTGTGTGTGTGTGTGTGTGTGTGTGTGTGTGTAGCAAGAAATTGCGTACACTCCCCGATGGTCTGTGACTTCACCAACTCCTGGCCTAAGTGTTCCAGCCGTTCAGGCCAGCCCAGCCCT	TRUE	FALSE	TRUE
77849	18	20388143	20388180	20388131	20388259	AC	19	AATTTGCATTTTCACACACACACACACACACACACACACACACACACACAGATACACACTAACCCACTCCTACACTGTAATTCCAAAGTTTGACAGCAATTTTCAGGTTTCCAAGAATAAGAAAAACTA	TRUE	TRUE	TRUE
40988	2	5438851	5438886	5438817	5438930	AC	18	TAAGAACACATACAAATACACACATGCGCGCGCGCACACACACACACACACACACACACACACACACACACTAAAAGTAAACAAATCTAACTCAAAATGAGAGCAAAAGTTACA	TRUE	TRUE	TRUE
40992	5	44397591	44397630	44397578	44397634	AC	20	TGTCATTTTATAAACACACACACACACACACACACACACACACACACACACACCCCT	TRUE	TRUE	TRUE
77856	20	36186002	36186033	36185921	36186049	AC	16	TAGAGAAGAGTTTGGAATAGATAAGAGCCACTGCCTCTGGCTGTGTGAGTGCATGTGTGTGCATATGTGCGTGAGTATGAATGTGTGTGTGTGTGTGTGTGTGTGTGTGTGTGTAGGGTGGTAGGGTGG	TRUE	TRUE	TRUE
77858	7	46478740	46478781	46478728	46478799	AC	21	ATATATATATATACACACACACACACACACACACACACACACACACACACACACAAATATATATATATATAT	TRUE	FALSE	TRUE
40997	4	56916440	56916481	56916434	56916503	AC	21	GAGGGAGTGTGTGTGTGTGTGTGTGTGTGTGTGTGTGTGTGTGTGTGTATTGGGGGTGGTAAGTGGTGGT	TRUE	TRUE	TRUE
40999	6	141705736	141705773	141705681	141705807	AG	19	AGTGAGAAATTCTTGGCAGAGTAGGAAAGTACTATGACACCACTAAGTACATCTGTCTCTCTCTCTCTCTCTCTCTCTCTCTCTCTCTCTCTCTAAATATATATATATATATATATATTTTTTCCCC	TRUE	TRUE	TRUE
41000	6	141705777	141705798	141705681	141705807	AT	11	AGTGAGAAATTCTTGGCAGAGTAGGAAAGTACTATGACACCACTAAGTACATCTGTCTCTCTCTCTCTCTCTCTCTCTCTCTCTCTCTCTCTCTAAATATATATATATATATATATATTTTTTCCCC	TRUE	TRUE	TRUE
77865	22	35354642	35354701	35354622	35354730	AC	30	GTTTTTTTCCAGATGACTCCGTGTGTGTGTGTGTGTGTGTGTGTGTGTGTGTGTGTGTGTGTGTGTGTGTGTGTGTGTGTCTTGGGCAGGGCAGGAAAATCACCTCCAT	TRUE	TRUE	TRUE
109053	2	104029439	104029450	104029408	104029482	C	12	GATGTGAAGTATTTTGTTGTGTGTTTGTTGTGGGGGGGGGGGGTGGTGAGGGGAAGGGACATGTTTTATTTAGTA	TRUE	TRUE	TRUE
108513	1	243637225	243637241	243637190	243637242	C	17	CAAATGAGTTTGGTTATTGGAGGAGAGTTGCCGGCGGGGGGGGGGGGGGGGGC	TRUE	TRUE	TRUE
114701	16	50680282	50680291	50680216	50680330	C	10	GCAAATTGCTGAAATATGAGATTTTCCCTACAAAGAGGTTTCCAAAAAAGACGAGGAAGAAAAAGAGGGGGGGGGGAGAGAGAACGAAGGCTAACTGATGCCACAGTCTTTTATG	TRUE	TRUE	TRUE
41005	15	48839919	48839972	48839875	48839989	AC	27	AATAGATATGTGGTATATAGGTTGTTTGTATATCTTCTCTCTTTCACACACACACACACACACACACACACACACACACACACACACACACACACACAGTCACAGAAGCATGCTA	TRUE	TRUE	TRUE
41007	1	243601819	243601846	243601810	243601882	AC	14	GGGAGTGATTGTGTGTGTGTGTGTGTGTGTGTGTGTGTCTATGCACACGTGCGCGTGCACCTGCCTACCTCCT	TRUE	FALSE	TRUE
73532	9	36082150	36082185	36082076	36082201	AG	18	GGAATTCACCAGAAACCTGATTCTGGTTCCTCCATATCTATCCCTAATAATTATCAAGAATTTCCTCCCTGCTTTCTCTCTCTCTCTCTCTCTCTCTCTCTCTCTCTCTCCTTTTTTCTTTTTGAG	TRUE	FALSE	TRUE
85723	X	139955597	139955605	139955559	139955656	C	9	ATAGACAACGGAGACTTGGAAGAGTGTGGGAGTTGGGCGGGGGGGGGAGATGATGATAAATGACTTGATGTGTACAATGTATATTATTCTGATGATAG	TRUE	TRUE	TRUE
80788	X	33213850	33213883	33213846	33213918	AC	17	ATTTTGTGTGTGTGTGTGTGTGTGTGTGTGTGTGTGTGTACAAAATAATGCATGCCAGTATTCATAAGGCTTT	TRUE	TRUE	TRUE
41023	9	88283866	88283881	88283845	88283956	ACAT	4	AAGGCCTAGGAATGAATAAAAATACATACATACATACATGTGTGTGTGTGTGTGTGTGTGTGTGTGTGTGTGTGTGTGTATACATACACACACACACACACACACACACATC	TRUE	TRUE	TRUE
41024	9	88283883	88283922	88283845	88283956	AC	20	AAGGCCTAGGAATGAATAAAAATACATACATACATACATGTGTGTGTGTGTGTGTGTGTGTGTGTGTGTGTGTGTGTGTATACATACACACACACACACACACACACACATC	TRUE	TRUE	TRUE
41025	9	88283930	88283953	88283845	88283956	AC	12	AAGGCCTAGGAATGAATAAAAATACATACATACATACATGTGTGTGTGTGTGTGTGTGTGTGTGTGTGTGTGTGTGTGTATACATACACACACACACACACACACACACATC	TRUE	TRUE	TRUE
110422	5	57861000	57861015	57860977	57861015	C	16	GTAGAAAGAGGGAGATGGAGAGTGGGGGGGGGGGGGGGG	TRUE	TRUE	TRUE
115034	17	14078401	14078414	14078401	14078428	C	14	GGGGGGGGGGGGGGTGGATAGGAGGGAA	TRUE	TRUE	TRUE
41032	1	22881545	22881578	22881535	22881648	AC	17	TCTCTCTCATACACACACACACACACACACACACACACACACACACGCGCGCGCGCGCGCTCTCTCCCCCTCCTTCTCGTTCTGTCTGTCTGTCTCTCTAGAAAACACTGGCGT	TRUE	TRUE	TRUE
41033	1	22881580	22881593	22881535	22881648	CG	7	TCTCTCTCATACACACACACACACACACACACACACACACACACACGCGCGCGCGCGCGCTCTCTCCCCCTCCTTCTCGTTCTGTCTGTCTGTCTCTCTAGAAAACACTGGCGT	TRUE	TRUE	TRUE
41034	1	22881615	22881626	22881535	22881648	ACAG	3	TCTCTCTCATACACACACACACACACACACACACACACACACACACGCGCGCGCGCGCGCTCTCTCCCCCTCCTTCTCGTTCTGTCTGTCTGTCTCTCTAGAAAACACTGGCGT	TRUE	TRUE	TRUE
41035	2	134916760	134916795	134916741	134916812	AC	18	AGAACACTGGTCTAAATTCGTGTGTGTGTGTGTGTGTGTGTGTGTGTGTGTGTGTGGTCCCTGTATTCCCAA	TRUE	TRUE	TRUE
110418	5	52887292	52887303	52887276	52887358	C	12	TTTGTTTGTTTTTTTTGGGGGGGGGGGGTGATAATAACTATCGTAATAAATATGAAGTGGTATCTTATGGTTTTCTTTTTCAT	TRUE	TRUE	TRUE
77898	3	183324122	183324165	183324115	183324168	AC	22	GATAAATACACACACACACACACACACACACACACACACACACACACACACAAA	TRUE	TRUE	TRUE
41045	16	59965383	59965438	59965364	59965441	AC	28	AAGTAAAAACAATAACAAAACACACACACACACACACACACACACACACACACACACACACACACACACACACACAAA	TRUE	TRUE	TRUE
77902	8	19786801	19786832	19786794	19786866	AC	16	TATTCTTTGTGTGTGTGTGTGTGTGTGTGTGTGTGTGTGAGGTGCTCGCCCTTGGTTCCCCAGTTCCTCTGGG	TRUE	TRUE	TRUE
41050	20	41219568	41219615	41219516	41219619	AC	24	AATGAAACATCAAAAAGTGCAGAAATAGATCTAAATGTTACAGAGATTTAGCGTGTGTGTGTGTGTGTGTGTGTGTGTGTGTGTGTGTGTGTGTGTGTGTAATG	TRUE	TRUE	TRUE
41052	4	29945697	29945726	29945650	29945767	AC	15	TTGTATTAGTCTGGATTCAGAGAAAGAGAATAAATATTCAAAATTATACACACACACACACACACACACACACACACATATATATATATAATAAGTGAAGGAATTGTCTCATATTATT	TRUE	TRUE	TRUE
41053	3	31765032	31765063	31765029	31765067	AC	16	CTTACACACACACACACACACACACACACACACACCCCT	TRUE	TRUE	TRUE
41054	11	104632746	104632781	104632718	104632800	AC	18	ATCCTCTTACATCTTTGGACTTTGCATATGTGTGTGTGTGTGTGTGTGTGTGTGTGTGTGTGTGTTTTCCATACGCATCCACA	TRUE	TRUE	TRUE
41055	10	44579108	44579135	44579082	44579167	AC	14	TGAATTTCTGGTAACCTGTGGTAGCCGTGTGTGTGTGTGTGTGTGTGTGTGTGTGCAAGTGTGTGCACATGTGCTGGGGAGGTGGG	TRUE	TRUE	TRUE
41057	9	75221864	75221887	75221856	75221945	ACAT	6	TTTATATATATGTATGTATGTATGTATGTATGTGTGTGTGTGCATATATATATATATATATATAGAGAGAGAGAGAGAGAGAGAGAGAAA	TRUE	FALSE	TRUE
41058	9	75221899	75221918	75221856	75221945	AT	10	TTTATATATATGTATGTATGTATGTATGTATGTGTGTGTGTGCATATATATATATATATATATAGAGAGAGAGAGAGAGAGAGAGAGAAA	TRUE	TRUE	TRUE
41059	9	75221919	75221942	75221856	75221945	AG	12	TTTATATATATGTATGTATGTATGTATGTATGTGTGTGTGTGCATATATATATATATATATATAGAGAGAGAGAGAGAGAGAGAGAGAAA	TRUE	TRUE	TRUE
109131	2	164701373	164701383	164701372	164701401	C	11	TGGGGGGGGGGGTGGTGTGTGCGCATGGGG	TRUE	TRUE	TRUE
77912	2	29038150	29038193	29038122	29038244	AC	22	TGGGTGACAGAGCAAGACCCTGTCTGAAACACACACACACACACACACACACACACACACACACACACACACGAGAAAAAAAGGAAAACAGAAAAGTAAGTAAAATAAAAATTAGACCAATTT	TRUE	TRUE	TRUE
77914	13	101998409	101998438	101998365	101998465	AG	15	AACTGTGGTAATTGGTAATATATATATGAGACCTTGAGAGACTTTCTCTCTCTCTCTCTCTCTCTCTCTCTCTCTATATATATATATATATATATATATGA	TRUE	TRUE	TRUE
77915	13	101998439	101998462	101998365	101998465	AT	12	AACTGTGGTAATTGGTAATATATATATGAGACCTTGAGAGACTTTCTCTCTCTCTCTCTCTCTCTCTCTCTCTCTATATATATATATATATATATATATGA	TRUE	TRUE	TRUE
76271	1	70141691	70141724	70141688	70141724	AC	17	ATGCACACACACACACACACACACACACACACACACA	TRUE	TRUE	TRUE
77917	18	4348401	4348442	4348395	4348459	AC	21	CAGGAATGTGTGTGTGTGTGTGTGTGTGTGTGTGTGTGTGTGTGTGTGTACAAACTGACATAAAG	TRUE	TRUE	TRUE
77918	2	2335482	2335517	2335465	2335593	AC	18	GTTACCAGGTAAATAGTACACACACACACACACACACACACACACACACACACTTCCACAGAGTGGCTTGAAATCTTTCATGGTCACTGTAAAATGTGTACGTGTGTGTGTCTGTTGGTGGCAAGAAGG	TRUE	TRUE	TRUE
77926	14	79120054	79120085	79119978	79120086	AC	16	TTTTGAAACAAGTCTCATAAAAACACAAAGGTGTCTCTGATGACTTTATCCATGTGGAAACAAAAGAAAATAAAATACACACACACACACACACACACACACACACACA	TRUE	TRUE	TRUE
41074	11	38495999	38496040	38495990	38496041	AC	21	TAGGCAGATCACACACACACACACACACACACACACACACACACACACACAC	TRUE	TRUE	TRUE
77929	12	89269039	89269086	89268967	89269146	AC	24	AAAAAGCAGATAAGCATATATGTCCATTCTTTCTACAAGATGACTGTTTCTCATGTTTTTCTTTAGAATGTAGTGTGTGTGTGTGTGTGTGTGTGTGTGTGTGTGTGTGTGTGTGTGTGTGATCTTCATTCCTTTCACTGTGCTGAAACTCTGATTTGGGAAAAATTTTCTACTCCCTCG	TRUE	TRUE	TRUE
77932	2	46258731	46258774	46258696	46258823	AC	22	AGACACACAGTCTTCTACCCCTTTACATTCTGCTCGTGTGTGTGTGTGTGTGTGTGTGTGTGTGTGTGTGTGTGTGTGTAGAAAAAACCCACTTACCCAGAGTAAAATGCTCATAAATGCTCATGCAT	TRUE	TRUE	TRUE
113623	12	122018158	122018167	122018050	122018176	C	10	CAAAAAATAAATAAATAAAGCAAGCCAGAGCCGAGATCTACAAAGTTTTGCACCAACACTTAGGCAGATCCGTTTGCAAAGTCCTAGGAAACCATTTTCAGCAGTTGTGGGGGGGGGGAGGCGTCGA	TRUE	FALSE	TRUE
77935	8	22951099	22951152	22951084	22951152	AC	27	CTAGAAGTAGAATATCACACACACACACACACACACACACACACACACACACACACACACACACACACA	TRUE	TRUE	TRUE
86411	X	118635731	118635738	118635712	118635782	C	8	GGGTTGAGAATGGATTGGAGGGGGGGGTGGGGATAGTGGGGGAACTAGAGGCAGGAAAGCTCATCAGGAGG	TRUE	TRUE	TRUE
86416	X	119694638	119694645	119694480	119694722	C	8	CCTGTTGGAAACATGAAAATAGCGGGGTCAACAGGCAGAGGAGCATCAAAAACCTACGTTTATATGCCTGCGTGCGTGTAGGAGAGAAGGTAGCAATGCTAGAGGGGGAAGGGAAGAAAGAAGAGAGGAGAAACACAGAGGACGAGAAGGAAAGTGAAGGGGGGGGCTACACCGGGGGAATGGGAGGGTTTGGGAAGGCGGATAGGCTGACACCAGGAGTGAGCAGAACGAGGGGGGAGAGCG	TRUE	FALSE	TRUE
728445	X	119694583	119694587	119694480	119694722	C	5	CCTGTTGGAAACATGAAAATAGCGGGGTCAACAGGCAGAGGAGCATCAAAAACCTACGTTTATATGCCTGCGTGCGTGTAGGAGAGAAGGTAGCAATGCTAGAGGGGGAAGGGAAGAAAGAAGAGAGGAGAAACACAGAGGACGAGAAGGAAAGTGAAGGGGGGGGCTACACCGGGGGAATGGGAGGGTTTGGGAAGGCGGATAGGCTGACACCAGGAGTGAGCAGAACGAGGGGGGAGAGCG	TRUE	FALSE	TRUE
728446	X	119694653	119694657	119694480	119694722	C	5	CCTGTTGGAAACATGAAAATAGCGGGGTCAACAGGCAGAGGAGCATCAAAAACCTACGTTTATATGCCTGCGTGCGTGTAGGAGAGAAGGTAGCAATGCTAGAGGGGGAAGGGAAGAAAGAAGAGAGGAGAAACACAGAGGACGAGAAGGAAAGTGAAGGGGGGGGCTACACCGGGGGAATGGGAGGGTTTGGGAAGGCGGATAGGCTGACACCAGGAGTGAGCAGAACGAGGGGGGAGAGCG	TRUE	FALSE	TRUE
728447	X	119694711	119694716	119694480	119694722	C	6	CCTGTTGGAAACATGAAAATAGCGGGGTCAACAGGCAGAGGAGCATCAAAAACCTACGTTTATATGCCTGCGTGCGTGTAGGAGAGAAGGTAGCAATGCTAGAGGGGGAAGGGAAGAAAGAAGAGAGGAGAAACACAGAGGACGAGAAGGAAAGTGAAGGGGGGGGCTACACCGGGGGAATGGGAGGGTTTGGGAAGGCGGATAGGCTGACACCAGGAGTGAGCAGAACGAGGGGGGAGAGCG	TRUE	FALSE	TRUE
77940	9	22101665	22101700	22101653	22101766	AC	18	TAACCCTCTTCAACACACACACACACACACACACACACACACACACACATGGCTTCTAGATTCTACATGTACAAGAGTGCAAATCAAACTACCATAGAAAAACTAAGAAGAGAG	TRUE	TRUE	TRUE
41089	9	79652261	79652298	79652195	79652317	AC	19	TGGAGAATAGTATGACCTTCACTTTTATGGAAATCTTCATATTCCTTACTGCATGGTGTTTTCCACTGTGTGTGTGTGTGTGTGTGTGTGTGTGTGTGTGTGTGTAACAGATTTACCCTTTGT	TRUE	TRUE	TRUE
77943	6	677935	677964	677912	677988	AC	15	CAGGGGCTGTGCTTATAATCTCTCACACACACACACACACACACACACACACACTCTTCACGTTGTCACTCACATAT	TRUE	TRUE	TRUE
85609	X	21100843	21100851	21100790	21100889	C	9	GGTCCTTCACTCGACCCGTGGGGATTACAATTTGAGTTGAAATTTGTGTGTGTGGGGGGGGGAAACTGAAGCAAACCATATCACATACACATACACATAT	TRUE	TRUE	TRUE
85610	X	24168299	24168307	24168284	24168399	C	9	TGTAAATATCGGTGAGGGGGGGGGAGGGACGGGGGACAAGATGGCGGCGGCTCGGCGCCTGCTGCAGGGGACGATAGAGGGGGTTGCCGGGAGGGGGAGCCGCCATCTTGGAGGCG	TRUE	FALSE	TRUE
712109	X	24168314	24168318	24168284	24168399	C	5	TGTAAATATCGGTGAGGGGGGGGGAGGGACGGGGGACAAGATGGCGGCGGCTCGGCGCCTGCTGCAGGGGACGATAGAGGGGGTTGCCGGGAGGGGGAGCCGCCATCTTGGAGGCG	TRUE	FALSE	TRUE
712110	X	24168362	24168366	24168284	24168399	C	5	TGTAAATATCGGTGAGGGGGGGGGAGGGACGGGGGACAAGATGGCGGCGGCTCGGCGCCTGCTGCAGGGGACGATAGAGGGGGTTGCCGGGAGGGGGAGCCGCCATCTTGGAGGCG	TRUE	FALSE	TRUE
712111	X	24168376	24168380	24168284	24168399	C	5	TGTAAATATCGGTGAGGGGGGGGGAGGGACGGGGGACAAGATGGCGGCGGCTCGGCGCCTGCTGCAGGGGACGATAGAGGGGGTTGCCGGGAGGGGGAGCCGCCATCTTGGAGGCG	TRUE	FALSE	TRUE
77950	6	105626439	105626484	105626439	105626526	AC	23	ACACACACACACACACACACACACACACACACACACACACACACACAGATTTTTCAGGACAGAACCTCAGAGATATCTGGAATCTGGG	TRUE	TRUE	TRUE
85601	X	14030977	14030985	14030901	14031002	C	9	GCTCAAATCTCACTAGGTGCTGGGCAGAACTCCCTTCCCTGTGGGTTCCTCAGAGCCTCCCAGGCAGAGGGGCTATGGGGGGGGGCACCAATGAGTTGGGGT	TRUE	TRUE	TRUE
85604	X	16804868	16804876	16804772	16804963	C	9	TCAGGGTCCACCTCTTCTCTCTCCCTGGTTACCTATAGCCACGGGACGAACATCCGGTCTTCTTCCCTCCCGGGGGTGACGACAGTGGGAGCAGGTGGGGGGGGGTGGGACCGCGATGGATGGGGTGGGAAGGGACGACGGTTGGGGTTTGGCGGCGCGCGGCGGGGAAGCCGGGAGGGAGGGCAGGGGGCG	TRUE	FALSE	TRUE
710340	X	16804843	16804847	16804772	16804963	C	5	TCAGGGTCCACCTCTTCTCTCTCCCTGGTTACCTATAGCCACGGGACGAACATCCGGTCTTCTTCCCTCCCGGGGGTGACGACAGTGGGAGCAGGTGGGGGGGGGTGGGACCGCGATGGATGGGGTGGGAAGGGACGACGGTTGGGGTTTGGCGGCGCGCGGCGGGGAAGCCGGGAGGGAGGGCAGGGGGCG	TRUE	FALSE	TRUE
710342	X	16804957	16804961	16804772	16804963	C	5	TCAGGGTCCACCTCTTCTCTCTCCCTGGTTACCTATAGCCACGGGACGAACATCCGGTCTTCTTCCCTCCCGGGGGTGACGACAGTGGGAGCAGGTGGGGGGGGGTGGGACCGCGATGGATGGGGTGGGAAGGGACGACGGTTGGGGTTTGGCGGCGCGCGGCGGGGAAGCCGGGAGGGAGGGCAGGGGGCG	TRUE	FALSE	TRUE
41105	6	75575729	75575764	75575723	75575800	AC	18	CTCTCTCACACACACACACACACACACACACACACACACACACGAGGTGAGCTATAAAGGTAATAAGATCATATAATA	TRUE	TRUE	TRUE
41109	2	46998597	46998630	46998596	46998666	AC	17	AACACACACACACACACACACACACACACACACACGACATGACCTGGGGCATGGCTACAGTAGCCATAAGA	TRUE	TRUE	TRUE
41110	1	152641907	152641944	152641898	152641974	AC	19	GTCTGACATTGTGTGTGTGTGTGTGTGTGTGTGTGTGTGTGTGTGTGTATGGTACTGTATCTAAGCTGTGTGTAAAT	TRUE	TRUE	TRUE
27531	X	45322767	45322800	45322743	45322845	AC	17	TATTCTGGATACAAATTCTTTATCGTGTGTGTGTGTGTGTGTGTGTGTGTGTGTGTGTACATATATAGCATACATATGATACATTTGATATAATATGTATTTC	TRUE	TRUE	TRUE
77966	10	101065737	101065770	101065722	101065779	AC	17	GCGCGCGCGCGCGCGCACACACACACACACACACACACACACACACACACCAGACTGC	TRUE	TRUE	TRUE
115697	19	16625243	16625252	16625234	16625339	C	10	CTGAGCGGTGGGGGGGGGGCTGCAGAATTTGTGGGGCCCCAGCGAAGCCACCGAGTAACGCGGAGCTGGGTCAGCCCTGACCGCTTACAGCCCGGCCGTGCTGGCA	TRUE	FALSE	TRUE
41121	12	102598572	102598609	102598556	102598610	AC	19	GACACTCCCTTAGAAGGTGTGTGTGTGTGTGTGTGTGTGTGTGTGTGTGTGTGTG	TRUE	TRUE	TRUE
114313	15	29949688	29949699	29949647	29949719	C	12	GAAGTGGACCCCTGCGAGTTGCCGCTGTCGGCTGGGGGGGCGGGGGGGGGGGGTGGCCAGCTTTTATTCCCTT	TRUE	TRUE	TRUE
77978	5	102313363	102313404	102313348	102313419	AC	21	ACACATGCATGTGCGCACACACACACACACACACACACACACACACACACACACACAAAATACAGCTTCCCC	TRUE	TRUE	TRUE
77979	7	106337410	106337443	106337378	106337472	AC	17	TGAAATATATATTATGGTTTTGTAGGTGCAAAGTGTGTGTGTGTGTGTGTGTGTGTGTGTGTGTGTCCTAGGTTGTTATGTGACATATATTCTAA	TRUE	TRUE	TRUE
41131	4	74064939	74064974	74064911	74065030	AC	18	AACAGGCTGCGAAAACATACAGTTTGGCTGTGTGTGTGTGTGTGTGTGTGTGTGTGTGTGTGTGTTGGGAGGAGGGAAGGGGAAAACAAGGAAAGTAAAAGAACAAAAAAGGAGGGAAAA	TRUE	FALSE	TRUE
77983	1	234776789	234776802	234776787	234776915	AG	7	GGGAGAGAGAGAGAGAAGTGAGAGAGAAAGACACACACACACACACACACACACAGAGAGAGAGAGAGAGAGAGAGAAAGAGAGAGGGAGAGAAATATTTGCCTGCACACCTGAGAGGTCCCAAATTAC	TRUE	TRUE	TRUE
77984	1	234776817	234776840	234776787	234776915	AC	12	GGGAGAGAGAGAGAGAAGTGAGAGAGAAAGACACACACACACACACACACACACAGAGAGAGAGAGAGAGAGAGAGAAAGAGAGAGGGAGAGAAATATTTGCCTGCACACCTGAGAGGTCCCAAATTAC	TRUE	TRUE	TRUE
77985	1	234776841	234776862	234776787	234776915	AG	11	GGGAGAGAGAGAGAGAAGTGAGAGAGAAAGACACACACACACACACACACACACAGAGAGAGAGAGAGAGAGAGAGAAAGAGAGAGGGAGAGAAATATTTGCCTGCACACCTGAGAGGTCCCAAATTAC	TRUE	TRUE	TRUE
77986	3	79231693	79231720	79231683	79231744	AC	14	TGGGGCACAGGTGTGTGTGTGTGTGTGTGTGTGTGTGTGCGTGCGTGCATGCACGCACTGGA	TRUE	TRUE	TRUE
77990	12	87523995	87524034	87523995	87524046	AC	20	CACACACACACACACACACACACACACACACACACACACACGTTTATAAAAT	TRUE	TRUE	TRUE
108211	1	8755033	8755044	8755028	8755100	C	12	CCTAAGGGGGGGGGGGGAATGCTGGCAGCATCACATTATCCAACTTCAAGCTATACTATAAGGCTACGGTAAT	TRUE	TRUE	TRUE
41142	14	66096548	66096575	66096522	66096649	AC	14	TAAAGGGAGCTACTTCTTACACACGTACACACACACACACACACACACACACACAATACAATACAAATATAACATCTTACATTTTATAGGAGAGAAATAGATGAAATGCTTATTGGAGTTTTGAGTAA	TRUE	TRUE	TRUE
77994	7	18178136	18178149	18178132	18178218	AG	7	TAGTGAGAGAGAGAGAGAGGTGTGTGTGTGTGTGTGTGTGTGTGTGTGTGTGTGTGCACATGCTCATTTAGTTATTTGGGTTTTGGC	TRUE	FALSE	TRUE
77995	7	18178151	18178186	18178132	18178218	AC	18	TAGTGAGAGAGAGAGAGAGGTGTGTGTGTGTGTGTGTGTGTGTGTGTGTGTGTGTGCACATGCTCATTTAGTTATTTGGGTTTTGGC	TRUE	FALSE	TRUE
41145	15	79399757	79399792	79399732	79399857	AC	18	AGCACCCAGGAGTGGCGAGCTTTTGGTGTGTGTGTGTGTGTGTGTGTGTGTGTGTGTGTGTGATTACTGACAGGGGCCACTGGAGCATCTACGGAGATGCTCTTTATTCTATTTGGACCTTGGTCA	TRUE	TRUE	TRUE
41147	5	82388834	82388861	82388762	82388886	AC	14	TTACTTATCAACAATTATATTGAGTGTAAACGGATTATATTCTCCTATAAAAGACAAGGAGTAAATGAATGGACACACACACACACACACACACACACACAAGACCTAACTACATGCTACCTACA	TRUE	TRUE	TRUE
78000	19	48781052	48781091	48781050	48781153	AC	20	GGGTGTGTGTGTGTGTGTGTGTGTGTGTGTGTGTGTGTGTGTTCGTGACGATATGAAGCCTTTTCATCTTATATTTGAAACTTTTTCCTCTTACACTAAAAATC	TRUE	TRUE	TRUE
78001	6	40315117	40315144	40315114	40315186	AC	14	GCGCACACACACACACACACACACACACACACTTGCACCCTGTAAAGTAAAACCTAGTTGTTTCCCCAGAAAT	TRUE	FALSE	TRUE
75940	12	104841205	104841244	104841179	104841274	AC	20	TTATATTTTACTATCTGGTATATTTCGTGTGTGTGTGTGTGTGTGTGTGTGTGTGTGTGTGTGTGTGAAAAATCTTGTCAATTGTTTTTGTTCATG	TRUE	TRUE	TRUE
78005	9	118119757	118119780	118119717	118119781	AC	12	TCTCTCTCTCTCTCTCTCTCTCTCTCTCTCTCTCTCCCTCTGTGTGTGTGTGTGTGTGTGTGTGT	TRUE	TRUE	TRUE
108906	2	11582986	11582995	11582925	11582998	C	10	CTGGAGCTGAAGAAGCTAGGATGCAGGGCACCATGTCCCAATGCAGCATAGAGCGGGGGGTGGGGGGGGGGCCC	TRUE	FALSE	TRUE
78010	19	42132438	42132493	42132383	42132516	AC	28	ATGGAAAGATAAGGCCCTGGGTCCTCAGCAGGTCTCCTCATCCCTCAGCCTTGGAGTGTGTGTGTGTGTGTGTGTGTGTGTGTGTGTGTGTGTGTGTGTGTGTGTGTGTGTCCCTGGGTCAGCAGCATGACCCC	TRUE	FALSE	TRUE
26416	X	46607980	46607995	46607959	46608070	AC	8	TGATGAACAGATAAATGTGGAGTGTGTGTGTGTGTGTGCGTGTACACACACACACACACACACACACACACTGCAGTATTATTCAGCCACAGAAAGGAATGAAGTTCATATA	TRUE	TRUE	TRUE
26417	X	46608002	46608029	46607959	46608070	AC	14	TGATGAACAGATAAATGTGGAGTGTGTGTGTGTGTGTGCGTGTACACACACACACACACACACACACACACTGCAGTATTATTCAGCCACAGAAAGGAATGAAGTTCATATA	TRUE	TRUE	TRUE
78012	16	3921176	3921197	3921167	3921236	AG	11	TTTTAGAGATCTCTCTCTCTCTCTCTCTCTCACTCACACACACACACACACACACACACACACACACACC	TRUE	TRUE	TRUE
78013	16	3921201	3921234	3921167	3921236	AC	17	TTTTAGAGATCTCTCTCTCTCTCTCTCTCTCACTCACACACACACACACACACACACACACACACACACC	TRUE	TRUE	TRUE
152711	20	48231599	48231620	48231571	48231677	AC	11	AGTGGGAGCCTCCAGAGGGTTTGGTGGTTGTGTGTGTGTGTGTGTGTGTGGGGGGGGGGGGGTTTGTTTGATTGGTTTGTTGTTGTTGTTGTTATTGTTGTTGTTGT	TRUE	FALSE	TRUE
116008	20	48231621	48231632	48231571	48231677	C	13	AGTGGGAGCCTCCAGAGGGTTTGGTGGTTGTGTGTGTGTGTGTGTGTGTGGGGGGGGGGGGGTTTGTTTGATTGGTTTGTTGTTGTTGTTGTTATTGTTGTTGTTGT	TRUE	FALSE	TRUE
78017	2	192893205	192893232	192893193	192893294	AC	14	ATCATACTGTTTTGTGTGTGTGTGTGTGTGTGTGTGTGTGACTTCCCTGGATGTGTGGAAGTTGACTTCCCTGGATTAGCCAACCATTTATACTGAAAATTA	TRUE	TRUE	TRUE
78020	1	97624029	97624080	97624013	97624120	AC	26	GCAGATAACTCACCAGACACACACACACACACACACACACACACACACACACACACACACACACACACTCTATCCAAATGCACTGAAGAATGTCCAAAAGAGGGCAGA	TRUE	TRUE	TRUE
41176	2	240706066	240706101	240706064	240706158	AC	18	AGACACACACACACACACACACACACACACACACACACGGAATGATTGAACTATAAATGTTTTATGGTTACACTGATGTTGTATAAATATACATA	TRUE	FALSE	TRUE
41177	6	12769042	12769093	12769023	12769149	AC	26	TAAAGAAAATGTGCTATCTACACACACACACACACACACACACACACACACACACACACACACACACACACAATGGAATACTATTGAGCCATAAAACAGAATGAAATCCTGCCATTTGCAGCAAGAT	TRUE	TRUE	TRUE
41178	3	147250862	147250901	147250855	147250925	AC	20	GTAAAGAACACACACACACACACACACACACACACACACACACACACAATATGTTCTCTCTCCCATACTTT	TRUE	TRUE	TRUE
109715	3	195295703	195295712	195295596	195295720	C	10	AGCAGGTCAGCAACAAGTTTATTTTGCAGCTAGCAAGGTAACAGGGTAGGGCATGGTTACATGTTCAGGTCAACTTCCTTTGTCGTGGTTGATTGGTTTGTCTTTATGGGGGGGGGGTAGGGGAA	TRUE	TRUE	TRUE
41182	8	36395149	36395190	36395124	36395231	AC	21	ATTGTCCCTCTGAATATGTGTAGCATGTGTGTGTGTGTGTGTGTGTGTGTGTGTGTGTGTGTGTGTGTATATATATACACATCATATATATATGATATATATAATTTT	TRUE	TRUE	TRUE
41183	13	41336919	41336976	41336881	41336986	AC	29	TTTTCTTCATGTTTCACCACCTGACATAGTATAGACATTGTGTGTGTGTGTGTGTGTGTGTGTGTGTGTGTGTGTGTGTGTGTGTGTGTGTGTGTGTTGTACATAT	TRUE	TRUE	TRUE
41185	19	38668727	38668778	38668665	38668792	AC	26	TTATAAACAGTACTACAGAGACCGTCCTCATACCTGCCTGTGTGTGCTTGTGCAGGCTTTTGGTGTGTGTGTGTGTGTGTGTGTGTGTGTGTGTGTGTGTGTGTGTGTGTGTGTTTTGTAGCTAAGAC	TRUE	TRUE	TRUE
41186	13	30594535	30594558	30594488	30594604	AG	12	AGTTGTAAGAACGGAGGGGGCTTTCTCTCTTTTTGTCTCTTTATGACCTCTCTCTCTCTCTCTCTCTCTCTACACACACACACACACACACACACACACAGCCTGGTAGCCTGATTT	TRUE	TRUE	TRUE
41187	13	30594559	30594586	30594488	30594604	AC	14	AGTTGTAAGAACGGAGGGGGCTTTCTCTCTTTTTGTCTCTTTATGACCTCTCTCTCTCTCTCTCTCTCTCTACACACACACACACACACACACACACACAGCCTGGTAGCCTGATTT	TRUE	TRUE	TRUE
41191	6	89898762	89898789	89898697	89898817	AC	14	CAGAAATTACATTTAGAAGAGCAATAAAACACATCAAAAATGAGCTCTCTGGATGAACTCATGTCTGTGTGTGTGTGTGTGTGTGTGTGTGTGTTGGGCAAAGGGCTTGGAAGGAGACCCA	TRUE	TRUE	TRUE
76290	5	17939979	17940012	17939915	17940012	AC	17	GGATAAACTCAGCTACCTGCCTTCTCTGGGTCTGTAACCACAAAACAGATCACCTATTAGGGAAACACACACACACACACACACACACACACACACAC	TRUE	TRUE	TRUE
41201	15	58621363	58621414	58621327	58621449	AC	26	TCATCAACAGATAAATAGGTAAGTAAAACGTGAGATACACACACACACACACACACACACACACACACACACACACACACACACACACAATGGGATATTATTCAGCCATAAAGAAGGATGAAA	TRUE	TRUE	TRUE
41205	17	15118194	15118239	15118143	15118245	AC	23	TTTCTCTGTACTAATAGAGATTGAGTTCATAGCACATTTCCTCTCTCTTCAACACACACACACACACACACACACACACACACACACACACACACACCCTGAC	TRUE	TRUE	TRUE
78053	17	71541239	71541266	71541230	71541306	AC	14	ACGTGCACGCACACACACACACACACACACACACACAAAGTGGAGGCTCAAGGAAGAAGGCCACCTTGGGGGCTGTG	TRUE	TRUE	TRUE
78054	2	73146310	73146347	73146310	73146366	AC	19	ACACACACACACACACACACACACACACACACACACACGTTTCAATTATTTGTCTTT	TRUE	TRUE	TRUE
78055	8	81213789	81213836	81213758	81213843	AC	24	TTTTGGGACGCCCCCCCTCACCCCCCACCACCACACACACACACACACACACACACACACACACACACACACACACACACGAAGTA	TRUE	TRUE	TRUE
78056	8	21621463	21621522	21621417	21621531	AC	30	ACCCCCACTCCATGCTGGCTCCTGAGCAGCCAAAGGTCACTAGGTAACACACACACACACACACACACACACACACACACACACACACACACACACACACACACACCAGCTGACT	TRUE	FALSE	TRUE
78058	11	30262722	30262769	30262705	30262801	AG	24	TGTGTGTGTGTGTGTGTGAGAGAGAGAGAGAGAGAGAGAGAGAGAGAGAGAGAGAGAGAGAGAGAATTTCCCTAAATAAAATTTCCTCCTTCTTTCT	TRUE	TRUE	TRUE
41211	9	98725430	98725461	98725429	98725501	AC	16	CTGTGTGTGTGTGTGTGTGTGTGTGTGTGTGTGTAAATTTTATTTGTAAGTGTTTGCAGAAGAATTGCAAGAA	TRUE	TRUE	TRUE
41212	11	101377722	101377735	101377702	101377784	AG	7	TTACACCATACCTTCACGTATCTCTCTCTCTCTCTAACACACACACACACACACACACACACACACACACACACACACACAGA	TRUE	TRUE	TRUE
41213	11	101377738	101377781	101377702	101377784	AC	22	TTACACCATACCTTCACGTATCTCTCTCTCTCTCTAACACACACACACACACACACACACACACACACACACACACACACAGA	TRUE	TRUE	TRUE
41214	8	116558809	116558838	116558735	116558840	AC	15	TTCAAGAAATAATATACATCCAATGGATAAAGTAGGAAAAAATATAAATGTAACTCTCTGGCATGTAAAATGTGACACACACACACACACACACACACACACACAG	TRUE	TRUE	TRUE
115370	18	55239821	55239831	55239820	55239880	C	11	TGGGGGGGGGGGTGTGCATGTGTGTATGTATGTATGTGCGCGTGTGTGTGTGTATGTATGT	TRUE	TRUE	TRUE
78068	8	106211664	106211695	106211638	106211727	AG	16	TCTTACAATACTAGTAATTTGTGTCTTCTCTCTCTCTCTCTCTCTCTCTCTCTCTCTCTTACTTTCTCCCTCTGCCTCCCTCTTCTCCCA	TRUE	TRUE	TRUE
41227	6	77030550	77030603	77030541	77030650	AC	27	TACAGGTACTGTGTGTGTGTGTGTGTGTGTGTGTGTGTGTGTGTGTGTGTGTGTGTGTGTGTGTTGCTGGGAGGGGTCCATGGGCATTCCGTAGCCCCTGTAGATGAAAC	TRUE	TRUE	TRUE
112627	10	20576915	20576925	20576823	20576925	C	11	ATTTACTACTGTTTCTGGTAATTCTGTGTGTAGTCATTTGAAATGTTGAAGTGTGAAAAGAGAAGAAATTGGGCACTTCTTGCGGCGGGGGAGGGGGGGGGGG	TRUE	TRUE	TRUE
115096	17	40793117	40793130	40793041	40793132	C	14	CCAATGATCTAATGACTTCAAAATCACTCCTCCATATTTCCAGAAGACCTTCCTCTCCACATTGGGTGGCGGGGCAGGGGGGGGGGGGGGTC	TRUE	TRUE	TRUE
41232	8	125624816	125624873	125624776	125624934	AC	29	TAAGCAGGAAAAACTGAGATTTTAAAGACCAAGTTTAAAATGTGTGTGTGTGTGTGTGTGTGTGTGTGTGTGTGTGTGTGTGTGTGTGTGTGTGTGTGTACGAGAGAGAAAGAGAGACAGAGAGAGAGAAACACAAAGAAACACAAGTGAACCTAACGG	TRUE	FALSE	TRUE
112623	10	19779436	19779445	19779434	19779503	C	10	GCGGGGGGGGGGCAGGGTTATGGGGGTGAGGGTAGAGTGGGGGTACGGTGAAGGGAGGCTGAGGTGGGTG	TRUE	TRUE	TRUE
41236	9	2103662	2103685	2103645	2103686	AG	12	TGTGTGTGTGTGTGTGTGAGAGAGAGAGAGAGAGAGAGAGAG	TRUE	TRUE	TRUE
41237	13	88969363	88969398	88969356	88969473	AC	18	TAAATTCTGTGTGTGTGTGTGTGTGTGTGTGTGTGTGTGTGTGTATATATATGTCTTTATATATATATATATATATATATATATATATATATATATATATATGAGAATGAAAGCTTCT	TRUE	TRUE	TRUE
41238	13	88969413	88969456	88969356	88969473	AT	22	TAAATTCTGTGTGTGTGTGTGTGTGTGTGTGTGTGTGTGTGTGTATATATATGTCTTTATATATATATATATATATATATATATATATATATATATATATATGAGAATGAAAGCTTCT	TRUE	TRUE	TRUE
41239	22	48051336	48051379	48051332	48051451	AC	22	TACAACACACACACACACACACACACACACACACACACACACACACACAGAGGAGAGAGAGGGACAGTGACAGTACTGCTTCTAATATCCTAACACAATTATTCAAAATACCCAGGGAAT	TRUE	TRUE	TRUE
78090	12	59013494	59013527	59013469	59013527	AG	17	TCAAGAGACAAATACAGTCTCTCAGTCTCTCTCTCTCTCTCTCTCTCTCTCTCTCTCTC	TRUE	TRUE	TRUE
41244	10	107513065	107513122	107513051	107513129	AC	29	AGGAATCATTGTTTTGTGTGTGTGTGTGTGTGTGTGTGTGTGTGTGTGTGTGTGTGTGTGTGTGTGTGTGTGGTGGAAG	TRUE	TRUE	TRUE
78096	12	5527756	5527793	5527754	5527855	AC	19	GCTGTGTGTGTGTGTGTGTGTGTGTGTGTGTGTGTGTGTGTTTATCATGAATAGGTACTGAATATTATCAAATGCTTCTCCTGAATCTATTGAAAAGATTTT	TRUE	TRUE	TRUE
41255	17	48930015	48930056	48929945	48930062	AC	21	ATTTCCTCTGCCTTTTTCCCCAAGGGTTAGCAGCACACATTCTTCCTACTGTGGCTACATCTGATGAAGAACACACACACACACACACACACACACACACACACACACACACCAGGAC	TRUE	FALSE	TRUE
39352	2	57699585	57699632	57699569	57699661	AC	24	AAATACAAACACACCTACACACACACACACACACACACACACACACACACACACACACACACACGCAAACATACATTTTGTATTCTATAGTAA	TRUE	TRUE	TRUE
41267	1	245899804	245899853	245899795	245899924	AC	25	AAGACTAATCACACACACACACACACACACACACACACACACACACACACACACACACAGGAATAGATATATTCTAATCTAGTAGAACAAATAATTTATCCTTCCAGAATGAAAACCATCCAACATAATT	TRUE	TRUE	TRUE
78111	2	115203112	115203157	115203107	115203233	AC	23	AGCTCTGTGTGTGTGTGTGTGTGTGTGTGTGTGTGTGTGTGTGTGTGTGTGTTCTCCTCCACTTGAAGTTCAAGAAGTGATGAAGTCTATAGTGGGTAAAATTCAGCAATTGTTGCCAGTGAAGGCT	TRUE	TRUE	TRUE
78113	2	66274877	66274922	66274812	66274922	AC	23	CTTACGATTTTTCTTTTCTCTTGGCACTTACCTTACTCTCTGTGATACCCTCCTCCTGTATGCCAACACACACACACACACACACACACACACACACACACACACACACAC	TRUE	TRUE	TRUE
78115	4	172553375	172553414	172553333	172553434	AC	20	GTCAAAAAAAAAAAGGAAAAAAAGTCTTATAGCAAAAGCAAAGTGTGTGTGTGTGTGTGTGTGTGTGTGTGTGTGTGTGTGTTTATTTGGAAGATGAAAGAG	TRUE	TRUE	TRUE
86245	X	46828902	46828909	46828880	46829067	C	8	TGAGGTGGCGGTGGGGGGCGGTGGGGGGGGAATCCCCTGGGTTTTTCTCTCCTTTTTCTCCCCTTTCTAATGTCTAGAAAATCCCATGGTAGAGGCTGTGGCAGCAGCAACAAAAAGTAACTGGCATAGGGAGACTGTACGAGCTAAAACTCTGAAAGAGAGAGAAGAAACTTCTGTCCATTTGGTGG	TRUE	TRUE	TRUE
41277	9	4391551	4391578	4391516	4391584	AC	14	TTCCTCATTGCTAGATTTATTCCATTCTAAGAGGGGTGTGTGTGTGTGTGTGTGTGTGTGTGTTGGGCT	TRUE	TRUE	TRUE
86246	X	47034823	47034830	47034806	47034894	C	8	ACTCCCCCGGGGCTGGTGGGGGGGGCACCCCTCTCTGGGGTTAGCCAGAGCCAGGACCTCATTCCACCCTCAGGACCACTGGAAGTCCT	TRUE	FALSE	TRUE
685833	X	47034809	47034813	47034806	47034894	C	5	ACTCCCCCGGGGCTGGTGGGGGGGGCACCCCTCTCTGGGGTTAGCCAGAGCCAGGACCTCATTCCACCCTCAGGACCACTGGAAGTCCT	TRUE	FALSE	TRUE
78120	16	50827027	50827058	50827003	50827121	AC	16	TATATTCTACAAAAGGAGCCATATACACACACACACACACACACACACACACACACATGCATATATACCTATGTAAATATTCAGTATGAAATTATTAGAGAAAATTCATAATCATATTG	TRUE	TRUE	TRUE
112662	10	44183851	44183864	44183845	44183864	C	14	TTTTATGGGGGGGGGGGGGG	TRUE	TRUE	TRUE
78122	6	77588406	77588433	77588386	77588481	AC	14	TAGTTTTCATTTGTTCTATTTGTGTGTGTGTGTGTGTGTGTGTGTGTGTGAGAGAGAGAGAGAGAGAGAGATATTGCATCTAATGTGTAACATTTA	TRUE	TRUE	TRUE
78123	6	77588435	77588456	77588386	77588481	AG	11	TAGTTTTCATTTGTTCTATTTGTGTGTGTGTGTGTGTGTGTGTGTGTGTGAGAGAGAGAGAGAGAGAGAGATATTGCATCTAATGTGTAACATTTA	TRUE	TRUE	TRUE
41283	15	87160992	87161025	87160985	87161029	AC	17	TTATGCGCACACACACACACACACACACACACACACACACAGCCA	TRUE	TRUE	TRUE
78125	6	116865315	116865344	116865287	116865410	AG	15	ACAGCATAAAGATAAGCAAAGGTGAAGAAGAGAGAGAGAGAGAGAGAGAGAGAGAGAGAATGATGAGATTGTTGTGACTAGCAGTAAAACAAAAGAATTTGAAAAAGAGAAAAGTAGAAAAAAT	TRUE	TRUE	TRUE
108324	1	61254644	61254653	61254578	61254677	C	10	TTTCAAAAGATACTTTAGGGTATGCTTCCCTGGGTTATATATATGTATATATATTTTTTTTTTTTTGGGGGGGGGGAGTTTTCAAAAGATACTTTAGGAT	TRUE	TRUE	TRUE
78127	11	121082311	121082350	121082290	121082396	AC	20	TATATATTATTTCAAAAGGTTACACACACACACACACACACACACACACACACACACACACTAGAATGGTTCCAAGGAATCCCTATAATGTTACCTTCGCTGACTAG	TRUE	TRUE	TRUE
78129	11	98928516	98928547	98928458	98928559	AC	16	ATATCCTAGTAGGGCTGTCAGTCATATATGTAATAAGTAAGTGAAACATGAAACATAAGTGTGTGTGTGTGTGTGTGTGTGTGTGTGTGTATGGTCATAAAT	TRUE	TRUE	TRUE
78132	6	140566200	140566237	140566171	140566294	AG	19	TGGGTGTTTGGGATTGGGGGGTGGGGAGGGAGAGAGAGAGAGAGAGAGAGAGAGAGAGAGAGAGAGATAATATGAGAAACTCAGAAAAACATACTCAGAAAAGATATATTTTGTCCAAGATCAG	TRUE	TRUE	TRUE
41295	14	51590418	51590455	51590380	51590495	AC	19	AGAGCAAGTAGAAATGTGCAAACTCTTCCTTCAAGCCAGTGTGTGTGTGTGTGTGTGTGTGTGTGTGTGTGTGTGTATGAAATTTGCTACTTTCCTCCTGGCCAAAACAGGCTACA	TRUE	TRUE	TRUE
78135	2	206502172	206502203	206502116	206502206	AC	16	CTTGGCAAACCAAAATTCTGTGGGTCAGAATTTTTCTCCAAAACCTAGAGCTGACTCACACACACACACACACACACACACACACACACTG	TRUE	TRUE	TRUE
85883	X	48899545	48899552	48899473	48899724	C	8	AGGAAGTTGGGAAGAGGAAGCTCGGGCAAGCCACTGAGCTCAGCACAATCCCAGGCACAAAGGAGGCAAAGACCCCCCCCACCCAGGGCTCACACACCCATTGCACAGAAGTTGGAAGAGATGGGCACTGGGGTGAGCAGGGAGGGCTGGGGCTCCAAAGCCCATTGATGAAAGTAAGGATGAGAAGAGGCCAGAGGGGATCCACCCAGGCAGGGATGGTGCAATCTGTACTCGTTCCAGCTCTATGGACAG	TRUE	FALSE	TRUE
85881	X	48709207	48709214	48709194	48709216	C	8	CTTTGGAGGTGGGCCCCCCCCAC	TRUE	TRUE	TRUE
85885	X	48936895	48936902	48936804	48936988	C	8	ACTCTAAATTTTCCACCCCTGGGACATCTCCTTCCTTGTGTTCTGCTGTCCTTGACTACAACATAACCTGGCCTGGACCCAACCCCAGGAACCCCCCCCATCCTCCTAAGATTCCCCCTCTAGACCCCTATCCAAGACCCCGCCCCAGGGCACCCTTGCCTTCTAAGACCCTTGCCCAAAACAAA	TRUE	TRUE	TRUE
686889	X	48936917	48936921	48936804	48936988	C	5	ACTCTAAATTTTCCACCCCTGGGACATCTCCTTCCTTGTGTTCTGCTGTCCTTGACTACAACATAACCTGGCCTGGACCCAACCCCAGGAACCCCCCCCATCCTCCTAAGATTCCCCCTCTAGACCCCTATCCAAGACCCCGCCCCAGGGCACCCTTGCCTTCTAAGACCCTTGCCCAAAACAAA	TRUE	TRUE	TRUE
86081	X	140310111	140310118	140310045	140310135	C	8	GGTTTGGGATATGAATGATCCTGTAACCCAAGTGGTAAGCATAGTACTCACTGGATTGAAAAACAACCCCCCCCGATTAGTCCCCAAGTGT	TRUE	TRUE	TRUE
78144	4	121388832	121388871	121388801	121388894	AC	20	AACTTCCTTTCAAATGGTTCAGCCAAAAGAAGTGTGTGTGTGTGTGTGTGTGTGTGTGTGTGTGTGTGTGTATACATATACAAAATGAAAATGT	TRUE	TRUE	TRUE
78145	9	89192127	89192170	89192114	89192201	AC	22	CTCTCTCTCTCATACACACACACACACACACACACACACACACACACACACACACACTCCCCCAGGCCTCTAAAATTTTGCACATGTC	TRUE	TRUE	TRUE
86084	X	142924064	142924071	142924008	142924212	C	8	GGAAGACGTGATGTAATCACTCTGTTGGCTGCCCCAGCTGGTGTCTGAATAAGTTTCCCCCCCCACTCCACCCAATCCACTGTCTCTAGGCCTAGTTCAGCACTGGGACTCAACTAAGTGTTGCAGTTTTTATGGCCTACACTCACTTCTAAGTTCATTTATAGACACAGATCACTGCAGTCCTCAGTGGTGAGGTTTGCAGACA	TRUE	TRUE	TRUE
41313	12	27141606	27141641	27141574	27141648	AC	18	AACTTACTCTCATATGGTTCAGAGAAGAAAATTGTGTGTGTGTGTGTGTGTGTGTGTGTGTGTGTGTGTACGTAT	TRUE	TRUE	TRUE
41316	1	111144400	111144415	111144388	111144484	AT	8	TCCAGAAAATGAATATATATATATATATATGTGTGTGTGTGTGTGTGTGTGTGTGTGTGTGTGTATACATATACACACATATGTATGTATATATATA	TRUE	TRUE	TRUE
41317	1	111144417	111144450	111144388	111144484	AC	17	TCCAGAAAATGAATATATATATATATATATGTGTGTGTGTGTGTGTGTGTGTGTGTGTGTGTGTATACATATACACACATATGTATGTATATATATA	TRUE	TRUE	TRUE
41318	5	22732566	22732579	22732537	22732624	AT	7	GTCTATATATACATATGTGAATGTGTGTGTATATATATATATATACACACACACACACACACACACACACACACATAAAAATTCCAAA	TRUE	TRUE	TRUE
41319	5	22732581	22732610	22732537	22732624	AC	15	GTCTATATATACATATGTGAATGTGTGTGTATATATATATATATACACACACACACACACACACACACACACACATAAAAATTCCAAA	TRUE	TRUE	TRUE
86120	X	153687507	153687514	153687406	153687525	C	8	CAGTTTCAAGCTGGGCCCGCTGCTTGTTCCTGGCAAATGCCTTATTTTTCCTTTCTCTCTCCTGTGCCTCCTTGGTTTGGTTCCCTGCACCACCCCCCGCTCCCCCCCCGCCTCCCGCCC	TRUE	FALSE	TRUE
705542	X	153687498	153687503	153687406	153687525	C	6	CAGTTTCAAGCTGGGCCCGCTGCTTGTTCCTGGCAAATGCCTTATTTTTCCTTTCTCTCTCCTGTGCCTCCTTGGTTTGGTTCCCTGCACCACCCCCCGCTCCCCCCCCGCCTCCCGCCC	TRUE	FALSE	TRUE
78157	8	16281034	16281069	16281028	16281089	AC	18	TGTTTCGTGTGTGTGTGTGTGTGTGTGTGTGTGTGTGTGTGTGACAGAGACAGATACAGAGA	TRUE	TRUE	TRUE
41325	4	188597098	188597145	188597063	188597148	AC	24	TGCTGCTGGGCCCTCCGTGAGGCTGGGAGAGCTGAGTGTGTGTGTGTGTGTGTGTGTGTGTGTGTGTGTGTGTGTGTGTGTGTAGA	TRUE	TRUE	TRUE
78159	4	143626612	143626651	143626608	143626724	AC	20	CCAAACACACACACACACACACACACACACACACACACACACACAAAGTCAATCATATTCTCCTGATTTCCAAGAGTAGATTACTTCTCTTCAGCCATTCTACCACCCTCGATCATA	TRUE	TRUE	TRUE
41327	1	19026572	19026611	19026515	19026639	AC	20	CACAGGAAGGGGAGACAAAAATGTTGGGTTATTATCCCACTAATGTTTGATAAATCCGTGTGTGTGTGTGTGTGTGTGTGTGTGTGTGTGTGTGTGTTTCCTATTTCAAGGAGGCCCAGGGTGTG	TRUE	TRUE	TRUE
78161	6	52861919	52861974	52861918	52861997	AC	28	AACACACACACACACACACACACACACACACACACACACACACACACACACACACACTTCTTGTCTTTTTTTTAATAACA	TRUE	TRUE	TRUE
78168	18	46045029	46045072	46044998	46045076	AC	22	TCTGATTGACTTCTTGTATGGTGCATGAACCTGTGTGTGTGTGTGTGTGTGTGTGTGTGTGTGTGTGTGTGTGTGCGCG	TRUE	TRUE	TRUE
81313	X	73565587	73565599	73565514	73565726	C	13	AAATCACAAGATATAAGCTGGACCTTGCTCTAGGCAGCTTCTCATCAGCATGCCACCTGAAGAGGAAGTAGGACCCCCCCCCCCCCAAACTACCTGTAGAGGAGGACTGGTGCTCACTAGAAAAAAAAAAAAGCAGCATGGTGTCACCACAGTAGTGACTGGGATGACTTGCCCTCTGCTTTGCTGGTAACCACCTGCAAAGTAATAAAGACA	TRUE	TRUE	TRUE
186432	X	73565634	73565645	73565514	73565726	A	12	AAATCACAAGATATAAGCTGGACCTTGCTCTAGGCAGCTTCTCATCAGCATGCCACCTGAAGAGGAAGTAGGACCCCCCCCCCCCCAAACTACCTGTAGAGGAGGACTGGTGCTCACTAGAAAAAAAAAAAAGCAGCATGGTGTCACCACAGTAGTGACTGGGATGACTTGCCCTCTGCTTTGCTGGTAACCACCTGCAAAGTAATAAAGACA	TRUE	TRUE	TRUE
111482	7	97910756	97910766	97910650	97910775	C	11	TCGGCCGGCCTGGGAGATCGGGGCGTAGGGGGAGGTGGGGGTGCATCCGCGAGCCCTAAAGGTCATGACCCTATGGGGCGTCTCTGGGTCGTCGTGGGGGATGGGCGGGGGGGGGGGTCTCCCCGC	TRUE	FALSE	TRUE
108912	2	15300717	15300726	15300695	15300764	C	10	AGTCCCAGTGTGGGCGGGGGGAGGGGGGGGGGCAGGAGGCTGGACCAGGTGATCCCCCAGGGCCCCTTCA	TRUE	FALSE	TRUE
41345	5	144695109	144695152	144695102	144695152	AC	22	TTTCAGGGTGTGTGTGTGTGTGTGTGTGTGTGTGTGTGTGTGTGTGTGTGT	TRUE	TRUE	TRUE
78184	6	79458964	79458999	79458935	79459001	AC	18	TATTTGTTTGTTTTTATGTGTTTTTTCTCGTGTGTGTGTGTGTGTGTGTGTGTGTGTGTGTGTGTAC	TRUE	TRUE	TRUE
41349	1	58011739	58011770	58011709	58011835	AC	16	TGAATAAAGCTAAGAGCTGAGCAGAGGGGAGTGTGTGTGTGTGTGTGTGTGTGTGTGTGTGTGCGCGCACGTGTGCATGTTTGTAGAAGTTGGGGGACAGATAATGGGGAGAGAAGAGAAGGTAATC	TRUE	TRUE	TRUE
41350	13	103093805	103093832	103093753	103093862	AC	14	TAGTGAGCTGGTCATTGTTTCTTGACCTCTTTATGGATAGAGCTAGAAATTGCACACACACACACACACACACACACACACTCCTTTTTCTTTTCCTAAACATGTCTTTC	TRUE	TRUE	TRUE
78187	4	63131730	63131759	63131700	63131788	AC	15	AGGGAAAAAAGATTTCTAAATTGAAACTTTTGTGTGTGTGTGTGTGTGTGTGTGTGTGTGGAGAATGGGGTCTCACTGTGTTGCCCAGG	TRUE	TRUE	TRUE
78188	13	43214086	43214113	43214038	43214165	AG	14	CTTCTGCTGCATCATCCCATGAGAGATGGTGGAAGGGCAAGAGAGCACGAGAGAGAGAGAGAGAGAGAGAGAGAGAAGGGAAGGGGGTTGGGCTCATCCTTTTATTAGTAACCCACTCCTGTGATAAC	TRUE	TRUE	TRUE
78189	9	138534445	138534478	138534362	138534488	AG	17	AGCATCTGATGCTGCGGCCGTTCTTGGCCCCCTTGGCTTGAGTACGCGTCCCTCCTCTCAGCCTCTGTCATCAAACGGCATTTTCTCTCTCTCTCTCTCTCTCTCTCTCTCTCTCTCTGTGTATGTG	TRUE	FALSE	TRUE
78191	1	232455987	232456026	232455984	232456090	AG	20	AAAAGAGAGAGAGAGAGAGAGAGAGAGAGAGAGAGAGAGAGAGATGATAAAGTAGAAAGGTCTGAATAGGTTGAGTTACTCAGCATTCTGAATTTCAAAGCAACCTC	TRUE	TRUE	TRUE
78192	2	50033644	50033677	50033582	50033705	AC	17	CATCAATGATTGATTGAATAAAGAAAAGGTGAAATGTATCTATATATCTATATACACCATGTACACACACACACACACACACACACACACACACACCATGGAATCCTATGCTACCATAAAAAAG	TRUE	TRUE	TRUE
41358	4	155681511	155681536	155681468	155681568	AG	13	CCCATGATGGTATTAGTGTTCTTAGAAGAAGAGAGACCAGAGATCTCTCTCTCTCTCTCTCTCTCTCTCCCTGCCATGTGAGGACACAGTGAGAAGGTGGC	TRUE	FALSE	TRUE
78194	4	16455474	16455521	16455473	16455563	AC	24	TACACACACACACACACACACACACACACACACACACACACACACACACTTTAGAATCAGGCAGACCTAGGGTTGCACCCTGGCTTACTAG	TRUE	TRUE	TRUE
78198	15	69168222	69168251	69168189	69168298	AC	15	ATTTTCACTTTTTTTATGTTACGAAGCAGGATCGTGTGTGTGTGTGTGTGTGTGTGTGTGTGTAAACGGATCCAGATCTAAAATTGTCACTGAAAGGACGAACTCATCAA	TRUE	FALSE	TRUE
78199	21	34609384	34609415	34609351	34609423	AC	16	AAGCCATCCCCTGGCCCAGAGGGGGAGAATGGGGTGTGTGTGTGTGTGTGTGTGTGTGTGTGTGTTTTCTCGG	TRUE	TRUE	TRUE
41366	2	44773294	44773341	44773291	44773405	AC	24	AGGACACACACACACACACACACACACACACACACACACACACACACACACATACATGCACATACCCCTATACCTATGACCAATTTCACATCTAAGTTCTGACATTTAGCCCTAA	TRUE	TRUE	TRUE
41367	5	99568188	99568229	99568177	99568234	AC	21	ATTTGAGATGAACACACACACACACACACACACACACACACACACACACACACATGGC	TRUE	TRUE	TRUE
78203	7	77690727	77690774	77690721	77690791	AC	24	GGTTGTACACACACACACACACACACACACACACACACACACACACACACACACGAGTGGGGAAGCCAGCC	TRUE	TRUE	TRUE
81569	X	9454630	9454639	9454581	9454651	C	10	ACTCTTTCAACCAGTTGCCAATCAGAAGAATTTTATCCCAGAACACACACCCCCCCCCCACGCCCCCGCCG	TRUE	TRUE	TRUE
111080	6	166726964	166726975	166726887	166727012	C	12	CAGTCACACAACTAGCACGCGGCCAGGGGCAGCCTGTCTAGGCAGGGGGCGCCAGAGCACACGCTTCCCTCCATGCCGGGGGGGGGGGGTCCCAATTTCTTTGGTCTCAAGACCAGATGGCTGAGA	TRUE	FALSE	TRUE
41377	18	67017223	67017252	67017212	67017337	AC	15	GAAGAGTAAATACACACACACACACACACACACACACACACTTTACCCTTGATAAACATAATGCAATGAATGACAGCTGTAAAATACATGAGTAAATTGTTTACGTAAAGTTGCATAAGCTTTCTT	TRUE	TRUE	TRUE
35940	17	31803523	31803554	31803522	31803603	AT	16	CATATATATATATATATATATATATATATATATGTACAGGGGTGTGTGTGTGTGTGTGTGTGTGTGTGTGTGTCAGTTCTTG	TRUE	TRUE	TRUE
35941	17	31803563	31803594	31803522	31803603	AC	16	CATATATATATATATATATATATATATATATATGTACAGGGGTGTGTGTGTGTGTGTGTGTGTGTGTGTGTGTCAGTTCTTG	TRUE	TRUE	TRUE
41379	19	7269388	7269437	7269366	7269461	AC	25	TGGATTAGGCTAAGTCGAGAAAACACACACACACACACACACACACACACACACACACACACACACACACACTTGCTTGCTAGGAAGTTGGAGGAA	TRUE	TRUE	TRUE
85668	X	75826435	75826443	75826428	75826465	C	9	TGGTGATGGGGGGGGGTCTTACATTGAACTCAGTGGTG	TRUE	TRUE	TRUE
41383	4	59721083	59721118	59721038	59721126	AC	18	AAAAAAATTTTTGTACTGGGCCCTCACAACCTAGGATCAGTCCTGACACACACACACACACACACACACACACACACACACATACAGAG	TRUE	TRUE	TRUE
85909	X	53718586	53718593	53718504	53718684	C	8	AATTGGATAGATATTGCCAAATTGCCCTCCAAAAGAGATTACGCGAATTTATATTTGTAGTACCCAAGTATGAGAGTGCCTTCCCCCCCCATACCCTTGCCAGAGCTGTGCATTTTCACTAATTTTTTTCTTTGGTAATCTGATACTTACAAAGTGATATGTCATTCTTTTCATTTTCATA	TRUE	TRUE	TRUE
840107	X	53718626	53718632	53718504	53718684	A	7	AATTGGATAGATATTGCCAAATTGCCCTCCAAAAGAGATTACGCGAATTTATATTTGTAGTACCCAAGTATGAGAGTGCCTTCCCCCCCCATACCCTTGCCAGAGCTGTGCATTTTCACTAATTTTTTTCTTTGGTAATCTGATACTTACAAAGTGATATGTCATTCTTTTCATTTTCATA	TRUE	TRUE	TRUE
41386	14	29972049	29972080	29972020	29972122	AC	16	AATTATATCTACTTATTTGCTTCTTTGGAACACACACACACACACACACACACACACACACGCAAATATTGAGAAAGTGAGAGAGAGCTAGAAAACAGTACTT	TRUE	TRUE	TRUE
85903	X	53115503	53115510	53115483	53115558	C	8	ATTGAGGAAGGTGAGCTAATCCCCCCCCACCCTTGTCTTCCCTCTTTTCTTTTCTCAGAGCAAGCCTGGCCAAGGA	TRUE	TRUE	TRUE
85555	X	140065397	140065405	140065232	140065440	C	9	TCTACTAAAAATACAAAATTAGCCCGGCATGGTGGCAGGTGCCTGTAATCCCAGCTACTCGGGAGGCTGAGGCAGGAGAATCACTTGAACCTGGGAGGCGGAGGTTTTGGTGAGCCAAGATCGCGCCATCGCATGCCAGCCTGGGCAACAAGAGAGAAACTCCGTCCCCCCCCCAAAAAAAAGATATAAACTAATGCACATAAATAAGT	TRUE	TRUE	TRUE
767560	X	140065406	140065413	140065232	140065440	A	8	TCTACTAAAAATACAAAATTAGCCCGGCATGGTGGCAGGTGCCTGTAATCCCAGCTACTCGGGAGGCTGAGGCAGGAGAATCACTTGAACCTGGGAGGCGGAGGTTTTGGTGAGCCAAGATCGCGCCATCGCATGCCAGCCTGGGCAACAAGAGAGAAACTCCGTCCCCCCCCCAAAAAAAAGATATAAACTAATGCACATAAATAAGT	TRUE	TRUE	TRUE
85905	X	53262660	53262667	53262555	53262764	C	8	AAAGTGCATTGTCTTCAGTTGTAGGTGGGGTAGGTGTAAGGGAATGGCGGGGGGGCATGCAATATGGGTGAGGGAGGGCAGTGCCCTTCTCATCCCAGACCTGAGCCCCCCCCAAAACCTGTCTGGACTTTGATCAGGATAAGAACGTTGCAGGGCGAGGCAAGTTCCTGAAGCCGAAGAGGTCTGGGCTGGGGCCTACTGGAGAAAGGG	TRUE	TRUE	TRUE
203284	X	53262603	53262609	53262555	53262764	C	7	AAAGTGCATTGTCTTCAGTTGTAGGTGGGGTAGGTGTAAGGGAATGGCGGGGGGGCATGCAATATGGGTGAGGGAGGGCAGTGCCCTTCTCATCCCAGACCTGAGCCCCCCCCAAAACCTGTCTGGACTTTGATCAGGATAAGAACGTTGCAGGGCGAGGCAAGTTCCTGAAGCCGAAGAGGTCTGGGCTGGGGCCTACTGGAGAAAGGG	TRUE	TRUE	TRUE
41390	6	46864817	46864834	46864813	46864922	AC	9	GTATACACACACACACACACACTCATATACATGTATACACATATACACAGACATATGCATGCATATATATACACACACACACACACACACACACACACACACATATAAAT	TRUE	TRUE	TRUE
41391	6	46864883	46864914	46864813	46864922	AC	16	GTATACACACACACACACACACTCATATACATGTATACACATATACACAGACATATGCATGCATATATATACACACACACACACACACACACACACACACACATATAAAT	TRUE	TRUE	TRUE
85908	X	53713443	53713450	53713387	53713514	C	8	CGCAGGCTCCCCAAGGCCGCCACCTCCGCGCCTCCGCGCAGGGTCCCGTGGGAACTCCCCCCCCAACCTCGCCACTGCCACCCGCGAGAAACCGAGAACGGCCGCGCGTACAGAGCTCGCCCTCCAGC	TRUE	FALSE	TRUE
41393	14	27724480	27724515	27724463	27724552	AC	18	ATGAATTGATAAAGAAATGTGTGTGTGTGTGTGTGTGTGTGTGTGTGTGTGTGTATTATTCAGCCTTATAAAACAAGGAAAGTCTGCCCT	TRUE	TRUE	TRUE
41394	4	138154321	138154372	138154312	138154385	AC	26	TTTATGCATTGTGTGTGTGTGTGTGTGTGTGTGTGTGTGTGTGTGTGTGTGTGTGTGTGTGTAGATATATAGAT	TRUE	TRUE	TRUE
86259	X	50138023	50138030	50137851	50138070	C	8	CTTTCAGGAGGTGACATTTGAGATGAAACTTGAATGAATGCAGGAGTGAGCAATGCAGGGAAGAGTGTTTTGGGGGTAGGAAGAAGAATAAGTGCCAGGACCCTGAAAAGGGAGACTGTCTGGGCTGTCTGAGGACCAGTGAAGAGAATAGTATGGTTATTGTGGAGTGAGTGGGGGGGGAGTGGCAGAAGATGAGGTCAGAGAGGTGACATGGGACAGA	TRUE	FALSE	TRUE
27368	X	111576312	111576335	111576309	111576343	AC	12	ATGGTGTGTGTGTGTGTGTGTGTGTGTGAATATAT	TRUE	TRUE	TRUE
114711	16	55564405	55564414	55564332	55564422	C	10	ATATCAAAATCACCTGTAGAACCTTTTTTCAAACTTTACCATCTCACCACTCCCTTCCCTGGAATGCGGGGGTGGGGGGGGGGTAACATTT	TRUE	TRUE	TRUE
41400	9	93862414	93862455	93862360	93862475	AG	21	AAAGGAAGCCTATGTGTATATTATTATTCACCTCGGTAGCCCGAATCCTCTATTTCTCTCTCTCTCTCTCTCTCTCTCTCTCTCTCTCTCTCTCTCATACAGTTGAGCTCAGCTGG	TRUE	TRUE	TRUE
114706	16	54949168	54949178	54949093	54949203	C	11	TTTCCCTCTTTCTATCTGATGTGCTCCTTCAAGATTCAAGCCTCTTGCTGGGGAGGGGAGGAGAGTGGTGACGGCGGGGGGGGGGGTGGTGGGGGGCGAAGGGGAGAGATT	TRUE	TRUE	TRUE
114705	16	54836693	54836703	54836655	54836738	C	11	CAGGGGAAAGCCCAGACCCTCTGTCTTTTGCCCCTTTCGGGGGGGGGGGTCACATGGTCCCCCAGGGACTTGGGCTAAGAAGGT	TRUE	TRUE	TRUE
85694	X	110873909	110873917	110873841	110873993	C	9	AGTTTGGGTAGTTGATCCTCCAAACCTCATGTTGAAATTTGATCCCCAGTGTTGGAGGTGGGGCCTAAGGGGGGGGGTTTGGGGGCCATGGGGCAGATCATGAATGGCTTACTGCAGTCTTCCCAGTAATAAATGAGTTTTTACTCCATTAGT	TRUE	TRUE	TRUE
78245	11	72323320	72323365	72323313	72323406	AC	23	TCACATCCACACACACACACACACACACACACACACACACACACACACACACAGAACTCAGGCTCGGGATGGGGTGAAGGAGGTCACATTTCCT	TRUE	TRUE	TRUE
41409	4	94374468	94374511	94374441	94374558	AG	22	AGACTATACAAAACTCAGAGATGGGAAAGAGAGAGAGAGAGAGAGAGAGAGAGAGAGAGAGAGAGAGAGAGTGTGTGTATTTGTTAGAAAAAGTTCATTATATGATTCTGATATGCCT	TRUE	TRUE	TRUE
80794	X	54827834	54827867	54827760	54827879	AC	17	AAAAATACTTGTTGAATGAGTGAATACAATAAAAGCATATAATTCAAGGAAAAAAGAAAGGCTTTTAGAAACTCTGTGTGTGTGTGTGTGTGTGTGTGTGTGTGTGTGTAATTATTCAAG	TRUE	TRUE	TRUE
110446	5	78020314	78020328	78020266	78020336	C	15	CCAGGTGTTTTGTTTTGTTTTGTTTTTGTTTTTTTCATACACTTGGGCGGGGGGGGGGGGGGGATGGGGGT	TRUE	TRUE	TRUE
111367	7	15606937	15606947	15606910	15606958	C	11	AATTCTGCTGGGGATTCCCTTTTTTTTGGGGGGGGGGGCGTCTAATTCA	TRUE	TRUE	TRUE
51380	19	14492078	14492117	14492059	14492140	AC	20	TCATTCTTACTGAGTGCACGTGTGTGTGTGTGTGTGTGTGTGTGTGTGTGTGTGTGTGTATGCAGCGCCCCTGGGTCTGTGT	TRUE	FALSE	TRUE
41418	2	66364146	66364191	66364102	66364224	AC	23	ATATTGCAAGGAAAATGGGAAGGAATAGACACAGGAAGTGTATTTGTGTGTGTGTGTGTGTGTGTGTGTGTGTGTGTGTGTGTGTGTGTGTCGGAGACGGAAGCAGGGCTAACCCATCAGCTA	TRUE	TRUE	TRUE
41419	1	111932853	111932880	111932822	111932947	AC	14	CAATCACTTTTTCTTTTTTCCTGGTGTCCAGACACACACACACACACACACACACACACACACCACCACCACCACCACCACCATCACACTCTTCTCCCCTTCTCTTTCAATGTTAGATACTTCTAC	TRUE	TRUE	TRUE
41420	1	111932882	111932902	111932822	111932947	ACC	7	CAATCACTTTTTCTTTTTTCCTGGTGTCCAGACACACACACACACACACACACACACACACACCACCACCACCACCACCACCATCACACTCTTCTCCCCTTCTCTTTCAATGTTAGATACTTCTAC	TRUE	TRUE	TRUE
41423	5	88410677	88410708	88410661	88410728	AC	16	TATGGCTGTGTATGGATGTGTGTGTGTGTGTGTGTGTGTGTGTGTGTGTATGTATGTAACTGAAAACA	TRUE	TRUE	TRUE
108408	1	164587535	164587547	164587526	164587551	C	13	AATCACGGCGGGGGGGGGGGGGCACT	TRUE	TRUE	TRUE
78267	1	61904671	61904712	61904650	61904732	AC	21	CCATTCCTAACATGCATGCAGACACACACACACACACACACACACACACACACACACACACACCTGCTACATATGCGTCCATC	TRUE	TRUE	TRUE
41432	2	36894533	36894574	36894463	36894582	AC	21	TTATAGTTTATTATATTGTATTGTCTACTTGAAATTTGCTAACAGAGTAGATCCTAAGTGTCCTTATCACCACACACACACACACACACACACACACACACACACACACACAAATGGTAA	TRUE	TRUE	TRUE
41433	4	133697686	133697727	133697663	133697757	AC	21	TTGGAGGAAAGAGAGAGAGATTATGTGTGTGTGTGTGTGTGTGTGTGTGTGTGTGTGTGTGTGTGTAGTTTTCTATAATTATAGATTTACTTATT	TRUE	TRUE	TRUE
81644	X	120003582	120003591	120003567	120003653	C	10	TGGTTAGCGATGTCGCCCCCCCCCCATCTTATACTTGGTCACGACCAGGTCCTTGGCGATAGTTTGCTCCTGCTGCTTGTCCTTGTC	TRUE	TRUE	TRUE
41435	5	109044211	109044246	109044171	109044300	AC	18	TGTTTTATTCAGGGTTCTCCAGAAAGACAGAACTGATAGGACACACACACACACACACACACACACACACACACACATGAGAAGGGAGTTATTAGGAGAATTGGCTTATTTGATTATGGAGACTGAGAAG	TRUE	FALSE	TRUE
41436	10	13944457	13944490	13944433	13944513	AG	17	AATTGATGGTTAGGCAAAATACTGGAGAGAGAGAGAGAGAGAGAGAGAGAGAGAGAGAGTGACAGAGATGAGCCAACTGAG	TRUE	TRUE	TRUE
41437	11	26581383	26581422	26581309	26581441	AC	20	TTTTTATGGCAATATGGGGTAAGTACTTTCTTCATTACTTTCTATCCCTTATTTTCTGAAGCTGTTTCTGTGTTACACACACACACACACACACACACACACACACACACACACCATGAATCAATTCAAAAAT	TRUE	TRUE	TRUE
41439	11	33024201	33024232	33024199	33024254	AC	16	TAACACACACACACACACACACACACACACACACCAGAAAACAAGATTTACAAAGG	TRUE	TRUE	TRUE
110425	5	60601078	60601088	60601026	60601104	C	11	GTGATGTAAAGGTTGCCATGGTTATAATCTCTGTTTAGTCAATAGTGTGTGTGGGGGGGGGGGCGGGGAATCACCCCAA	TRUE	TRUE	TRUE
78278	9	15983816	15983855	15983808	15983855	AC	20	TAAAGAGAGTGTGTGTGTGTGTGTGTGTGTGTGTGTGTGTGTGTGTGT	TRUE	TRUE	TRUE
78280	17	17261654	17261662	17261633	17261728	ACC	3	GTGAATTCAACCCTCTTCCTGACCACCACCACCACACACACACACACACACACACACACACACCCAGACCAAGCAGATAACACAGGTATCTGTGTT	TRUE	TRUE	TRUE
78281	17	17261665	17261694	17261633	17261728	AC	15	GTGAATTCAACCCTCTTCCTGACCACCACCACCACACACACACACACACACACACACACACACCCAGACCAAGCAGATAACACAGGTATCTGTGTT	TRUE	TRUE	TRUE
41446	9	23205736	23205771	23205732	23205772	AC	18	CTCCGTGTGTGTGTGTGTGTGTGTGTGTGTGTGTGTGTGTA	TRUE	TRUE	TRUE
78283	7	80646348	80646379	80646339	80646396	AC	16	GGGCAGGATACACACACACACACACACACACACACACACACAAAGAAAAATACCAAAA	TRUE	TRUE	TRUE
41448	17	38440492	38440519	38440443	38440524	AC	14	GACTTCCTAACCCTATAATTCATTCTGTCTTCTTGTGATGGTATTGCTAGTGTGTGTGTGTGTGTGTGTGTGTGTGTCTACA	TRUE	TRUE	TRUE
109066	2	115346615	115346625	115346610	115346715	C	11	TTTTTGGGGGGGGGGGTAGGGGACGTACTGTTTATAAAAACTGGAAATAAACAAGATTTTATTGTAGCACCTTACTAGTGAGCATCCTGTACATTTTGTGAGTGTT	TRUE	TRUE	TRUE
86112	X	152857059	152857066	152856977	152857216	C	8	AGCAGAAAGGAAGACAGATGCAGCATAGCCAGGCAGCCCAGGGCCAGGGCCACACCCACCAGATGTCCCCAGAGGGTGTTTGCCCCCCCCAGAGTCCAACCCTGAGCACGAGGCAGCCACATTATGTGAAAGTCCCTGAGCAGCCCGAGCGTGGGGCAACACTGTCTACACAGATGGCCCTGCACCACCTGCACACTGCCTTGGGGACAGGGTGCTTCCGGCTTGAGACTGGGAACATGG	TRUE	FALSE	TRUE
78303	5	89553468	89553497	89553450	89553559	AG	15	CTCTGAGTTTGCTCTTTCCTCTCTCTCTCTCTCTCTCTCTCTCTCTCTTTATTTATCTCTCTGGGTTTATTTGCTGCTAGCAGAGGAAGAGGTATCTTACAGGTGGTAAA	TRUE	TRUE	TRUE
41467	7	17059620	17059663	17059570	17059670	AC	22	CCTTTATTATTAGCTTGGAGTTCATCTGAGTTCTGTACTGCCTTTTAGTTTGTGTGTGTGTGTGTGTGTGTGTGTGTGTGTGTGTGTGTGTGTGCCTGCCT	TRUE	TRUE	TRUE
70259	10	5426046	5426101	5426038	5426147	AC	28	ACTCATGTACACACACACACACACACACACACACACACACACACACACACACACACACACACACAACCTCTAGAGCATGAAAAACTCATCTCAACAGTGGATCAGTTATT	TRUE	TRUE	TRUE
41472	12	104133306	104133351	104133296	104133393	AC	23	TTATCAGACCTGTGTGTGTGTGTGTGTGTGTGTGTGTGTGTGTGTGTGTGTGTGTGCCCGTGCACGTATGTTGCATAAATGTAATTTATGTCATTCTT	TRUE	TRUE	TRUE
41478	1	118348854	118348885	118348779	118348900	AG	16	CTTGAACCTAGGAGGCGGAGGTTGCAGAGAGACGAGATTGCGCCACTGACCACAGTCTGGGCAAAACAGTGAAATGAGAGAGAGAGAGAGAGAGAGAGAGAGAGAGATAAGAGGGAATAACT	TRUE	TRUE	TRUE
116545	Y	28577951	28577984	28577948	28578074	AC	17	TATACACACACACACACACACACACACACACACACACCCCAAGTATATGCCCAGTAATGGGATTACTGGCTCAAATGGTATTTCCGGTTCTAGATCCTTGAGGAATCACCACACTGTCTTCCACAAT	TRUE	TRUE	TRUE
78323	18	51604191	51604232	51604175	51604292	AC	21	TAAAGGCAAACACACAGTGTGTGTGTGTGTGTGTGTGTGTGTGTGTGTGTGTGTGTGTATTCCCAAGCTCTATCCTGGAAGAGGTCAAGAAGCAGTGATAGCCCAGTGGCAATAGCAT	TRUE	TRUE	TRUE
78324	13	29081018	29081065	29080994	29081113	AC	24	TGGCCCAATCGGGATTATCCCCCAACACACACACACACACACACACACACACACACACACACACACACACACATATACACGCTGGGCCGGGCACTCCCTCTCCTAGAACAAAGGATCTCC	TRUE	TRUE	TRUE
41486	3	173482843	173482888	173482818	173482940	AC	23	GAAATTGCTAATTGCTGTGGGTGCATGTGTGTGTGTGTGTGTGTGTGTGTGTGTGTGTGTGTGTGTGTGTGTATGTATGCACACATACATTTGTATGGAGGAGGTTTTTTATTCAGAGATATA	TRUE	TRUE	TRUE
78329	7	25423998	25424039	25423966	25424054	AC	21	TCTCTGGAATCCAGCCACAGAAAAACTTCAATTGTGTGTGTGTGTGTGTGTGTGTGTGTGTGTGTGTGTGTGTGTAGTGGAAGGTGAGC	TRUE	FALSE	TRUE
41490	14	41869037	41869076	41869009	41869081	AC	20	GGTAGAGAAGTCTTTCCTAATAAAGAAAACACACACACACACACACACACACACACACACACACACACCATAA	TRUE	TRUE	TRUE
41491	9	33226666	33226703	33226663	33226745	AC	19	AATCACACACACACACACACACACACACACACACACACACACCCCAGCTCTCTCAGGTCACCAGCTCAATTCCTTCACAAAAG	TRUE	TRUE	TRUE
41509	10	123479329	123479366	123479268	123479386	AC	19	TATACAAAGACCTCCTAAACGAATACACTCTGATCAAAGATATCCAGAGAAGGATCTCCCTACACACACACACACACACACACACACACACACACACACCCCTCTAGGACAGGTGCACA	TRUE	TRUE	TRUE
41510	15	34225693	34225724	34225630	34225771	AC	16	CTCTATGGAAACACTCCAATTGAATTAGGCTCAGGAAGTAAGCCAGGCCTGGCCTCCAACAATCACACACACACACACACACACACACACACACACAGAGAGAGAGAGAGAGAGAGAGAGAGAGAGAGAGAGAGAGAGAGAG	TRUE	FALSE	TRUE
116411	Y	6953203	6953237	6953103	6953358	AC	17	ACATGCCTGTAATCCCAGCACTTTGGGAGGCTGAGGCCAGAGGGTTGTTTGAGCCTGGGAGTTCAAGATCACCTTGGGCAACCCCATCTCTGTAAAAAATACACACACACACACACACACACACACACACACACAGACACACACACACACAGACACACACACAAAAAGCTGGGTGTGGTGGTGCCTGCCTCTCATCCCAGCTACCTACATTGGAGGCCAAGGTGGGGATTGCTTGAGCCCAGGAGTTCAAGACCAG	TRUE	FALSE	TRUE
41516	8	134140582	134140627	134140565	134140643	AC	23	CTGAAACAAAAGGCGTGCACACACACACACACACACACACACACACACACACACACACACACAGTCATCCGCAGAGCTC	TRUE	TRUE	TRUE
78358	1	47672367	47672410	47672359	47672444	AC	22	CCCCTAAAACACACACACACACACACACACACACACACACACACACACACACTCACTATTCCCTTTCCCAGCTTCATTCTTCTCTT	TRUE	TRUE	TRUE
150445	18	4057005	4057061	4056954	4057138	AC	28	TAGGAGCTTTCTTTTTTTCTCATTTGCATTTATTAGCAACTGACCATACATACACACACACACACACACACACACACACACACACACACACACACACACACACACACATTACAGCAGGTAGTTAGACAGACATGAGCAGGGCAGGAGAGGGGCTCCTGCCACCAGCAATGTCAGGTGACCATCAG	TRUE	TRUE	TRUE
41527	17	59475234	59475263	59475162	59475282	AC	15	GAAATGGACTAATGTCTAAAACGCACACATTTAGATGTACACATACTCTTACAAGGACAAAAGTATGTGTCTACACACACACACACACACACACACACACACACGCGCGCGCGCGCGCGCG	TRUE	TRUE	TRUE
85771	X	9906152	9906159	9906140	9906192	C	8	TGCACAGGAGGGCCCCCCCCACAGAGAGTCATCCAGCCCCCACGTGTCCCTAG	TRUE	FALSE	TRUE
78371	13	55180194	55180227	55180164	55180293	AC	17	TTTGTAGATAAAGTCATCTACTGAAAACACTGTGTGTGTGTGTGTGTGTGTGTGTGTGTGTGTGCATGCATACATGTATGTAATAAAACAGGAAATTTGATTATAGGGGAATGGATACAATATTCATCCT	TRUE	TRUE	TRUE
78372	15	62095701	62095732	62095665	62095771	AC	16	GAGAAGGTAGGAAGAAAAGTACAGAGAAATGAGACTACACACACACACACACACACACACACACACACCCATGTTGTAGGCACATGAATGGGCCATGCTTTATCAAG	TRUE	TRUE	TRUE
41537	3	156220322	156220363	156220272	156220376	AC	21	TATTTTCTATAATATGAAAAAAAAATGAAACCAGATCCCTACCTTACAACCACACACACACACACACACACACACACACACACACACACACAAATTCAAGATGAA	TRUE	TRUE	TRUE
141807	11	103490066	103490123	103489976	103490178	AC	29	AGGAGGATTGCTTGAACCCAGGAGGTCAAGGCTGCAGTGAGCTATAATTGCACCACTGCACTCCAGCCTGGATGACAGAGCTAGATTCAGACACACACACACACACACACACACACACACACACACACACACACACACACACACACACCAAAAAAAAAAAGGAAAAAAGGGAGGAGTAGGGGAGGCTTTTTTTTTCCCTCCAT	TRUE	TRUE	TRUE
153481	22	27037923	27037978	27037878	27037987	AC	28	TAGTCAACATTGCGCTTGAAGTTCTAGCCAGATCAATCAGGTAAGACACACACACACACACACACACACACACACACACACACACACACACACACACACACGTCTTTCTT	TRUE	TRUE	TRUE
78379	6	166271187	166271224	166271137	166271260	AC	19	CCTCCTTTGGAGCCCTGTTCTTGCCTTTGCAATGTGATTTCAACAGTTCCGTGTGTGTGTGTGTGTGTGTGTGTGTGTGTGTGTGTGTGAAGAATGATTGTGCTCTTTGGGGCAACAAAACAGA	TRUE	TRUE	TRUE
41546	2	46559431	46559472	46559413	46559477	AC	21	AAAAAAAAAAAAAAATACGTGTGTGTGTGTGTGTGTGTGTGTGTGTGTGTGTGTGTGTGTATCAA	TRUE	TRUE	TRUE
593068	2	46559413	46559427	46559413	46559477	A	15	AAAAAAAAAAAAAAATACGTGTGTGTGTGTGTGTGTGTGTGTGTGTGTGTGTGTGTGTGTATCAA	TRUE	TRUE	TRUE
41547	3	94277168	94277203	94277120	94277240	AC	18	TTCCATCATTCACCTCATGGAGGAAGTTGGGAATAAGTGGTCTAAGGAGTGTGTGTGTGTGTGTGTGTGTGTGTGTGTGTGTGTATCCACACACATACATACCTTAGCAGTGGAAATAAAA	TRUE	TRUE	TRUE
151531	19	18620409	18620468	18620380	18620497	AC	30	GGCCAATGCACGTGCGCGCGCGCGCACATACACACACACACACACACACACACACACACACACACACACACACACACACACACACACACTCCCCTCCCCAACTGGAGGCCTGGGGCTC	TRUE	FALSE	TRUE
147413	15	85609815	85609873	85609721	85609873	AC	29	GGAGGTGGAGGTTGCAGTGAGCTGACATCACACCACTGTACACCAGCCCATGCAACAGAGGAAGACCCTGTTGCCCACCCACCATCCCCCCAAAACACACACACACACACACACACACACACACACACACACACACACACACACACACACACA	TRUE	FALSE	TRUE
41555	4	14952728	14952767	14952726	14952812	AC	20	CTACACACACACACACACACACACACACACACACACACACACCAGAAACCACCCCCAACCCAGGGACCCACTTGCAAGGTACAAATT	TRUE	TRUE	TRUE
78393	1	27963230	27963253	27963196	27963299	AC	12	GTGAGAGGCAGGGAGAGTGTGCGTAAACACAGAAGTGTGTGTGTGTGTGTGTGTGTGTGAGAGAGAGAGAGAGAGAGAAAGCAATGACATGATGACTTTGCTTT	TRUE	FALSE	TRUE
78394	1	27963254	27963273	27963196	27963299	AG	10	GTGAGAGGCAGGGAGAGTGTGCGTAAACACAGAAGTGTGTGTGTGTGTGTGTGTGTGTGAGAGAGAGAGAGAGAGAGAAAGCAATGACATGATGACTTTGCTTT	TRUE	FALSE	TRUE
78396	11	24095769	24095814	24095759	24095849	AC	23	AAAAAAAAAAACACACACACACACACACACACACACACACACACACACACACACACATTGAGAAGAACTCCATAAGTCAGCAAAAAATGAG	TRUE	FALSE	TRUE
78397	8	24305451	24305496	24305380	24305504	AC	23	TAAGCAGAAAGAAAGAGTGACACTACTGGGGAATTGAGACTTTGGTCTATTAGCTAAAAGTAAATAACAAAACACACACACACACACACACACACACACACACACACACACACACACAATCCCAA	TRUE	TRUE	TRUE
124911	3	38534223	38534295	38534192	38534305	AC	36	TGAAAAGTGTGCTGATTTATATATATATATTACACACACACACACACACACACACACACACACACACACACACACACACACACACACACACACACACACACACATACACCTAAA	TRUE	TRUE	TRUE
78402	5	94360353	94360382	94360282	94360382	AC	15	CTATTCAACGTAGTACTAGAAGTCCTAGCCAAGGCAATTAGGCAAGAGAAAGAAATGAAAGGCATTCAAATACACACACACACACACACACACACACACAC	TRUE	TRUE	TRUE
149524	17	38296571	38296602	38296502	38296707	AC	16	GACGTAATCCGGGTCGGCCGCAAACGTGCCGCAGGCCTAGGCCCCGCCCAGTGCCCCGCCCCTCCCCCAACACACACACACACACACACACACACACACACCCCAACACACACACACACACCCCAACACACACACACACACACACACACACACACACACACACACACACACACACACACACAGCGGGATGGCCGAGCGCCGCACGC	TRUE	FALSE	TRUE
149525	17	38296627	38296683	38296502	38296707	AC	28	GACGTAATCCGGGTCGGCCGCAAACGTGCCGCAGGCCTAGGCCCCGCCCAGTGCCCCGCCCCTCCCCCAACACACACACACACACACACACACACACACACCCCAACACACACACACACACCCCAACACACACACACACACACACACACACACACACACACACACACACACACACACACACAGCGGGATGGCCGAGCGCCGCACGC	TRUE	FALSE	TRUE
149634	17	57977533	57977592	57977508	57977608	AC	30	TGGGTGACAGAAACCTAATTGCTAAACACACACACACACACACACACACACACACACACACACACACACACACACACACACACACCCCTATGTGTTTTTGT	TRUE	TRUE	TRUE
41576	9	28795982	28796015	28795930	28796029	AC	17	AGAATAAATAGTCAATGTATACCTTTATATATCTATATGGCCAGTACTAGATACACACACACACACACACACACACACACACACACAATTCAGGAAAAAA	TRUE	TRUE	TRUE
143316	12	78742547	78742605	78742472	78742698	AC	29	AGAGCTATTCACAATAGCCAGGCTAGGGAATCAACCTAGATGCCCACCAATGGATAAATGGACAAAGCAAATATTACACACACACACACACACACACACACACACACACACACACACACACACACACACACACAGAATGAGAATAGAATATTACTCGGTCACTAAAAAGAATAAAATTATGTCATTTACATCAACATGGATAGAACTAGAGGTTATTTATGCTAAAT	TRUE	TRUE	TRUE
117126	X	16969624	16969683	16969515	16969688	AC	30	CCCAGTGGCTCACGCCTATAAATCCCAGCACTTTGGGAGTCTGAGGTCGGAGGATTACTTGAGCCCAGGAGTTCTAGACTAGCCTGGGCAAGATGGCAAAACCCCATCTACACACACACACACACACACACACACACACACACACACACACACACACACACACACACACCCCCG	TRUE	FALSE	TRUE
118709	1	9585600	9585656	9585596	9585675	AC	28	ACATACACACACACACACACACACACACACACACACACACACACACACACACACACACACAATGTTTTACCAGCCATCTG	TRUE	TRUE	TRUE
41582	3	73505336	73505367	73505271	73505373	AC	16	CTAATACATTGTTCATATGGTCTACGTATAAATGTTGACGTCTTAGGTACTGAAGAGAAGAAAAATGTGTGTGTGTGTGTGTGTGTGTGTGTGTGTGCGCGCG	TRUE	TRUE	TRUE
41583	11	108941404	108941445	108941401	108941465	AC	21	AAATGTGTGTGTGTGTGTGTGTGTGTGTGTGTGTGTGTGTGTGTGATCTCTCTTCTTCCTGTTTG	TRUE	TRUE	TRUE
136433	8	65033351	65033407	65033329	65033446	AC	28	AATAAGTCATTATATGAAAAAGACACACACACACACACACACACACACACACACACACACACACACACACACACACACATGTTTATAGCAGCAAAATTCCCAATTGCAAAGATATAGA	TRUE	TRUE	TRUE
41592	5	84225851	84225888	84225816	84225888	AC	19	AAACTATATTAGTCAGCGTTCTCTAGAGAAACAGAACACACACACACACACACACACACACACACACACACAC	TRUE	TRUE	TRUE
41594	4	93458936	93458981	93458913	93458984	AC	23	GATCTGCTTTCCAAAAACTTGCGGTGTGTGTGTGTGTGTGTGTGTGTGTGTGTGTGTGTGTGTGTGTGTCTA	TRUE	TRUE	TRUE
76352	4	15897595	15897640	15897572	15897678	AG	23	CCCAAATATCCACCAAACATGTACTCTCTCTCTCTCTCTCTCTCTCTCTCTCTCTCTCTCTCTCTCTCTTTCTTAGCTTTACACACTGAATTCCCTCTGTTTGAAAG	TRUE	TRUE	TRUE
41596	16	69946273	69946314	69946270	69946391	AC	21	ATTCACACACACACACACACACACACACACACACACACACACACAGCCTCATGACTGCCTCTGACATTGAGAAGCTGCAGAGAGAGTAGGAGGACCAGGTCGGGGGACACAAACTATAGCTG	TRUE	TRUE	TRUE
78435	12	30183536	30183571	30183505	30183613	AC	18	TAAAACAAGCTGGATTTTACTAAATACAGAAGTGTGTGTGTGTGTGTGTGTGTGTGTGTGTGTGTGTATGTATGTCTGTAGATGTAAGGGAGGAGGGTAGAAAAATTTT	TRUE	TRUE	TRUE
146165	14	77198677	77198731	77198569	77198790	AC	27	GCTCACGCCTGTAATCCCAGCACTTTGGGAAGCCGAGGTGGGTGGATCATTTGAGGTCAGGAGTTCTAGACCAGCCTGGCCAACATGGTGAAATCCTACCTCTAATAAACACACACACACACACACACACACACACACACACACACACACACACACACACACATTAGCCAGCAGGCACCTGTAATCCCAGCTACTCGGAAGGCTGAAGGAGGAGAATCGCTT	TRUE	FALSE	TRUE
78438	3	50639486	50639545	50639452	50639548	AC	30	GGTCAGCACAAGCATGCGTGCGCGCGTGCGCGCGCACACACACACACACACACACACACACACACACACACACACACACACACACACACACACAAGT	TRUE	FALSE	TRUE
151661	19	48656895	48656948	48656859	48657097	AC	27	CCTGAGCTCTCAGGCCCCTGCCCTTGCAGATCCAAAACACACACACACACACACACACACACACACACACACACACACACACACACACACCTCTCCTTCTGGGGGCTCACCTTCCTCCTCCTCCTTCCTCTTGGCTTCACACACACACACACACACACACACACACACACACCTCTCCTTCTGGGGGCTCACCTTCCTCCTCCTCCTTCCTCTTGGCTTCACACACACACACACACACA	TRUE	FALSE	TRUE
151787	19	48656996	48657030	48656859	48657097	AC	17	CCTGAGCTCTCAGGCCCCTGCCCTTGCAGATCCAAAACACACACACACACACACACACACACACACACACACACACACACACACACACACCTCTCCTTCTGGGGGCTCACCTTCCTCCTCCTCCTTCCTCTTGGCTTCACACACACACACACACACACACACACACACACACCTCTCCTTCTGGGGGCTCACCTTCCTCCTCCTCCTTCCTCTTGGCTTCACACACACACACACACACA	TRUE	FALSE	TRUE
41607	6	17271021	17271064	17270995	17271074	AC	22	AACCTATGATGATGGAAGTCAGAATAGTGTGTGTGTGTGTGTGTGTGTGTGTGTGTGTGTGTGTGTGTGTAAGGAAAGTG	TRUE	TRUE	TRUE
143549	12	124918392	124918445	124918337	124918527	AC	27	GCCAGGGGAGGAAACAGATCCCTTCCTCCCTTCCCTCCCTCCCTCTCTCTGTCTTACACACACACACACACACACACACACACACACACACACACACACACACACACACGCACACACACACACAGGGAAAGACTGGAGCCGTCCCCCTCCCGCCCCCCACCCCCGCCAGCTAGTCTGCGGGGTGCTAGGAG	TRUE	FALSE	TRUE
132475	6	104506139	104506195	104506108	104506217	AC	28	AACAACGTGGCAAAACCCCATCTACACACATACACACACACACACACACACACACACACACACACACACACACACACACACACACACAACCTAGCTGGGCATGGTGGCGT	TRUE	FALSE	TRUE
41611	18	40091883	40091922	40091844	40091946	AC	20	TTTTGGTCTTAGGTAAATTGTCTATTCAAACAAATTTCCGTGTGTGTGTGTGTGTGTGTGTGTGTGTGTGTGTGTGTGTATAACTTATTTTCTTCTTTTGCAT	TRUE	TRUE	TRUE
78446	4	93251145	93251176	93251145	93251232	AG	16	AGAGAGAGAGAGAGAGAGAGAGAGAGAGAGAGAAACATGCTAGACATTTTGAAGAACCAGCAAGAATGTTAGTGTAGCCAACAGTGAG	TRUE	TRUE	TRUE
78448	4	47449390	47449423	47449388	47449462	AC	17	AGACACACACACACACACACACACACACACACACACAAAATCCTGAGAATGAACAAAGCTGGAGGCCTCGTACTT	TRUE	TRUE	TRUE
55169	2	188082929	188082982	188082901	188083131	AC	27	AAATGATAGGATGTGTATATGTTTACATACACACACACACACACACACACACACACACACACACACACACACACACACACACAGAGAGAGAGAGAGAGAGTGATTATAAGGAACTGGTTCATGAAATTACGTAAGCTAAATCTCAAGATCTGAAGTTGGCAAGCTAGATACCCAGGAGAGCTGATGGGTACTCGAGGAGAACCAATGGTGTAGGTTCCAGTCTGAAAGCCA	TRUE	TRUE	TRUE
55170	2	188082983	188083000	188082901	188083131	AG	9	AAATGATAGGATGTGTATATGTTTACATACACACACACACACACACACACACACACACACACACACACACACACACACACACAGAGAGAGAGAGAGAGAGTGATTATAAGGAACTGGTTCATGAAATTACGTAAGCTAAATCTCAAGATCTGAAGTTGGCAAGCTAGATACCCAGGAGAGCTGATGGGTACTCGAGGAGAACCAATGGTGTAGGTTCCAGTCTGAAAGCCA	TRUE	TRUE	TRUE
78452	16	3316869	3316900	3316863	3316969	AC	16	CTCCAAACACACACACACACACACACACACACACACACTGCAGGCATAACATTTATGCAGACAGACTGTTCTTTAGGGCATAATTGTCTCATGTCTCAATTCCTCTG	TRUE	TRUE	TRUE
78453	2	221446586	221446627	221446568	221446629	AC	21	TAGCATCAAAAAGCTAGTACACACACACACACACACACACACACACACACACACACACACCC	TRUE	TRUE	TRUE
78454	5	106600631	106600652	106600629	106600718	AG	11	TGTCTCTCTCTCTCTCTCTCTCTCTCACACACACACACACACACACACACACACACACACACACACACACACACATCATATACAATTAGC	TRUE	TRUE	TRUE
78455	5	106600654	106600703	106600629	106600718	AC	25	TGTCTCTCTCTCTCTCTCTCTCTCTCACACACACACACACACACACACACACACACACACACACACACACACACATCATATACAATTAGC	TRUE	TRUE	TRUE
41622	7	132158974	132159017	132158932	132159041	AC	22	GTCAGACCCACAGGGCTGAGCCAAGATCAGATCTCTCTGTCTCACACACACACACACACACACACACACACACACACACACACACATGCACACACCAGCTGCAGCACTAG	TRUE	TRUE	TRUE
41623	11	126868813	126868852	126868759	126868859	AC	20	GGTTCTATATCAAAACTTCCTGAGTGAACTGGTAAGAAGCAAAGACGAATGGGAGTGTGTGTGTGTGTGTGTGTGTGTGTGTGTGTGTGTGTGTGCTCATA	TRUE	TRUE	TRUE
78459	1	70904524	70904551	70904516	70904595	AC	14	CTTATTATTGTGTGTGTGTGTGTGTGTGTGTGTGTGTCTGCTTTATCTTGGGCATGGGGGGTCACTATATTTACAAAGTG	TRUE	TRUE	TRUE
78463	4	140782632	140782663	140782552	140782669	AC	16	TCCACCTAGTCTACCCCAACATATCCTATCACTATTCTCTGTGTAAGGGTACTAAGATGTATGAATGTCTAACCAGCCGATGTGTGTGTGTGTGTGTGTGTGTGTGTGTGTGTAGTCT	TRUE	TRUE	TRUE
130456	5	171340823	171340879	171340803	171340889	AC	28	ACCCCCAACCACACACACATACACACACACACACACACACACACACACACACACACACACACACACACACACACACAACCTGGGAAA	TRUE	TRUE	TRUE
78466	11	109652553	109652584	109652523	109652595	AC	16	GGGCCTCCCAATACCCAGAGTAACATAAACCACACACACACACACACACACACACACACACAAACCAACAAAT	TRUE	TRUE	TRUE
78467	15	37631751	37631780	37631706	37631820	AC	15	CCTTCACTTTCCTGTTGTCCTTTACTAGAACACCTACTTCATATTACACACACACACACACACACACACACACACGGAGGAATCAAAAGCAGTACAACACAAGTGCTCTTCTATC	TRUE	TRUE	TRUE
41635	8	97126137	97126172	97126113	97126222	AG	18	GGTCATCTTTTTCTTCTTCCCAACGAGAGAGAGAGAGAGAGAGAGAGAGAGAGAGAGAGAGTGTGTGTGTGTGTGTGTGTGTGTGTGTGTGTGTGTGTGTGTTTATTGAG	TRUE	FALSE	TRUE
41636	8	97126173	97126214	97126113	97126222	AC	21	GGTCATCTTTTTCTTCTTCCCAACGAGAGAGAGAGAGAGAGAGAGAGAGAGAGAGAGAGAGTGTGTGTGTGTGTGTGTGTGTGTGTGTGTGTGTGTGTGTGTTTATTGAG	TRUE	FALSE	TRUE
78470	2	150644585	150644628	150644565	150644647	AC	22	GGAAGAGAGAGAGAGGGAGAGTGTGTGTGTGTGTGTGTGTGTGTGTGTGTGTGTGTGTGTGTGTTGAAAGTTGGCTTTTTTAT	TRUE	TRUE	TRUE
41640	2	153463985	153464020	153463911	153464029	AC	18	ATAACATAGATTTTATGGTGAGTTATTTCAGTATTCAATAAAGCAAACTCAGTTTCAATACTTTTTTTCTAAATACACACACACACACACACACACACACACACACACACATATTTATA	TRUE	TRUE	TRUE
41641	3	195325306	195325351	195325238	195325356	AC	23	AATAGTTTATTCCATGATCCAAATGGTCTGATTGATTCTTCCACCAAATTCCATAACTAATTACTCTCTGTGTGTGTGTGTGTGTGTGTGTGTGTGTGTGTGTGTGTGTGTGTGTTTGG	TRUE	TRUE	TRUE
78477	13	48443889	48443932	48443872	48443939	AC	22	CTGAACATGGCTCGTGAGTGTGTGTGTGTGTGTGTGTGTGTGTGTGTGTGTGTGTGTGTGTTGATCAA	TRUE	TRUE	TRUE
51296	9	9760600	9760653	9760542	9760668	AC	27	TTGTCTGTCTGGACTTTGAGAGATCTCTTCTTCCCCATCATCTTTACTCAGCTATCATACACACACACACACACACACACACACACACACACACACACACACACACACACACATATATATATATATT	TRUE	TRUE	TRUE
51297	9	9760654	9760667	9760542	9760668	AT	7	TTGTCTGTCTGGACTTTGAGAGATCTCTTCTTCCCCATCATCTTTACTCAGCTATCATACACACACACACACACACACACACACACACACACACACACACACACACACACACATATATATATATATT	TRUE	TRUE	TRUE
78482	1	48204573	48204604	48204520	48204633	AC	16	GGAGCGAGGAAGGGAGAGAGGTAAAGAAAGAATAGTGGACTGGAGTGAAGGAGACACACACACACACACACACACACACACACACGTAGATGGGTGGGGGGGTGGGGGTGGTGG	TRUE	TRUE	TRUE
78483	14	65081056	65081087	65081033	65081141	AC	16	GGATTTCAGAGTAAGAATCCTGCTGTGTGTGTGTGTGTGTGTGTGTGTGTGTGTGTTTACAACCATTCTTACGCATTTGGACCAAGACCATTTTCTAAATAGCAGAACA	TRUE	TRUE	TRUE
78487	1	189576279	189576310	189576264	189576390	AC	16	ACATTGTGACTAGTGCACACACACACACACACACACACACACACACAACAAAAATGAAAACATATTCTTCTAGTAGTCAAACATTATCATCTGATTCAGCAAAGAACTCATCCATATTCTTGACAAA	TRUE	TRUE	TRUE
27177	X	56526931	56526956	56526842	56527049	AC	13	ATAGACTCAAAACAGCAAATCTAAGACTTGTTGACCTTAGAGAAGAAATATATCTATATGTATCTATCTATCCATATCTATATATCTGTACACACACACACACACACACACACACAGAGAGAGAGAGAGAGAGAGAAATCAGGGTAGAATATTTATTGAAAAGAATAATAACAGAGAACTTTTCAAACTTAGAGGAAGATATAAATAT	TRUE	TRUE	TRUE
27178	X	56526957	56526976	56526842	56527049	AG	10	ATAGACTCAAAACAGCAAATCTAAGACTTGTTGACCTTAGAGAAGAAATATATCTATATGTATCTATCTATCCATATCTATATATCTGTACACACACACACACACACACACACACAGAGAGAGAGAGAGAGAGAGAAATCAGGGTAGAATATTTATTGAAAAGAATAATAACAGAGAACTTTTCAAACTTAGAGGAAGATATAAATAT	TRUE	TRUE	TRUE
78492	6	85201784	85201821	85201777	85201866	AC	19	AATGGCCGTGTGTGTGTGTGTGTGTGTGTGTGTGTGTGTGTGTGTGCAAAGAAGGCGAAGAAGAAAATCTTGGCAGGAGAAAAATAGAAG	TRUE	TRUE	TRUE
41668	12	84721595	84721608	84721592	84721685	AT	7	ATTTATATATATATATATGTATATATACATGTGTGCGTGTATATATATATATATACACACACACACACACACACACACACACACACAGAGATAC	TRUE	TRUE	TRUE
41669	12	84721631	84721644	84721592	84721685	AT	7	ATTTATATATATATATATGTATATATACATGTGTGCGTGTATATATATATATATACACACACACACACACACACACACACACACACAGAGATAC	TRUE	TRUE	TRUE
41670	12	84721646	84721677	84721592	84721685	AC	16	ATTTATATATATATATATGTATATATACATGTGTGCGTGTATATATATATATATACACACACACACACACACACACACACACACACAGAGATAC	TRUE	TRUE	TRUE
78500	16	87535450	87535489	87535441	87535537	AC	20	CCCCTTACCTGTGTGTGTGTGTGTGTGTGTGTGTGTGTGTGTGTGTGTGCGTGCATATGTCTGTAGGGGCACATGTGTGGTATGTGGTCTGCATGTG	TRUE	FALSE	TRUE
78502	21	32243180	32243193	32243161	32243264	AT	7	TAGTTCTAATGTGTGTGTGTATATATATATATACACATTAGATATACACATATATAGATATATACATACACACACACACACACACACACACACACACACTGAAT	TRUE	TRUE	TRUE
78503	21	32243228	32243259	32243161	32243264	AC	16	TAGTTCTAATGTGTGTGTGTATATATATATATACACATTAGATATACACATATATAGATATATACATACACACACACACACACACACACACACACACACTGAAT	TRUE	TRUE	TRUE
121910	2	67646540	67646592	67646403	67646633	AC	26	AGTATGTAGAAATCACAGGGCAGGCTGGATGTGGTGGTTCATGCCTGTAATCCCAACACTTTGGGAGGCTCAGGTGGGAGGATCATTTGAGGCCAGGAATTCAAGGCCAGCCTAAGCAACATTGTGAGACCCTATCTACACACACACACACACACACACACACACACACACACACACACACACACACACAAATTAGCCATGTGCAGTGGTGTGCACCTGTAGTCACAGCTA	TRUE	FALSE	TRUE
110922	6	28457483	28457493	28457403	28457529	C	11	CTGACCAAGAAAAAGTAATTTGTCCCAGTTTTCTCCCACCCTTTGTTTTCTTCTGCTCCTCTTGGGCTTGTTTTTTTTTTGGGGGGGGGGGTTCTTTCTTTTTTCTTTTCTTTTTTTTTTTTTTTTC	TRUE	TRUE	TRUE
493793	6	28457513	28457528	28457403	28457529	A	16	CTGACCAAGAAAAAGTAATTTGTCCCAGTTTTCTCCCACCCTTTGTTTTCTTCTGCTCCTCTTGGGCTTGTTTTTTTTTTGGGGGGGGGGGTTCTTTCTTTTTTCTTTTCTTTTTTTTTTTTTTTTC	TRUE	TRUE	TRUE
41681	6	7823131	7823174	7823095	7823209	AC	22	CAGGACCCCCCATGCTACAGTAGGATTGGTGCTGGTTGTGTGTGTGTGTGTGTGTGTGTGTGTGTGTGTGTGTGTGTGTGTACACACTGGTAAATAGGGCTCTTTTATTTCTAGC	TRUE	TRUE	TRUE
130297	5	139550240	139550294	139550109	139550349	AC	27	CGGGTGCAGTGGCTTATGCTTGTAATCCCAGCACTTTGAGAGGCTGAGGTGGGTAGATCACTTGAGCCCAGAGTTCAAGACCAGCCTGGGCAACATGGTGAAACCTGTCTCTACAAAAAAAACAAAACAAAACACACACACACACACACACACACACACACACACACACACACACACACACACACAAATTAGCTGGCTGCGGTGGTGTGCACCTGTAGTCCCAGCTACTCGGGGGAGAAAT	TRUE	FALSE	TRUE
41692	3	27957428	27957457	27957428	27957460	AC	15	GTGTGTGTGTGTGTGTGTGTGTGTGTGTGTAAG	TRUE	TRUE	TRUE
32242	X	149821132	149821167	149821048	149821220	AC	18	AAATGTACAAGAAAAGTTATATATATATACATATATATATACATATATATACATATATATACGTGTGTGTGTGTATATATATATACACACACACACACACACACACACACACACACACACATACATACAGAATTTAGAAAGGTATCCACCAATATGTGAATAATTATTATTTC	TRUE	FALSE	TRUE
124771	3	5073145	5073196	5073142	5073200	AC	26	TAGACACACACACACACACACACACACACACACACACACACACACACACACACACTTTG	TRUE	TRUE	TRUE
41703	7	100075974	100076023	100075955	100076083	AC	25	AGAGAGAGAGAGAGAGAGAGTGTGTGTGTGTGTGTGTGTGTGTGTGTGTGTGTGTGTGTGTGTGTGTGTGAAACCAGTGGGCAGGCCACCTCCGGGGCTTCCTCTCCGGGGAGCAGAGTGGGGGAAGGG	TRUE	FALSE	TRUE
41706	10	107701418	107701447	107701415	107701503	AG	15	CTGTCTCTCTCTCTCTCTCTCTCTCTCTCTCTCATATTTATCTGCCCTATTTGCTTATCTTTCTATTGCCTCCTATTCTGACCTCCATT	TRUE	TRUE	TRUE
63373	12	7330877	7330928	7330874	7331051	AC	26	CAAACACACACACACACACACACACACACACACACACACACACACACACACACACAGCTTATCTGTATATGCTATAGATATTTGGTGAAAAAACTCTGAAAAGGGAGCAAAACCACTCATTTGGGGAAATATTCCCAAGCAAAAAAATCTTGGTTTCCTTTTTCCTTCCTTCCTTCTT	TRUE	TRUE	TRUE
78538	1	20271003	20271048	20270944	20271052	AC	23	AGGGTAGTGGTAGTGGTATGGCCAAGAGTGGGGAGGTTGGATGCCCAGGCTCTATACATTGTGTGTGTGTGTGTGTGTGTGTGTGTGTGTGTGTGTGTGTGTGTGAAAG	TRUE	FALSE	TRUE
41719	7	121055108	121055149	121055084	121055150	AC	21	ATTATCAACTAGAAGCCATCCTGAACACACACACACACACACACACACACACACACACACACACACA	TRUE	TRUE	TRUE
39426	1	196792214	196792231	196792214	196792336	AT	9	TATATATATATATATATATGTGTGTGTGTGTGTGTGTGTGTGTGTGTGTGTATCCCAGAAGAAATGTATTCACAATATTCTATCAAAATATTGAGACAATAAAAATTATTTTCTACTTTTGAA	TRUE	TRUE	TRUE
39427	1	196792232	196792263	196792214	196792336	AC	16	TATATATATATATATATATGTGTGTGTGTGTGTGTGTGTGTGTGTGTGTGTATCCCAGAAGAAATGTATTCACAATATTCTATCAAAATATTGAGACAATAAAAATTATTTTCTACTTTTGAA	TRUE	TRUE	TRUE
41724	15	71363468	71363517	71363414	71363539	AC	25	GGCCTCATCACTTCTGCAGAACAGAAATTAGCAAGAGCAGCCCAGATGCCAGGGGTGTGTGTGTGTGTGTGTGTGTGTGTGTGTGTGTGTGTGTGTGTGTGTGTTGGAAGGTGGGACAGAAAGGTT	TRUE	FALSE	TRUE
41725	11	126954762	126954781	126954742	126954856	AATG	5	AATTTATCAGGGTGCTCTGAATTCATTCATTCATTCATTCTCATATTCCTCTCCACCCTGAATACACACACACACACACACACACACACACACACACACACACAACCTCTACACG	TRUE	TRUE	TRUE
41726	11	126954805	126954844	126954742	126954856	AC	20	AATTTATCAGGGTGCTCTGAATTCATTCATTCATTCATTCTCATATTCCTCTCCACCCTGAATACACACACACACACACACACACACACACACACACACACACAACCTCTACACG	TRUE	TRUE	TRUE
64161	2	44304117	44304158	44304050	44304169	AC	21	TCAACCTGTTGGCTGCTACTTAGATTTTACTCTCAGTGTCTCCTTCCTCTAGCTTGAGGCTCTGAACGTGTGTGTGTGTGTGTGTGTGTGTGTGTGTGTGTGTGTGTGTAGGCAGGTAAA	TRUE	TRUE	TRUE
49736	2	161837789	161837840	161837691	161837923	AC	26	TGCATATGGTCCCAGCTACTTGAGAGGCTGAGGTGGGAGAATTGCTTGAACCTAGGAGTTTCAGTCTGGTATGGGCAACATAGTGAAACTCTATCTATACACACACACACACACACACACACACACACACACACACACACACACACACACAGTGGTCTAGCTAAGCACTGATACCATGCTCTCACAGACAGCCAATCTGCAAAGATTGGGAAAGTATTTTATATTCTTTTGTT	TRUE	TRUE	TRUE
41730	X	20554151	20554182	20554150	20554263	AC	16	ATGTGTGTGTGTGTGTGTGTGTGTGTGTGTGTGTGAGAGAGAGAGAGAGAGAGAGAAGGAATTAGAGGCTAGAGATGATTGCAAAATCTTAAAAGACATATCAACTAATTGTAA	TRUE	TRUE	TRUE
41731	X	20554184	20554205	20554150	20554263	AG	11	ATGTGTGTGTGTGTGTGTGTGTGTGTGTGTGTGTGAGAGAGAGAGAGAGAGAGAGAAGGAATTAGAGGCTAGAGATGATTGCAAAATCTTAAAAGACATATCAACTAATTGTAA	TRUE	TRUE	TRUE
41732	7	40031084	40031123	40031032	40031124	AC	20	TCTATATTCCTGGTTGACTTTCACTGTTGTATCCACAAATACATTAGCAAAAGTGTGTGTGTGTGTGTGTGTGTGTGTGTGTGTGTGTGTGTT	TRUE	TRUE	TRUE
42928	2	51683928	51683979	51683890	51684010	AC	26	CTGGGGAGTGGAGCCCAAGGATCTGTTTATCAAGACTTACACACACACACACACACACACACACACACACACACACACACACACACACACAAGACTTCTAAGTGATGCTGATGCATGCTAA	TRUE	TRUE	TRUE
145055	13	99291610	99291661	99291540	99291722	AC	26	TGAGCTGTGGTCACACCACTGCACTCAAGCCAGGGCAACAGAGCAAGACCCTATCTCAAAAAAACACCAAACACACACACACACACACACACACACACACACACACACACACACACACACACCAGTAGAATACACAAAAAAATTATGGTATAGTCACATTGCTGTATACAAAACTATATCCAC	TRUE	TRUE	TRUE
78560	5	109923365	109923392	109923304	109923429	AT	14	TAGGAAATAATTCTTATGGGTCATCTTTTATTATGATGATGGTTTCATGGGTACATGTATGTATATATATATATATATATATATATATATGTGTGTGTGTGTGTGTGTGTGTGTGTGTGTGTGTGT	TRUE	TRUE	TRUE
41743	3	7790888	7790915	7790887	7790950	AC	14	ATGTGTGTGTGTGTGTGTGTGTGTGTGTGTATATATATATATGTATATATATATGTGTATATAT	TRUE	TRUE	TRUE
41920	5	154797175	154797226	154797133	154797244	AC	26	AGAAGATAATAGAAACCTAATTTTGATGAGGAGGTCAGAAATACACACACACACACACACACACACACACACACACACACACACACACACACACATATATATATATATATAT	TRUE	TRUE	TRUE
41921	5	154797227	154797244	154797133	154797244	AT	9	AGAAGATAATAGAAACCTAATTTTGATGAGGAGGTCAGAAATACACACACACACACACACACACACACACACACACACACACACACACACACACATATATATATATATATAT	TRUE	TRUE	TRUE
140050	10	102564781	102564832	102564693	102564887	AC	26	TCTTGATCTCTGTCTCTCTCTCCCTCTCTTTCTCTCTCTCCTTCTCTCTCTCTCTCTCTCTCCTTCTCTCTCTCTCTCTCTCTCACATACACACACACACACACACACACACACACACACACACACACACACACACACACTTTCTTTGCTTTCCCACCCCCTCCAGAATAGATATGGAGGGAAGATGGGAGGTCA	TRUE	TRUE	TRUE
78566	1	219018201	219018248	219018194	219018277	AC	24	CCCACCAACACACACACACACACACACACACACACACACACACACACACACACACAGGCTTGTGATTGGGAAGGGGATTGTAGA	TRUE	TRUE	TRUE
149708	17	70666300	70666352	70666298	70666402	AC	26	ATACACACACACACACACACACACACACACACACACACACACACACACACACACATATATATATATGCCAGGCATGGTGGCACACATCTGTGGTCCCAGTTACTC	TRUE	FALSE	TRUE
39431	9	30310636	30310677	30310602	30310728	AC	21	GGAACCTAGATTACAGAAACTCTTATGCAAAAACGTGTGTGTGTGTGTGTGTGTGTGTGTGTGTGTGTGTGTGTGTACTTCAGCAGTTTATTCATTTGTCACAGTGGCTTATTAGAGATATGGTGAA	TRUE	TRUE	TRUE
80011	2	207404941	207404992	207404940	207405056	AC	26	TACACACACACACACACACACACACACACACACACACACACACACACACACACAGTTGTCCTTGAACTGCACGGGTCCACTTATATGTAGACTTTTTTCAACCAAACACAGTATTTG	TRUE	FALSE	TRUE
41759	4	60508191	60508226	60508130	60508244	AC	18	GGCCTTTCTGGCTTCCACAGTCAAGGCCCTGAGCCAATTTCTTGAAATAAATCTCCCCCCTTGTGTGTGTGTGTGTGTGTGTGTGTGTGTGTGTGTGTATACACACAGATGATTA	TRUE	TRUE	TRUE
143050	12	16585614	16585666	16585597	16585776	AC	26	TCTCCTCTCTCTCTCTGACACACACACACACACACACACACACACACACACACACACACACACACACACAGAGAGAGAGAATATTGTCAGAGTTCTCCAGAGGAAAAGAATCAATAGGCTGTGTAGATAAATAGAGAAAAAGATTTATTACAAGGAGTTCACTCACACAATTATGGACGC	TRUE	TRUE	TRUE
139733	10	34973707	34973759	34973683	34973852	AC	26	TAAGACTTTGGCTTGATGATACATACACACACACACACACACACACACACACACACACACACACACACACACACACATATATACACACACACATATATATACATGTATATATATACACACACATACACACACACACACACACACACACACACACACAGAGTATAGTAGCA	TRUE	FALSE	TRUE
139734	10	34973807	34973839	34973683	34973852	AC	16	TAAGACTTTGGCTTGATGATACATACACACACACACACACACACACACACACACACACACACACACACACACACACATATATACACACACACATATATATACATGTATATATATACACACACATACACACACACACACACACACACACACACACACAGAGTATAGTAGCA	TRUE	TRUE	TRUE
41763	7	51124510	51124547	51124510	51124564	AC	19	ACACACACACACACACACACACACACACACACACACACGGCAAAAACCATCATAG	TRUE	TRUE	TRUE
64166	3	124817399	124817438	124817358	124817465	AC	20	CTTCTAGCCATGGCAGTATGAAGAGGTCAGTGAATCTTCTCCACACACACACACACACACACACACACACACACACACACACGTATAAAACTAGACAAAATAGTCCAA	TRUE	TRUE	TRUE
41765	15	87243700	87243741	87243645	87243749	AC	21	GTATTATAAACCAAGATGTAGGTGTTGTTCATGTTTACTTTTTCAGCAGACTAATACACACACACACACACACACACACACACACACACACACACACAAAATCTC	TRUE	TRUE	TRUE
78581	2	1656703	1656738	1656672	1656739	AC	18	GACAGCTACTGTTACATTCTCCTCCGTGCTCTGTGTGTGTGTGTGTGTGTGTGTGTGTGTGTGTGTGT	TRUE	TRUE	TRUE
41768	3	25228377	25228430	25228354	25228467	AC	27	AGACCCAAAGAAAAAGGTAAGCCTGTGTGTGTGTGTGTGTGTGTGTGTGTGTGTGTGTGTGTGTGTGTGTGTGTGTGTTTTCCTGCTAAGTTTGATGAAGAGTAGCCAGTCATA	TRUE	TRUE	TRUE
132068	6	17233421	17233473	17233397	17233608	AC	26	GACACAGCAAGACCCTGTAGCAAAACACACACACACACACACACACACACACACACACACACACACACACACACACAAAAAAAAAAAAAAAAACAAAAAAAACAGAAGAAGAAGAACAACAACAACAACAACTAGCTGGCAATACACAAAGGAAAAATAAAACAAAAACCAAAAAGTGATTCTGACTATTGGGAATGGACTATAGAGGTCAA	TRUE	TRUE	TRUE
444778	6	17233474	17233489	17233397	17233608	A	16	GACACAGCAAGACCCTGTAGCAAAACACACACACACACACACACACACACACACACACACACACACACACACACACAAAAAAAAAAAAAAAAACAAAAAAAACAGAAGAAGAAGAACAACAACAACAACAACTAGCTGGCAATACACAAAGGAAAAATAAAACAAAAACCAAAAAGTGATTCTGACTATTGGGAATGGACTATAGAGGTCAA	TRUE	TRUE	TRUE
153041	21	35346351	35346403	35346209	35346454	AC	26	GCTCTCTGCAAAGCCTGCCTTCAGTAGTCTGTGCACCACAAGAAGCATAACTTTATTATCCTCTAGCTGAATTTACCTCCTGCTTCGAGCCCCTGTTTTCCCATGTCATTTTAGGGGTCCAATGTTTTTCCTGGAGGCATATACACACACACACACACACACACACACACACACACACACACACACACACACACATATATACACACACACATTCCAGGGGCCTCTGAGGTGCCAAGACATGTGTGG	TRUE	TRUE	TRUE
78589	4	166065760	166065803	166065745	166065846	AG	22	CCGCACTGCACTAAGGAGAGAGAGAGAGAGAGAGAGAGAGAGAGAGAGAGAGAGAGAGATGCAGGGGTGCATGCCTCTAACAGACTGGAACGAGAGCCTACA	TRUE	TRUE	TRUE
41779	8	32605858	32605875	32605836	32605928	AC	9	CGCATGTACACGCGCGCGCGCGCACACACACACACACACACAGAGAGAGAGAGAGAGAGAGAGAGAGAGAGAGAGAGAGATAAAGGAAGTCCT	TRUE	TRUE	TRUE
41780	8	32605877	32605914	32605836	32605928	AG	19	CGCATGTACACGCGCGCGCGCGCACACACACACACACACACAGAGAGAGAGAGAGAGAGAGAGAGAGAGAGAGAGAGAGATAAAGGAAGTCCT	TRUE	TRUE	TRUE
143458	12	109150971	109151023	109150870	109151047	AC	26	GGCTGCAGTGAGCTGTGATTGCACTACTGCCCTTCAGCCTAGGCAACAGAATGAGATCCTGTCTCAAAACAACAACAACAACACAACCCCCGCCAACACATACACACACACACACACACACACACACACACACACACACACACACACACACACAGATAAAACTGGTTGGGCACAGTGG	TRUE	FALSE	TRUE
78596	7	111843882	111843921	111843832	111843944	AC	20	CATGGTGAAAAATAAAGTCCACACATAAGTATCCTAGCAAAAATTTCACTACACACACACACACACACACACACACACACACACACACACGCCTAACAGATGGATTCTAAAAA	TRUE	TRUE	TRUE
41788	2	100265348	100265379	100265301	100265426	AC	16	ACAGGGATTTCATCTTTACCTCCTGACAGTTCCTCAAAACACGCGCGCACACACACACACACACACACACACACACACACTCTCTCTCTCTCTCTCTCTCCAATCTTAGTAAGTGAAAAAACAAAA	TRUE	TRUE	TRUE
41789	2	100265380	100265399	100265301	100265426	AG	10	ACAGGGATTTCATCTTTACCTCCTGACAGTTCCTCAAAACACGCGCGCACACACACACACACACACACACACACACACACTCTCTCTCTCTCTCTCTCTCCAATCTTAGTAAGTGAAAAAACAAAA	TRUE	TRUE	TRUE
41793	17	48246776	48246807	48246711	48246810	AC	16	ATTGCTCCAGTCACCATTTCTTTCCCTGATGCTCTCAGTATTGCCCACAGGCTTAGTCTGAGGATACACACACACACACACACACACACACACACACCCC	TRUE	FALSE	TRUE
78606	21	38473652	38473685	38473638	38473713	AC	17	ATTTCACAAATTCTTGTGTGTGTGTGTGTGTGTGTGTGTGTGTGTGTGTTGGTTTGGTGAATTATTCCTCACTCTG	TRUE	TRUE	TRUE
41800	10	129326729	129326760	129326682	129326784	AC	16	ATTCCTCCTCCTAGTTTCTAATGCTTATGACAGTGAAGCATTATGAAGTGTGTGTGTGTGTGTGTGTGTGTGTGTGTGTGATCAACCACTTTGCTATGGAAAT	TRUE	TRUE	TRUE
78609	10	15994417	15994456	15994396	15994485	AC	20	CTTTCCTTTGGTTCTTATTGCTGTGTGTGTGTGTGTGTGTGTGTGTGTGTGTGTGTGTGTGTTGCCCCTAAGTCTGAGAAACAGGTTCTA	TRUE	TRUE	TRUE
38625	10	43702840	43702891	43702725	43702945	AC	26	GCACAGAGCAAATTGTTGCCATGATTACTTCAGTGCCATGACAGGACCGTGGGCCTCTGCCCTGTAGGGGCCTTACAAGGAGAGAGCGGACCACCTGCCCACACCCCCCACGTCAACACACACACACACACACACACACACACACACACACACACACACACACACACAGCACGTCCCTGTCCCTCCCACCAGGGAAAAAAGAGCATCTGGCCCAGACGTCA	TRUE	FALSE	TRUE
26622	X	134526207	134526240	134526185	134526286	AC	17	CCCTCTGCATTTCCCCTCCCTAACACACACACACACACACACACACACACACACACGCGCGCTTGACCAAAAGAGTCGGCTTTGCATGAATATATTTCTAGA	TRUE	TRUE	TRUE
78612	13	98132818	98132855	98132779	98132906	AC	19	TTCCACTGACTGCATTATCCCTGGGTCCACAGTAAATAAACACACACACACACACACACACACACACACACACACACGAAGGTAAAATTCTAGAGATAATCCTAGTATGGCAAAGGACAAAAAAGAAT	TRUE	TRUE	TRUE
41810	4	174962607	174962644	174962594	174962705	AC	19	TTACATAATGTACTGTGTGTGTGTGTGTGTGTGTGTGTGTGTGTGTGTGTGTAGATACATATGTAGGTGTATATATACATATGCACACCTTCTACTTCCAAAAGAAACCAAA	TRUE	TRUE	TRUE
152194	20	4837930	4837982	4837805	4838021	AC	26	CCCACACCCTTCTTCCATTTCCGGATTCCTCTTTCCTCTGGAGTGCCTGTCACACATCCCAAGATAGAACAAAGGAATGCTTCGTTTAGCAGCTCTACTGAAAATGAAACTGTCGTCAAACACATACACACACACACACACACACACACACACACACACACACACACACACACACACATGGTCCCACAGATCAAACCTGCCTAGATAACAGCAAAGA	TRUE	TRUE	TRUE
78618	10	30507422	30507457	30507386	30507462	AG	18	ACTTGTGCCACAAAGAGAGAGAAAGGGAGTGAAGGGGAGAGAGAGAGAGAGAGAGAGAGAGAGAGAGAGAGAAATAA	TRUE	TRUE	TRUE
153442	22	21124868	21124920	21124843	21124928	AC	26	GCTATGTTGCCCAAGCTGGACACGGACACACACACACACACACACACACACACACACACACACACACACACACACACAAGCTGGAC	TRUE	TRUE	TRUE
78620	7	52235722	52235753	52235674	52235800	AC	16	ACCTTTCTTTAGCACTTTCATTGAAATAACTGAAATATGTGTGTAAGCGTGTGTGTGTGTGTGTGTGTGTGTGTGTGTGTAATTGTATGGGTGTTTTGGAAATCACAGCACATTGTCATCAGTAACC	TRUE	TRUE	TRUE
41817	8	25955734	25955777	25955727	25955828	AC	22	TTACTCCGTGTGTGTGTGTGTGTGTGTGTGTGTGTGTGTGTGTGTGTGTGTTTTGAGACATGGTCTCACTGTCTCACCCAGGCTGGAGTGCAGTGGCATGGT	TRUE	FALSE	TRUE
143527	12	119917801	119917850	119917677	119917909	AC	25	AGGATGTTTAGCCGCATCCATGGCCTCTACCCACTAGATACCAGTGTTGACAACCAAAAATGTCTCCAGACATTACCAAATGTCCCCTGGGAGCAAAAGTGCATGAGCCCCCACCGTACATCATACACACACACACACACACACACACACACACACACACACACACACACACACTCCACATTGAGAACCACTGCTTTAGGGCAATGGATTCATTTAGAGCTGTGATACAATGA	TRUE	TRUE	TRUE
78630	22	23232470	23232483	23232408	23232527	AC	7	CTCTCACCTCTTCCCAGAGATAGCCACTGTCAGGTTGGTCAATATACTTCCAGAACTTTTCCTGTGTGTGTGTGTGTCCCTGAAAACACACACACACACACACACACACACACACACAGT	TRUE	TRUE	TRUE
78631	22	23232493	23232524	23232408	23232527	AC	16	CTCTCACCTCTTCCCAGAGATAGCCACTGTCAGGTTGGTCAATATACTTCCAGAACTTTTCCTGTGTGTGTGTGTGTCCCTGAAAACACACACACACACACACACACACACACACACAGT	TRUE	TRUE	TRUE
78632	1	92881704	92881759	92881644	92881761	AC	28	TCAAAAAAAAAAAAAAACATAAGTGTGATCCAACGAGTATATTAGCATGACCCCAAAACCGTGTGTGTGTGTGTGTGTGTGTGTGTGTGTGTGTGTGTGTGTGTGTGTGTGTGTGTTA	TRUE	FALSE	TRUE
560674	1	92881646	92881660	92881644	92881761	A	15	TCAAAAAAAAAAAAAAACATAAGTGTGATCCAACGAGTATATTAGCATGACCCCAAAACCGTGTGTGTGTGTGTGTGTGTGTGTGTGTGTGTGTGTGTGTGTGTGTGTGTGTGTGTTA	TRUE	FALSE	TRUE
149686	17	68625706	68625756	68625581	68625758	AC	25	CAAGTCCATTTCAAAGTTTTGATTGAGGAAAAATCTTTTGGTTGGATCGTAATTTTACCTTTCAAAAACAGACAATAGTAAAAAGATAGGACTATGGAAGAGAACATACACACACATGCACACAGACACACACACACACACACACACACACACACACACACACACACACACACACAGA	TRUE	TRUE	TRUE
78637	3	115881616	115881645	115881583	115881651	AC	15	GTGTATATATACATATCGTATACACACACTTATACACACACACACACACACACACACACACACTTTGCT	TRUE	TRUE	TRUE
41832	6	120939223	120939264	120939223	120939337	AC	21	CACACACACACACACACACACACACACACACACACACACACAAATATCATTTTATAAGGGCAATGAATAAAATAACTTTTGTGTACTGATGTAGTCTCAGAGACCAGAATAGTGT	TRUE	TRUE	TRUE
145038	13	96784376	96784426	96784358	96784426	AC	25	ACTGAATAGTATTCCAGTACACACACACACACACACACACACACACACACACACACACACACACACACA	TRUE	TRUE	TRUE
78646	14	59350590	59350625	59350545	59350636	AC	18	AATTCCAAACCTTGAATGCTTTCAGCTTCCTCTGACAACCTCCACTGTGTGTGTGTGTGTGTGTGTGTGTGTGTGTGTGTGTTGAAGGGTGG	TRUE	TRUE	TRUE
78647	2	206014936	206014977	206014929	206015008	AC	21	CAGGCTCTGTGTGTGTGTGTGTGTGTGTGTGTGTGTGTGTGTGTGTGTGCACACACGCTTGAAATCTGTGAGTGGAAAGA	TRUE	TRUE	TRUE
41841	4	33962523	33962560	33962468	33962572	AC	19	TGGTCACTATATTTCTCAAACTTTTGTTGTAGTGATTTAGCCTATATTGTTTCATACACACACACACACACACACACACACACACACACACACGCAGTATGCTGA	TRUE	TRUE	TRUE
78650	1	152291785	152291816	152291749	152291858	AC	16	ATTAGTTTCAGACTAACTCTGAATACAACTAGAAAATGTGTGTGTGTGTGTGTGTGTGTGTGTGTGTGTTTGAAGGTATCACAGAGCTATCAAGATTGTGACAATTTATT	TRUE	TRUE	TRUE
144753	13	39284124	39284174	39284111	39284185	AC	25	TCTAACTAAAAATACACACACACACACACACACACACACACACACACACACACACACACACACAAATTAGCCGGG	TRUE	FALSE	TRUE
142999	12	5541723	5541773	5541593	5541820	AC	25	GGGGGGCCCCAGATCCGCATCCCGCCCCACCCCCATCGCGCCGCGCTCACTCACTTTCCCGGGCTTGTGTCTTCCCCAAAGTTTGCGCTGGGATCTGCTCAGGCCGAAGCGCAACCGCAGCCACCCCGCTACACACACACACACACACACACACACACACACACACACACACACACACACAGACACGGACACCCTTCTCCACCTCCTCCCCTCTTGTCCCTCGGCTGC	TRUE	FALSE	TRUE
78655	10	17219713	17219744	17219662	17219788	AC	16	TACATACATAATTCTTGCTTTCAATATGCTTCTTACAAAAATAGACAAGAAACACACACACACACACACACACACACACACACAGACATTTGAATAGCAATACTTTCCTTTCTTTTTCTGATGATTC	TRUE	TRUE	TRUE
78659	1	59117080	59117107	59117050	59117145	AC	14	GAGTGGCTAGGGCAAAAAGCAGAGGCAGGAGTGTGTGTGTGTGTGTGTGTGTGTGTGTATTTGTATTTGAAGGCAGGAGTGGCAGGAGGTTAGGCT	TRUE	TRUE	TRUE
145009	13	89760058	89760099	89760033	89760225	AC	21	ATTGGTCTCTCAGACACACATACATACACACACACACACACACACACACACACACACACACACACACTGCTGTTCTGGATTAGAAGCTTGATTTCCAGGGCCTTTCATCATACCTAAAACACACACACACACACACACACACACACACACACACACACACACACACACATACACTGCTGTTCTGGATTAGAAG	TRUE	TRUE	TRUE
145010	13	89760151	89760201	89760033	89760225	AC	25	ATTGGTCTCTCAGACACACATACATACACACACACACACACACACACACACACACACACACACACACTGCTGTTCTGGATTAGAAGCTTGATTTCCAGGGCCTTTCATCATACCTAAAACACACACACACACACACACACACACACACACACACACACACACACACACATACACTGCTGTTCTGGATTAGAAG	TRUE	TRUE	TRUE
41858	14	62380423	62380452	62380352	62380463	AC	15	CTGTATTTACACTAGTTTTAGCCTCAACTAAAAATGATAGAAGAAAATAAGATCATCCTTCTTTGGGTCTTTGTGTGTGTGTGTGTGTGTGTGTGTGTGTGAAATAAAACTC	TRUE	TRUE	TRUE
68196	18	20888841	20888864	20888823	20888867	AC	12	TCTCTCTCTCTCTCTCTCTGTGTGTGTGTGTGTGTGTGTGTGTAT	TRUE	FALSE	TRUE
78671	6	114965484	114965529	114965446	114965568	AC	23	CCATAATCATGTAAGCCAATTTCTCATAATAAATCTTTACACACACACACACACACACACACACACACACACACACACACACACAATTGGTTCTTTCTGGAGAACTGTAACATACCTAGTCTA	TRUE	TRUE	TRUE
41865	6	155335052	155335087	155335017	155335114	AC	18	TACTGTTAGGCAGATATATGTCTATGTATCTGTCTACACACACACACACACACACACACACACACACACACCTGAGATGGGGTAGATCATTGTATTTT	TRUE	TRUE	TRUE
41866	8	63737051	63737090	63737000	63737119	AC	20	TTGAATATAAAGTGATTCTGCAGTCTAAGCGGAAAAAATACCACCTCTTCAACACACACACACACACACACACACACACACACACACACACAAATAGTGGTGAGTGCTCTAAAAATGATA	TRUE	TRUE	TRUE
64186	6	67981962	67981989	67981955	67981997	AC	14	TAAAGAAACACACACACACACACACACACACACACATTTATAT	TRUE	TRUE	TRUE
148567	16	67500230	67500280	67500082	67500300	AC	25	CTCATAAAGAACAGGAGTTGGGCCAGGCGCGGTGGCTCACGCCTGTAATCCCAGCACTTTGGGAGGCCAAGATGGGCAGATCACCTGCGGTCGAGGGCTCGAGACCAGCCTGACCAACATGGAGAAACCCTGTATCTAGTAAACACATACACACACACACACACACACACACACACACACACACACACACACACACACAAAATTAGCCAGGCATGGTGG	TRUE	TRUE	TRUE
78689	2	229699850	229699883	229699786	229699900	AC	17	CTCACTTCCTTTAGCTCTCTGATCAAATACGGTTTCTCTGAGAGCCATCCCTGACACATGTGCATGTGTGTGTGTGTGTGTGTGTGTGTGTGTGTGTGTATACATGTTATGTACC	TRUE	TRUE	TRUE
41879	10	117817502	117817553	117817498	117817555	AC	26	TCATTGTGTGTGTGTGTGTGTGTGTGTGTGTGTGTGTGTGTGTGTGTGTGTGTGTGAC	TRUE	FALSE	TRUE
136444	8	69691416	69691465	69691370	69691479	AC	25	CCACTGCACTCCAGCCTGCGTGACAGTATAAGATCCTGTCTCTGAAACACACACACACACACACACACACACACACACACACACACACACACACACTACCCAGACGAATA	TRUE	FALSE	TRUE
45679	16	52329480	52329513	52329472	52329553	AG	17	TATTACTGGAGAGAGAGAGAGAGAGAGAGAGAGAGAGAGAGAATGAAGAAACTGCCAAAAAATGAACAAAAGAGGGAATGAA	TRUE	FALSE	TRUE
39455	16	6537146	6537181	6537140	6537184	AC	18	GGTTTCTGTGTGTGTGTGTGTGTGTGTGTGTGTGTGTGTGTGTAC	TRUE	TRUE	TRUE
44390	8	92605086	92605135	92604967	92605203	AC	25	TCTTCATATTTTATTCTGCCAATTTGCAAAAGTTCTCCATCTTCTTTCATTCTTTCTATTTTCTTTCTCACTTCACTCACTTTTCAAAGTAATGAGGAAGGAATATTTATGACAAGAAAACACACACACACACACACACACACACACACACACACACACACACACACACATCCCCAAATGCTTTTCCAAATAGCAAAAATGACTTGCTTTACCTTTTCCTTGGATAAGCATGTTATT	TRUE	TRUE	TRUE
78703	7	18564487	18564524	18564443	18564559	AC	19	AAAAGATTTTGGGTAGACGATTTTGAAATAAAACTTAGTGACATACACACACACACACACACACACACACACACACACACACATTACAGATAAGTATATATATGGAAAAATATGTAT	TRUE	TRUE	TRUE
73070	3	60509931	60509980	60509900	60510015	AC	25	CTCAGAGAGCTCACATTCTAGTCAGCCTGAGACACACACACACACACACACACACACACACACACACACACACACACACACAAATAAATTATATAATAATTTAGTGTATAAACACT	TRUE	TRUE	TRUE
41902	11	132571658	132571691	132571654	132571745	AC	17	TGATTGTGTGTGTGTGTGTGTGTGTGTGTGTGTGTGTGGTGGTGGTGGGCGTGTGCTTTCCTTTTTTTTTTATCTTTTGTGTATCTACTATA	TRUE	FALSE	TRUE
78711	21	45992718	45992763	45992672	45992779	AC	23	CCTACTGCAATAATGCTTTGTATCCTTATAAAAAGGGGAGATTTGGACACACACACACACACACACACACACACACACACACACACACACACGGAGAAGCTGTGTGAA	TRUE	TRUE	TRUE
41907	7	120733452	120733481	120733415	120733507	AC	15	ATTTGAAATCAAAGCTAATATTGCTCCCTTTTTCTGTACACACACACACACACACACACACACACACAGTTGTTTGTTTGTTTCTCCAGGACT	TRUE	TRUE	TRUE
41908	7	120733484	120733495	120733415	120733507	AAAC	3	ATTTGAAATCAAAGCTAATATTGCTCCCTTTTTCTGTACACACACACACACACACACACACACACACAGTTGTTTGTTTGTTTCTCCAGGACT	TRUE	TRUE	TRUE
153543	22	38917544	38917594	38917424	38917642	AC	25	ATTACAGCCTTGTGGTGGCTCACACCTATAGTCCCAGCACTTTGGGAGCCCAAGGTGGGAGGATTGCTTGAGCCTAGGAGTTTGAGACCAGCTCGGGCAACATGGCAAAACCCCGTCTCTACACACACACACACACACACACACACACACACACACACACACACACACACAAAATAAAAAAAAATTTACCTGTCATAAATCTTGGCAATTCTGAGCTCT	TRUE	FALSE	TRUE
153508	22	31846831	31846881	31846719	31846957	AC	25	CACACACACTCATATATACACACATACATATATACATACATATATACACACACATATACACATATACATACACATACATATACACACATACATACACACATATATATATACTACACACACACACACACACACACACACACACACACACACACACACACACACAAAAGAGACAGGGTCTTGTTCTGTTGCCCAGTCTGGAGTGCAGTGGTGCAATCATGGCTTGCTGCAGCCTTGACCTC	TRUE	FALSE	TRUE
41914	3	109425835	109425870	109425835	109425889	AC	18	CACACACACACACACACACACACACACACACACACAAATTTGACTTTCTCAGACT	TRUE	TRUE	TRUE
78726	1	184599443	184599500	184599423	184599543	AC	29	CTTCCCCTGTCTCTCTCTCTCACACACACACACACACACACACACACACACACACACACACACACACACACACACACAAAGCTGGTCTCCCGTACCTCTGACTGGAACTTGGGGAGCTTCC	TRUE	TRUE	TRUE
41928	11	125026922	125026949	125026895	125027009	AC	14	CTAACTCTAATAGCTGGAGAATTTATCCACACACACACACACACACACACACACACGTACATATGCTTACACTGACACTTTGTATACACAAACACCCCTGCTATCCGTACTGGTT	TRUE	TRUE	TRUE
41929	17	53959214	53959241	53959140	53959261	AC	14	AACTATTTCTATGTTGCTGCATTTCCTGTATTCAACATTCTTTCCATTACAAAATTTTTTAGTTCAGTTATGTTACACACACACACACACACACACACACACATATATATATATATTTGTAA	TRUE	TRUE	TRUE
41930	17	53959242	53959255	53959140	53959261	AT	7	AACTATTTCTATGTTGCTGCATTTCCTGTATTCAACATTCTTTCCATTACAAAATTTTTTAGTTCAGTTATGTTACACACACACACACACACACACACACACATATATATATATATTTGTAA	TRUE	TRUE	TRUE
78735	2	18397215	18397258	18397201	18397275	AC	22	TCTCCCCTCCCCACCACACACACACACACACACACACACACACACACACACACACACAACTGTGCACTCGCAGTG	TRUE	TRUE	TRUE
41933	4	24247549	24247582	24247545	24247648	AC	17	TGTGCACACACACACACACACACACACACACACACACACTTATGCTTGGTCCTAGTACTGTTGTTGTTTTGAAAGTAATGAAAATGCTCTCTATGAATAATTTC	TRUE	TRUE	TRUE
78739	6	131004317	131004346	131004274	131004374	AC	15	CTGAGTGTTGGAATTAGGAGATGAGAGTTTCTGAGCCCTTTCTACACACACACACACACACACACACACACACAATTCCCAACCTCACACCCAAAGTTGGA	TRUE	TRUE	TRUE
76397	8	99999380	99999419	99999375	99999491	AC	20	ATGCCTGTGTGTGTGTGTGTGTGTGTGTGTGTGTGTGTGTGTGTGATGCTTTGTTGGAGCATCTACAAAAGTAATGAAAATGCTTGTCCAAATCCTCAAGATGCAGATGTTGTTATG	TRUE	TRUE	TRUE
41941	1	202636595	202636642	202636571	202636689	AC	24	AAGACAACAGGCAAGTGACCAGCCGTGTGTGTGTGTGTGTGTGTGTGTGTGTGTGTGTGTGTGTGTGTGTGTACCTTCCTGTGTGTATTTATCAGAAAGAGTTGTGGATACTTTATTTT	TRUE	TRUE	TRUE
151493	19	11664398	11664447	11664252	11664473	AC	25	GCCAAGTGAGATCAGTTCAGGCCCCTCAGGCCCAGGAACCCGACACCACCGCGTACCTGTGAGCACACACTCACGGCCACCCCAGTGACACGTGCAGCCACACACACCCACACTCACTCACACCCACACCCACACGCACACCCACTACACACACACACACACACACACACACACACACACACACACACACACACACGGCTGTGACAGCCCAGGACCCACACC	TRUE	FALSE	TRUE
117295	X	108751596	108751646	108751507	108751750	AC	25	TGAGCCTGAGGCAGAGGTTGCTGTGAGCCAAGATCATGCCACTGCACTCCAGCCTGGATAACAGAGTGAGACCCCATCTCAGAAAACAAACACACACACACACACACACACACACACACACACACACACACACACACACAAAGAGTGCCCACACCAGCACACATTATAGTCTAACTGTCAAAATTCAAAGACAAAGAGAGAATCTTGAAAGCAGCAAGAGAAAAGCAACTCATTATGTATAAGG	TRUE	FALSE	TRUE
78752	1	43284842	43284877	43284765	43284894	AC	18	ACTGAGCCACTGTTGAAAGTGGAGAAGGTGTGATGAGTTGGTTTGGGAAACGGTGAGGAAGAGGATAAGTTAGGAGCGTGTGTGTGTGTGTGTGTGTGTGTGTGTGTGTGTGTGCGCGCGCGCAAGAGAG	TRUE	TRUE	TRUE
56841	2	137761867	137761916	137761817	137762030	AC	25	CTTTATCCACCTTCATCCTCCTTCCCGTGACCCAGTGTGTGTGCACACGTACACACACACACACACACACACACACACACACACACACACACACACACACAAACTTATTCCAGGAGAACCATTATAAGGTTATGTGACTACAGCTATTCTTTTTACAAAATTACATTAGTTCTTCTTATGGAAACAATTGCTTGTTACTTATGGGTTCATAGTT	TRUE	TRUE	TRUE
78758	10	29346480	29346521	29346468	29346586	AC	21	CCCCCACTCCATACACACACACACACACACACACACACACACACACACACACACATATATATATATATGACATTGGAAAAGGACAATGGGAAAGAATAATCCCATTGGCTCAGGTTGTG	TRUE	TRUE	TRUE
78759	10	29346522	29346535	29346468	29346586	AT	7	CCCCCACTCCATACACACACACACACACACACACACACACACACACACACACACATATATATATATATGACATTGGAAAAGGACAATGGGAAAGAATAATCCCATTGGCTCAGGTTGTG	TRUE	TRUE	TRUE
31475	X	35799905	35799930	35799903	35799931	AC	13	AATGTGTGTGTGTGTGTGTGTGTGTGTGC	TRUE	TRUE	TRUE
41957	16	63526223	63526250	63526208	63526329	AC	14	GGAAGTTCCAGACACTGTGTGTGTGTGTGTGTGTGTGTGTGTGTACATACATATATATGTGTCATGCATCTAACTCTACAACTAGAGGAAATGTCTAGAAAAGGACAGAGATATGAGAATCT	TRUE	TRUE	TRUE
118943	1	63327248	63327298	63327240	63327323	AC	25	AAAATAGAACACACACACACACACACACACACACACACACACACACACACACACACACAGAGAGACACAAACACATGAGAAAAA	TRUE	TRUE	TRUE
41960	7	53877343	53877376	53877323	53877411	AC	17	TAGCTTGGCACTATAAATACGTGTGTGTGTGTGTGTGTGTGTGTGTGTGTGTGTCTGTATATACACGTTAGAGAGATATGTTTTCTACA	TRUE	TRUE	TRUE
78768	2	114597508	114597555	114597467	114597578	AC	24	CTCCTCTTCTTTCTGGCTAGGAAGCTGTGGTGTTATTTTATACACACACACACACACACACACACACACACACACACACACACACACACATTTCCGTCCACAGTTCCTGGAC	TRUE	TRUE	TRUE
41971	3	24885392	24885427	24885357	24885446	AC	18	TCACCATTCTTTTGTTGTTTTGGTGATTTGAGGGTACACACACACACACACACACACACACACACACACACATTCTCTCGGCACTTGTAC	TRUE	TRUE	TRUE
78778	1	11921016	11921049	11920996	11921111	AC	17	CTGGGGGGCTGGGGTAGTTTTGTGTGTGTGTGTGTGTGTGTGTGTGTGTGTGTGCGTGCACATGAGCATGCCACAGTAAGAGTATCAAAAGGCTAAGAGGAAGCTAAAGAGGTAAG	TRUE	TRUE	TRUE
75478	1	181265174	181265223	181265116	181265239	AC	25	CCTCTCAGAGGAAACCCGGACTTCACAGAATTTTCACAAAGTTCCAAAGATTATGCATACACACACACACACACACACACACACACACACACACACACACACACACACAGTTTCCAAACTACAG	TRUE	FALSE	TRUE
152222	20	8936453	8936503	8936308	8936504	AC	25	GGCCAGGTGCGTGGCTCACACCTGTAATCCTAGCGCTTTGGGAGGCTGAGGCAGCCCGATCAGTTGAGGTCAGGAGTTCAAGACCAGCCTGGCCAACATGTTGAAACCTCATCTCTACAACAACAACAACTACAACCATATATATACACACACACACACACACACACACACACACACACACACACACACACACACAT	TRUE	FALSE	TRUE
54520	3	11520464	11520513	11520428	11520529	AC	25	AGAAATAAACTTTGAATATGTGCCTGTATATTTACAACACACACACACACACACACACACACACACACACACACACACACACACACAATTTTTTACTTTGTG	TRUE	TRUE	TRUE
117327	X	127662634	127662683	127662629	127662729	AC	25	CACAAACACACACACACACACACACACACACACACACACACACACACACACACACCAATATCCTTGAAGAACATAGATACAAAAATCCTCAACAAAATGCT	TRUE	TRUE	TRUE
78786	16	67667685	67667718	67667685	67667767	AC	17	ACACACACACACACACACACACACACACACACACTCTCACTCACTCACTCTTACCCTTCCTGCCCACTTAGAGATGAGCAGAA	TRUE	TRUE	TRUE
78787	16	67667720	67667731	67667685	67667767	ACTC	3	ACACACACACACACACACACACACACACACACACTCTCACTCACTCACTCTTACCCTTCCTGCCCACTTAGAGATGAGCAGAA	TRUE	TRUE	TRUE
78789	11	126292192	126292231	126292172	126292284	AC	20	CACCCTATTAGTGCACACTCTGTGTGTGTGTGTGTGTGTGTGTGTGTGTGTGTGTGTGTGTAGCAGGAGCAAGGGGCAGGGTCAGCTGTGCTGAGGACTAGGAGGTAAATGGT	TRUE	TRUE	TRUE
58483	2	111841836	111841885	111841808	111841901	AC	25	CTGTCTTACGGACACAGATCTAAGGAATACACACACACACACACACACACACACACACACACACACACACACACACACAAGAAGTGGAAGGATT	TRUE	TRUE	TRUE
41985	2	14834793	14834822	14834791	14834858	AC	15	TCTGTGTGTGTGTGTGTGTGTGTGTGTGTGTGTATGTATGTACCCATCTACTTTGGATATGTTTAGAA	TRUE	TRUE	TRUE
78793	8	84371986	84372019	84371970	84372019	AC	17	TAGAAGAAGAAAACATACACACACACACACACACACACACACACACACAC	TRUE	TRUE	TRUE
70564	6	138111728	138111777	138111697	138111822	AC	25	ATAGTCGCCTCCTCCCCACCCCACCCCTCATACACACACACACACACACACACACACACACACACACACACACACACACACAGGCTGTACTTCCTGGGGGAATTCAGACCCAATCTGAACTAGTTT	TRUE	TRUE	TRUE
75182	15	88703175	88703224	88703081	88703317	AC	25	AGGGAGGTCCCTGCTGCCCAAAGTGCCTCCTACACCTGCTTCCTGCACTCAATTACAAGATGAATCTGTGCCTCCCCACCCCACCCAGCCTCCTACACACACACACACACACACACACACACACACACACACACACACACACACATTGCTTGAACTTCATGCCTGGTGAGCCTAGAGGACGACAGAGGCTAGAAACCAGAGAAAGTGAGAGGGGCAGTGAGGGTCCCGGGATGAGTG	TRUE	TRUE	TRUE
37453	17	72361184	72361203	72361181	72361358	AT	10	TGCATATATATATATATATATATACACACACACACACACACACACACACACACACACACACACACACACACACATATATTGGCCCCATGGATCTGGGAGCGCCATAATTCCTTGAAGGCAAGTCTGATGAATTCACAAGCCAGCACCATCCTAGAGAGGAGTGTTACTTCCCGCCCCA	TRUE	TRUE	TRUE
37454	17	72361204	72361253	72361181	72361358	AC	25	TGCATATATATATATATATATATACACACACACACACACACACACACACACACACACACACACACACACACACATATATTGGCCCCATGGATCTGGGAGCGCCATAATTCCTTGAAGGCAAGTCTGATGAATTCACAAGCCAGCACCATCCTAGAGAGGAGTGTTACTTCCCGCCCCA	TRUE	TRUE	TRUE
78797	2	142342992	142343037	142342984	142343048	AC	23	AAATAATCGTGTGTGTGTGTGTGTGTGTGTGTGTGTGTGTGTGTGTGTGTGTGTGATGGGGTGGG	TRUE	TRUE	TRUE
78798	9	120487168	120487211	120487132	120487239	AC	22	AGTTCAGATTCATTTTGGCAAGAGAGGCATGTCAATACACACACACACACACACACACACACACACACACACACACACACAATGTTATGCCAAAATGCAGGGTGGTGG	TRUE	TRUE	TRUE
57249	20	11523860	11523909	11523725	11523910	AC	25	GAAAAGATTTTTTGTGGGGACACAAGGACCCTTCTTTTAGGTACAGAAACTGCAACAAGCTATATAGTGGAGCTAAACTTAGGCGTACAGCAGCCTTTCCAAGAATTTGTGGCACAAAGCAGACAGGAATATTCTACACACACACACACACACACACACACACACACACACACACACACACACACA	TRUE	TRUE	TRUE
78803	7	3726689	3726732	3726650	3726741	AC	22	CTAGCCAGAATCTCCAAACTGGGTTGGGATAGCATCAAAACACACACACACACACACACACACACACACACACACACACACACCACCCTGTA	TRUE	TRUE	TRUE
78808	11	37212096	37212149	37212094	37212187	AG	27	GAAGAGAGAGAGAGAGAGAGAGAGAGAGAGAGAGAGAGAGAGAGAGAGAGAGAGAGACAGCGCGCAAGTGGACTTAACAAGCTACTTTTACTTT	TRUE	FALSE	TRUE
42006	4	153147781	153147818	153147728	153147820	AC	19	CAGTTCATTACTGAAAGGAAAATAACAGCATTTACACCCATTTCCAACACCAAACACACACACACACACACACACACACACACACACACACTG	TRUE	TRUE	TRUE
80716	3	31834233	31834268	31834233	31834432	AC	18	GTGTGTGTGTGTGTGTGTGTGTGTGTGTGTGTGTGTAAAAATTCTCAGTTATCCAGACACACTGGGTGGGTGAGTTGGTGTGTGGGGGTGCGTTTTGCACTCTCAGCTATCTAGGCACTCTGTGTGTGTGTGTGTGTGTGTGTGTGTGTGTGTGTGTGTGTGTGTGTGTTGTAGATGCTCAGCTATCCAGACATACTGGA	TRUE	FALSE	TRUE
37331	3	31834353	31834400	31834233	31834432	AC	24	GTGTGTGTGTGTGTGTGTGTGTGTGTGTGTGTGTGTAAAAATTCTCAGTTATCCAGACACACTGGGTGGGTGAGTTGGTGTGTGGGGGTGCGTTTTGCACTCTCAGCTATCTAGGCACTCTGTGTGTGTGTGTGTGTGTGTGTGTGTGTGTGTGTGTGTGTGTGTGTGTTGTAGATGCTCAGCTATCCAGACATACTGGA	TRUE	TRUE	TRUE
121995	2	83447501	83447550	83447483	83447606	AC	25	ACCCACACATACACATAGACACACACACACACACACACACACACACACACACACACACACACACACACCCCTAACTGAGGAATCATCAGGAATCATAGAAACTGAAGAAAGATCCAGAGACAGA	TRUE	TRUE	TRUE
42011	5	102118430	102118463	102118410	102118482	AC	17	TCTCTCTCTCTCTCTCTCTCTGTGTGTGTGTGTGTGTGTGTGTGTGTGTGTGTGTAATTTTATTTATTACTGG	TRUE	FALSE	TRUE
42012	16	86435534	86435567	86435514	86435577	AG	17	CCTCCCTTTCTCTCCCCCCTTCTCTCTCTCTCTCTCTCTCTCTCTCTCTCTCTCTGTTGCTCTC	TRUE	TRUE	TRUE
61574	12	25538436	25538485	25538378	25538583	AC	25	CTCGCTGACAAAGCACCCAGTGCCAGAGCCTGCGGCCCAGCGAAGCTGCTCCCTGGAAACACACACACACACACACACACACACACACACACACACACACACACACACAAAAGGGGGTGGGGAGAGGGAAAGGTTTAGGTTTAGGAGAGGAAGCCAGCCAGCCAGCCCTGCAGATGCAACCGTTGCAATTTGGGTCTCTTCTGTCT	TRUE	FALSE	TRUE
61575	12	25538529	25538544	25538378	25538583	AGCC	4	CTCGCTGACAAAGCACCCAGTGCCAGAGCCTGCGGCCCAGCGAAGCTGCTCCCTGGAAACACACACACACACACACACACACACACACACACACACACACACACACACAAAAGGGGGTGGGGAGAGGGAAAGGTTTAGGTTTAGGAGAGGAAGCCAGCCAGCCAGCCCTGCAGATGCAACCGTTGCAATTTGGGTCTCTTCTGTCT	TRUE	TRUE	TRUE
122279	2	151604210	151604259	151604202	151604327	AC	25	ACACACATACACACACACACACACACACACACACACACACACACACACACACACACACGCTTCAGCTTTTCAGAGCCTGGTAACTTTTTCCCATATTCTTCCAAAAAAGCAGTGTTTGAGGACACA	TRUE	TRUE	TRUE
42017	5	98448700	98448727	98448700	98448739	AG	14	TCTCTCTCTCTCTCTCTCTCTCTCTCTCAGCATATGGCCA	TRUE	TRUE	TRUE
45047	11	107401278	107401293	107401197	107401385	AGGG	4	AAGATTCTGATAAACATCTCAATGATTGGTGTATCATTGGTTATCTCTCTCTCTCTCTCTTTCTTGCCTCTGGTCTCTTTGCCTCCCTCCCTCCCTCTCTCCCCCATTTCCCCATCTCTCTCTCTTCCTAACACACACACACACACACACACACACACACACACACACACACACACACAGAGTGATGTT	TRUE	TRUE	TRUE
45048	11	107401327	107401374	107401197	107401385	AC	24	AAGATTCTGATAAACATCTCAATGATTGGTGTATCATTGGTTATCTCTCTCTCTCTCTCTTTCTTGCCTCTGGTCTCTTTGCCTCCCTCCCTCCCTCTCTCCCCCATTTCCCCATCTCTCTCTCTTCCTAACACACACACACACACACACACACACACACACACACACACACACACACAGAGTGATGTT	TRUE	TRUE	TRUE
78828	4	185236029	185236074	185236025	185236090	AC	23	CAAGGTGTGTGTGTGTGTGTGTGTGTGTGTGTGTGTGTGTGTGTGTGTGTTAGCGGCAGGTATATA	TRUE	TRUE	TRUE
63512	22	43736488	43736537	43736435	43736645	AC	25	TTCTGTGTATCCATTCCATCTATACACCCCAAGCCTCTCTCCTTGTCTCTTTTACACACACACACACACACACACACACACACACACACACACACACACACACAGAGTTCAGGCAGGGAGGGGACGTGCCTCTTGTCGGGCACAGTTCAGCACAGTCAGAGCTGTACCTATAATCCAGGTTGATTCCTCAGGTTATAGATGAGGAAATGAG	TRUE	TRUE	TRUE
122613	2	224357970	224357998	224357907	224358030	AC	14	CGGAGGTGGCAGTGAGCTGAGATCACACCATTGCACTCCAGCCTGGGTGATAATAGCAAAACTACACACACACACACACACACACACACACAAAAGAGAGAGAGAAAAAGAAATGAAAAAGAAA	TRUE	TRUE	TRUE
71388	18	47505065	47505114	47505017	47505233	AC	25	TTTCAGAGTTTGGAGTGTCACAAAGGAGAAAGGTAGGCAGCAAGTAATACACACACACACACACACACACACACACACACACACACACACACACACACAAAATGCTCAGCCCCACAGAGGAGAGGTAAGAACCCATGAAAGAAGAAGTGACCTGTGAAGGGCCTGGGGAGGAGCAGGGTGTTGGGCGGGCTGGAGGTCCACAGACCACAGAGCACAT	TRUE	TRUE	TRUE
42030	18	10742797	10742826	10742777	10742829	AC	15	CTTTCTTTTATATACATATTTGTGTGTGTGTGTGTGTGTGTGTGTGTGTGTAT	TRUE	TRUE	TRUE
42031	11	15537868	15537903	15537863	15537927	AC	18	TCACAGTGTGTGTGTGTGTGTGTGTGTGTGTGTGTGTGTGTAATGCATCTTCATTGTGGGTATAG	TRUE	TRUE	TRUE
42032	9	24072794	24072837	24072786	24072843	AC	22	TGTGTATTTGTGTGTGTGTGTGTGTGTGTGTGTGTGTGTGTGTGTGTGTGTGTCTGGC	TRUE	TRUE	TRUE
62824	12	5564700	5564749	5564665	5564878	AC	25	CCCCCTATCCATCTGGCCTCTGTAACCCCTCCCCAACACACACACACACACACACACACACACACACACACACACACACACACACATAGCCCCTGTGATTGAGGGGGCCCCAATTCCTGTTCATATCCTCCAGGATAGCCCACCTGCACCCTCGACAGTGAGAGACAAAGTTCTATTCCCTGTTTAGATGGGTGCTGGGGACAATGGAAAGGAG	TRUE	FALSE	TRUE
42034	4	119834719	119834752	119834710	119834817	AC	17	TTTATTGTTTGTGTGTGTGTGTGTGTGTGTGTGTGTGTGTGTGCAGCAGAAAAACTCATTGGTGTGTTCCTGTAATAACATTCAAGCTCTACACTCATTTTCCATAGT	TRUE	TRUE	TRUE
42035	9	119499890	119499927	119499880	119499985	AC	19	ATGTGCCAACGTGTGTGTGTGTGTGTGTGTGTGTGTGTGTGTGTGTGTAGTAAAAGCTGCTAGGTAACTAACCCTAGCAATAATGATAATATTTACAGAGATTTAT	TRUE	TRUE	TRUE
42037	18	36620176	36620197	36620135	36620226	AC	11	TATTTGATATATACAGGGGTGTGTGTGTCTGTGTGTATGTATGTGTGTGTGTGTGTGTGTGTGTGAGAGAGAGAGAGAGAGAGAGAGAGAGA	TRUE	TRUE	TRUE
42038	18	36620199	36620226	36620135	36620226	AG	14	TATTTGATATATACAGGGGTGTGTGTGTCTGTGTGTATGTATGTGTGTGTGTGTGTGTGTGTGTGAGAGAGAGAGAGAGAGAGAGAGAGAGA	TRUE	TRUE	TRUE
78844	16	10910783	10910818	10910783	10910822	AC	18	CACACACACACACACACACACACACACACACACACACGTC	TRUE	TRUE	TRUE
60436	14	94918936	94918985	94918891	94919109	AC	25	TTCTTCAGGGACTTACTTCTCCCATCCTTACCATCAAAGCCAGGAACACACACACACACACACACACACACACACACACACACACACACACACACAGAGACAGAGAGAGAGAGAGAGAAGGGAGTGAGGCAGTTTCTGCCCCTGCCCTCATTTTGGGCACAGGCAAAGTACTTACAGAGCAAAGGCACTGAGCAGGGGCCCAGGTCTTCAGCACTGCAT	TRUE	TRUE	TRUE
60437	14	94918992	94919007	94918891	94919109	AG	8	TTCTTCAGGGACTTACTTCTCCCATCCTTACCATCAAAGCCAGGAACACACACACACACACACACACACACACACACACACACACACACACACACAGAGACAGAGAGAGAGAGAGAGAAGGGAGTGAGGCAGTTTCTGCCCCTGCCCTCATTTTGGGCACAGGCAAAGTACTTACAGAGCAAAGGCACTGAGCAGGGGCCCAGGTCTTCAGCACTGCAT	TRUE	TRUE	TRUE
119428	1	178630735	178630785	178630715	178630790	AC	25	TCTCTCTCACACACACACAAACACACACACACACACACACACACACACACACACACACACACACACACACAGAGAA	TRUE	FALSE	TRUE
80810	X	106320804	106320839	106320773	106320883	AC	18	TGTATGTATGAATGTATCCACAACATACATAACACACACACACACACACACACACACACACACACACAGATAAAGCTAGGTTCAAAAACAAGATAAACAAAGCTGTGAAAA	TRUE	TRUE	TRUE
78851	6	117456816	117456829	117456797	117456911	CG	7	ACGCGTGGGCGCTCGCACACGCGCGCGCGCGCGCACACACACACACACACACACACACACACACGCTAGTTCTAACTGGATTTCCTTTTCCTAGAATTGCCTCTACTACAGAAGA	TRUE	FALSE	TRUE
78852	6	117456830	117456859	117456797	117456911	AC	15	ACGCGTGGGCGCTCGCACACGCGCGCGCGCGCGCACACACACACACACACACACACACACACACGCTAGTTCTAACTGGATTTCCTTTTCCTAGAATTGCCTCTACTACAGAAGA	TRUE	FALSE	TRUE
51861	2	45093087	45093118	45093075	45093187	AC	16	TTATTTTCAAAGACACACACACACACACACACACACACACACACCATGAATGGAGAAATCATAAAAGAAATCATAAAAGAGAGATTGCAAAAAAAAACCCATCAAAATTGAAA	TRUE	TRUE	TRUE
42054	8	139362741	139362768	139362717	139362773	AC	14	GGAATTGTAAATAGGTTTTCTACAACACACACACACACACACACACACACACATCTG	TRUE	TRUE	TRUE
42056	1	48518037	48518072	48518036	48518085	AC	18	GCACACACACACACACACACACACACACACACACACACCCCTCCACTTTT	TRUE	TRUE	TRUE
78857	7	150418976	150419007	150418936	150419020	AC	16	TAACATATAATATCTTCTATATGGTTATTCATATTTTTATCACACACACACACACACACACACACACACACAGTCTGTATCTCGA	TRUE	TRUE	TRUE
78858	8	22023396	22023439	22023390	22023517	AC	22	GCGTGCGTGTGTGTGTGTGTGTGTGTGTGTGTGTGTGTGTGTGTGTGTGTTCTTTCCCCTTCTCCCCCATCTCTCCTGCTCCAGGAGCTGGGTGTTTTCCAGCCTGTCTGGGCTGCCCTGGGGCTGCA	TRUE	FALSE	TRUE
130277	5	135206750	135206800	135206721	135206825	AC	25	ACACTGTGCATAAATAAATGTGTACACAGACACACACACACACACACACACACACACACACACACACACACACACACACAGCATGTTGGATTTTCTAGCTTCAAA	TRUE	TRUE	TRUE
78873	22	27192040	27192089	27191981	27192159	AC	25	GGCTAAAGAATGAACGAAGAGCTTGAAGAGCTGTGCCTGTGAGCATGTGTATGCATGCATGTGTGTGTGTGTGTGTGTGTGTGTGTGTGTGTGTGTGTGTGTGTGTGTGTTTAGCTGACTACCACACTTCACTTCAGAGTGAGAGAGGCCTTGGTGGGGGAGAAGGAGGGGCATTCCCA	TRUE	TRUE	TRUE
42077	9	118888896	118888923	118888818	118888944	AC	14	TAAACATATAAATTCATGTGTCTTTTTGGTAGAATTATGTTATATACATATATATATATGTGTATACATATATATATATGTGTGTGTGTGTGTGTGTGTGTGTGTGTATATATATATATATATATCC	TRUE	TRUE	TRUE
42078	9	118888924	118888941	118888818	118888944	AT	9	TAAACATATAAATTCATGTGTCTTTTTGGTAGAATTATGTTATATACATATATATATATGTGTATACATATATATATATGTGTGTGTGTGTGTGTGTGTGTGTGTGTATATATATATATATATATCC	TRUE	TRUE	TRUE
53840	16	78921366	78921415	78921257	78921465	AC	25	CCCACGTTTTGGAATTATTCAGTGCATTCGCTTCCAAGGCACCTGTTTGATATTTACACAAATTATGAAAGTAAGGTGGGAAGGCAATGAAGGCAACAAAGTATATAAAACACACACACACACACACACACACACACACACACACACACACACACACACAAGAAATGACTACAGACACCTCAACACCCTTCCAAAACACTTGAATCATT	TRUE	TRUE	TRUE
62294	16	79893358	79893407	79893303	79893415	AC	25	GTGCTATGTGCTGTGCAGAAGTCCTCTAGGGCTCAGGGACACTGTAGCCCAGAAAACACACACACACACACACACACACACACACACACACACACACACACACACAGTAACCG	TRUE	TRUE	TRUE
130344	5	151606136	151606185	151606011	151606200	AC	25	TCGATGGTAATGTAATGTTCTTTCTCATTGGGAGGAGAATGAGGGACATAAGAGAGGAGAGAATTGACCTTTTAGCTCTGAAAGAGGAGAAGAATATTGGAGAGATAGTGTCCCGGTCAAAATAAACACACACACACACACACACACACACACACACACACACACACACACACACGGGGTGGGGGGTGGG	TRUE	TRUE	TRUE
42083	3	107837929	107837958	107837926	107838030	AC	15	ATTTGTGTGTGTGTGTGTGTGTGTGTGTGTGTGGTTAGAACGTCTATAGTCAGGCTAAAATTCAGATCCCATCTTTATAATTCTTGTTTGTGTAATATGAATTTA	TRUE	TRUE	TRUE
78887	7	84696209	84696228	84696209	84696291	AC	10	CACACACACACACACACACACAGAGAGAGAGAGAGAGAGAGAGAGAGAGAGAGAACTCCAGCTATGTAAAGTAGACATAGATA	TRUE	TRUE	TRUE
78888	7	84696230	84696261	84696209	84696291	AG	16	CACACACACACACACACACACAGAGAGAGAGAGAGAGAGAGAGAGAGAGAGAGAACTCCAGCTATGTAAAGTAGACATAGATA	TRUE	TRUE	TRUE
151477	19	7842801	7842849	7842685	7842909	AC	24	ATGGAGGAAACCCATTCAATGATTAGGAGAGACAAGAGGTGGAAATAAAGGTTGTATTACTTAGGGGTCCTGGGTAGGGAGGGCATGGCACTTCCAGAGGCCACAAACACACATATACACACACACACACACACACACACACACACACACACACACACACACACAGGTCAGGGAGAGCTTTTGCAGGGAGACAGAGGGGAAGCAACCAGTGTGACAATGCCGTGA	TRUE	FALSE	TRUE
28877	X	92642769	92642796	92642717	92642800	AG	14	CACACTTTGAGAATGATTGGACTAGGCATCTGTGTAAATGTGTGTGTGTGTATCTCTCTCTCTCTCTCTCTCTCTCTCTCGTGT	TRUE	TRUE	TRUE
56673	22	32846081	32846128	32846053	32846256	AC	24	GCAGTGGAATTGTTGGGTCAAAGAGCATACACACACACACACACACACACACACACACACACACACACACACACACATATATACACATATATACACACATATATATAAGATTATATACTGTATTTTTACTGTCCCTTTTCTATGACTAGATATGCTTAGATACAAAAGTACTTACCATTGTATTACAATTGCTTACAGTATTCA	TRUE	TRUE	TRUE
148551	16	64787400	64787447	64787317	64787512	AC	24	TATTACGTATAATATGCATGGAATGCTATTTGGATATAAATGCATTTAGGTGAACCTGGAAAAACAAAACCAAACACAGAAATACACACACACACACACACACACACACACACACACACACACACACACACGCACACACTCTTCTAATTGTCAGGAGCTGTCTCATGCCCAAGCAAGAGAAAAAGAAAGAGAAAGC	TRUE	TRUE	TRUE
153034	21	33891775	33891822	33891730	33891915	AC	24	GAATTTCCCCCCATTAGCCCCCAGCATGCATGCTTACACACACAAACACACACACACACACACACACACACACACACACACACACACACACACCCTCCCAGGATCCCTACAGAGGCAGCTGGTCAACAGGCTTGCCAACTCGAGGGTCAGTCTTTGGCCTGTGCAGATACAGTGAGATATTTCTTT	TRUE	FALSE	TRUE
42093	2	152045762	152045795	152045717	152045815	AC	17	AAAATTAGCATCAAAATATCAGTAGTATTTCCATTCTACCACCATACACACACACACACACACACACACACACACACACAGGCGCGCGAACCACTTCCT	TRUE	TRUE	TRUE
42094	4	79794813	79794858	79794812	79794914	AC	23	CTGTGTGTGTGTGTGTGTGTGTGTGTGTGTGTGTGTGTGTGTGTGTGTATGCATGCATGCATGTGTGTGCACATGTGCAAGAGACAGATGGTGGGGCGGGTAT	TRUE	TRUE	TRUE
42095	4	79794860	79794871	79794812	79794914	ATGC	3	CTGTGTGTGTGTGTGTGTGTGTGTGTGTGTGTGTGTGTGTGTGTGTGTATGCATGCATGCATGTGTGTGCACATGTGCAAGAGACAGATGGTGGGGCGGGTAT	TRUE	TRUE	TRUE
153531	22	35552390	35552437	35552340	35552567	AC	24	CGGCTTTTCAGGAAAATCCCATCCATCCATGCCAGCCTGAACAATACCCTACACACACACACACACACACACACACACACACACACACACACACACACTCTCTCTCTCTCTCTCTTACTTTTCAAGGAATAGCCGTGTGACCAAGTTTTGGCCAATCAGAGCTCTCCGTACCCCAGGTTCAGTGATTGGTTCAGGAGTGGGCACATGACCCAGCCCAGGCCAATCAAA	TRUE	FALSE	TRUE
78903	3	71065808	71065841	71065769	71065843	AC	17	GACTTTGAACTTCAAGCACAATGAATGATGATTACAAGAACACACACACACACACACACACACACACACACACAT	TRUE	TRUE	TRUE
78904	4	121023309	121023346	121023283	121023347	AC	19	ATGTAGAGAGAAATTTATAGCACTAAACACACACACACACACACACACACACACACACACACACG	TRUE	FALSE	TRUE
42100	10	94596855	94596892	94596781	94596905	AC	19	TAAAGGTTACTAAGATATAAGTAAGACACAGGCCCTGCCCTCAGGAATCTTTAGCCTGAAATGGTTATAACATAACACACACACACACACACACACACACACACACACACACAAGCCAGAACAAA	TRUE	TRUE	TRUE
42101	10	55637942	55637969	55637925	55638027	AC	14	TCTTGGCTATACTATGGCACACACACACACACACACACACACACACTTTGAATATATATATATATATATATATATATATTCTACATATACATACAGTAAACTA	TRUE	TRUE	TRUE
42102	10	55637976	55638003	55637925	55638027	AT	14	TCTTGGCTATACTATGGCACACACACACACACACACACACACACACTTTGAATATATATATATATATATATATATATATTCTACATATACATACAGTAAACTA	TRUE	TRUE	TRUE
53120	15	29731489	29731536	29731360	29731552	AC	24	CACTCTGAGCTATGGGAGGACATTCTCTGATAAAAGGAGAAACACATAAGCAGCTGATGGTAGGGGCAGGGAAAGCATCAGAATGTAAGATGAACCAGGAGCATCTTATAGTGCTAGAAAATTGGAATTACACACACACACACACACACACACACACACACACACACACACACACACAAACAGTAGAGGGTGG	TRUE	TRUE	TRUE
78913	6	113985191	113985230	113985177	113985286	AC	20	TGATTTCATACGCTACACACACACACACACACACACACACACACACACACACACAAAAGATTTAGTGCAGCCAAATCCCCCTCTTTGCCTGAGCAAGGAAAAAGAGAAGA	TRUE	TRUE	TRUE
78914	3	138441064	138441099	138441058	138441178	AC	18	TAAGAGACACACACACACACACACACACACACACACACACACGTGTGTAGGCTCACCTCAAATAATCTGTAAAATGAGATTTGGTAAATCATAAATAAAACAAAACATACATAAAATATAT	TRUE	TRUE	TRUE
78916	10	57686755	57686768	57686700	57686807	AG	7	GATAAATTTGAATGCATTTCAATGTGTTTTTATTATTTGTTTCTATCTCTCTCTTTCTCTCTCTCTCTCTGTGTGTGTGTGTGTGTGTGTGTGTGTGTGTGTGTTTGG	TRUE	TRUE	TRUE
78917	10	57686769	57686802	57686700	57686807	AC	17	GATAAATTTGAATGCATTTCAATGTGTTTTTATTATTTGTTTCTATCTCTCTCTTTCTCTCTCTCTCTCTGTGTGTGTGTGTGTGTGTGTGTGTGTGTGTGTGTTTGG	TRUE	TRUE	TRUE
63071	15	34017356	34017403	34017230	34017471	AC	24	TCACATCAGAAAGCACATTATAGTTTGCTGCTTCTCAAGAAGGCAGCATGGGATAGCTCAGTCACCAGAGCCCCATCTGCGGTGCCCCATTCTTCCTTCCTTACTGCCTCTCTGCTCCAACACCTTACACACACACACACACACACACACACACACACACACACACACACACACATATATACATCCCTTCTTAGGACCCCTCCTGTGGGTCCTGCCCTATCAGTGGTGAGGGAAGGATGCCA	TRUE	FALSE	TRUE
42123	3	178546714	178546761	178546714	178546784	AC	24	TGTGTGTGTGTGTGTGTGTGTGTGTGTGTGTGTGTGTGTGTGTGTGTGTTCTTCACATATGTTATATTCAT	TRUE	TRUE	TRUE
78936	13	104261024	104261063	104261017	104261079	AC	20	TTGTATTTGTGTGTGTGTGTGTGTGTGTGTGTGTGTGTGTGTGTGTGTTCGTTTGTTTTATAG	TRUE	TRUE	TRUE
42134	15	76788335	76788380	76788309	76788411	AC	23	AAAGAGAAAGAAAGCAAAAGAGAGAGACACACACACACACACACACACACACACACACACACACACACACACAGAATGAGAGAGAGATGAAAGGTGGAAGGGG	TRUE	TRUE	TRUE
42137	13	85053420	85053447	85053395	85053484	ACAG	7	TAGAGTTTATCTTAGTACCAAGACATGTCTGTCTGTCTGTCTGTCTGTCTGTCTGTCTCTCTCTCTCTCTCTCTCTCTCTCTCTCCCCCT	TRUE	TRUE	TRUE
42138	13	85053450	85053479	85053395	85053484	AG	15	TAGAGTTTATCTTAGTACCAAGACATGTCTGTCTGTCTGTCTGTCTGTCTGTCTGTCTCTCTCTCTCTCTCTCTCTCTCTCTCTCCCCCT	TRUE	TRUE	TRUE
42142	11	119327684	119327723	119327640	119327726	AC	20	TGTTAGACATTCTTTCTAGCACATTATATGCACGCGCATGCATGCACACACACACACACACACACACACACACACACACACACACGA	TRUE	TRUE	TRUE
78945	10	9548236	9548269	9548195	9548309	AG	17	TTTTACATAAGTTATTTCCTCCTAATTAGAAAAGGAGAGTGGAGAGAGAGAGAGAGAGAGAGAGAGAGAGAGAGAATTAGGAAGAAAAATAATTTCTAACATATAATTTGTCTAT	TRUE	TRUE	TRUE
42145	10	77822415	77822454	77822405	77822457	AC	20	TTTATCTCTCTGTGTGTGTGTGTGTGTGTGTGTGTGTGTGTGTGTGTGTGTTA	TRUE	TRUE	TRUE
57283	16	7037458	7037505	7037310	7037513	AC	24	AAGTTTTCAAAGGAGGAAGTGAGTGGAGAACAAGAGAGAATGAGTAGTTTGCCTAAAATCTCATCACTACCATGGTTTCTGATTCCAGGCCCAGGTTATCTCCCGAGCCACTAGGCTTATCTCAGGACAGCAACAGAAAACTTTTCAGACACACACACACACACACACACACACACACACACACACACACACACACAGAGGCAT	TRUE	FALSE	TRUE
78950	18	37928925	37928968	37928907	37929028	AC	22	CACATGTATTTCAATACCGTGTGTGTGTGTGTGTGTGTGTGTGTGTGTGTGTGTGTGTGTGTGATTTTTCACTGAGGTTGGTCAGTCTCTTTCAGAATGTAAGCTCTTTGGCTGAAATGCCT	TRUE	TRUE	TRUE
150599	18	39089546	39089594	39089438	39089655	AC	24	AAAGTACAGGCAAACTATTACAAATACCAGGAATGATAGAAGTGATTTCACAAGAGTTTGTATAGATACCAAAATCTGACAAAGAGATTGCATGAAAGAATACTATAGACACACACACACACACACACACACACACACACACACACACACACACACAAATAGGATCATAGGGTTATCGCTAAACACAATTTCAGCAAATAAAATTCATCTCTCTCTTT	TRUE	TRUE	TRUE
36891	13	99025774	99025785	99025722	99025851	ACAG	3	TGAGGTTTAGATTGTTTTATATTCTCTGCTTTTCTTCCCTTTGACTTTCCAGAGACAGACAGACAGACACACACACACACACACACACACACACACACACACACACACACACACAGAAAGGGGGTTGCGG	TRUE	TRUE	TRUE
36892	13	99025788	99025835	99025722	99025851	AC	24	TGAGGTTTAGATTGTTTTATATTCTCTGCTTTTCTTCCCTTTGACTTTCCAGAGACAGACAGACAGACACACACACACACACACACACACACACACACACACACACACACACACAGAAAGGGGGTTGCGG	TRUE	TRUE	TRUE
149398	17	10136338	10136386	10136232	10136433	AC	24	TAGCTCATGCCTGTAATACCAGCACTTTGGGAGGCCAAGGTGGGCGGATCACCTGAGGTCAGGAGTTGGAGACCAGCCTGGCCAACATGGTGAAATCCAGTCCCTAACACACACACACACACACACACACACACACACACACACACACACACACAAAATTAGCTGGGGCATGGTGTCACATGCCTGTAGTCTCAGCTACTCG	TRUE	FALSE	TRUE
76432	15	49624285	49624316	49624257	49624338	AC	16	CCCACCCCCGCTGCATGTGCACACGTGCCACACACACACACACACACACACACACACACATCCACAACAGTCATACACTTAG	TRUE	TRUE	TRUE
42157	8	133937762	133937797	133937762	133937864	AC	18	GTGTGTGTGTGTGTGTGTGTGTGTGTGTGTGTGTGTTCTTGAATAAATTGCAAATCCAATGAAAGTCTTATTTTTTTCCCAACATCCCTCTTCTTGGGCAGAA	TRUE	TRUE	TRUE
150526	18	26414278	26414326	26414263	26414462	AC	24	CAGCATTACAACTATACACACACACACACACACACACACACACACACACACACACACACACACATATATATATTATATATACCAAATGTATGTATACCAAATGTATATACACACACATATATATACACATACATATATATATTTTATATATATACACACACATATATATATTATATATATATACACACACACATATATAT	TRUE	TRUE	TRUE
45722	14	67841950	67841999	67841948	67842000	AC	25	TCTGTGTGTGTGTGTGTGTGTGTGTGTGTGTGTGTGTGTGTGTGTGTGTGTGT	TRUE	TRUE	TRUE
47224	12	68213082	68213129	68213051	68213133	AC	24	TCAAGTACTTGGGACCAATTGCTCCTTTTCAACACACACACACACACACACACACACACACACACACACACACACACACAGTT	TRUE	TRUE	TRUE
38448	15	66925019	66925066	66924953	66925077	AC	24	TCAGGACCCTGACCACTGTTCCCCAACAGGCCTCTTCTGCCCCCAGTTTCTTCTTCACCACCCCCTACACACACACACACACACACACACACACACACACACACACACACACACATGCAAATGTG	TRUE	FALSE	TRUE
42166	5	56401190	56401205	56401165	56401273	AG	8	TCTCTCTCTCTCTCACACACACACACTCTCTCTCTCTCTCTCACACACACACACACACACACACACACACACAGTCACCTGAAAGGTGTTCCATGAGGTGTATTGTCCA	TRUE	TRUE	TRUE
42167	5	56401206	56401237	56401165	56401273	AC	16	TCTCTCTCTCTCTCACACACACACACTCTCTCTCTCTCTCTCACACACACACACACACACACACACACACACAGTCACCTGAAAGGTGTTCCATGAGGTGTATTGTCCA	TRUE	TRUE	TRUE
42169	9	129171579	129171624	129171564	129171653	AC	23	TTTGGTGAGTAACTCTGTGTGTGTGTGTGTGTGTGTGTGTGTGTGTGTGTGTGTGTGTGTGTCCCTTGGGCCTTCTTTACACCACTCACA	TRUE	TRUE	TRUE
42175	2	228428961	228428984	228428953	228429040	ACCC	6	ATCTGTATTGGGTGGGTGGGTGGGTGGGTGGGAGGGTGTGTGTGTGTGTGTGTGTGTGTGTGTGTGTGTGTGTGTTGCTACCAGCTCT	TRUE	TRUE	TRUE
42176	2	228428988	228429027	228428953	228429040	AC	20	ATCTGTATTGGGTGGGTGGGTGGGTGGGTGGGAGGGTGTGTGTGTGTGTGTGTGTGTGTGTGTGTGTGTGTGTGTTGCTACCAGCTCT	TRUE	TRUE	TRUE
67520	2	150888393	150888440	150888319	150888549	AC	24	ATTGAAGAAAATAATACCGAACCTAAATAAAAGCATAAAAGCCTTGGCTATTGCAATGACTGTATTCGGGGGAAACACACACACACACACACACACACACACACACACACACACACACACACATCTTTAGTTGCAAAAAAGCGATAACCTAAAACTACTATGAGGATCATTTTTTTTTTTTTAGTCTTGGGTACAAAAAAATGTTTTCCGTATGTCTTCTTCAAAATGACT	TRUE	TRUE	TRUE
50132	6	41424129	41424176	41424113	41424296	AC	24	TCCCAGGGCAGAATGGACACACACACACACACACACACACACACACACACACACACACACACACAGTAGACAATGACTTAGACTAACACTCTGACCAGGCCACACAGGCTTGTGCTGAGCAGGTGCCCCCTGGCTCCTATGCAAGGTACTCCCGCTCAGAGTTACCCCAGCCTAGCCGGGCACG	TRUE	TRUE	TRUE
78982	9	35885698	35885733	35885651	35885733	AC	18	CCTCATAACCTAGTTCTCTGCTCTGGACACTGTAACGAGGGTCATCTCACACACACACACACACACACACACACACACACACA	TRUE	TRUE	TRUE
42189	9	4644659	4644684	4644637	4644729	AG	13	GAATTTTCTGAGTTTTCAGTATTCTCTCTCTCTCTCTCTCTCTCTCTCTCACACACACACACACACACACACACACACACACACACACTTCTA	TRUE	TRUE	TRUE
42190	9	4644686	4644723	4644637	4644729	AC	19	GAATTTTCTGAGTTTTCAGTATTCTCTCTCTCTCTCTCTCTCTCTCTCTCACACACACACACACACACACACACACACACACACACACTTCTA	TRUE	TRUE	TRUE
53190	10	61770590	61770637	61770580	61770686	AC	24	AATTCTCCCAACACACACACACACACACACACACACACACACACACACACACACACACAGAATCATACAAATAACTGAGAGGGAAATTACAGAAACGAAATGTAGTT	TRUE	TRUE	TRUE
42196	17	21043793	21043852	21043767	21043910	AC	30	ATAGAAATTTTAAAGGCCTTTTAAATACACACACACACACACACACACACACACACACACACACACACACACACACACACACACACCCTGACACCCTATAGCTTTTACTTCAGAACTTTTTGCCACTAGATAAATAGAAATTTA	TRUE	TRUE	TRUE
42198	11	29121804	29121831	29121797	29121865	AC	14	TCTCTTGCACACACACACACACACACACACACACAAACTTATCCTAACACTTGGTTGAATACAGATTGC	TRUE	TRUE	TRUE
78995	18	9039314	9039341	9039251	9039362	AC	14	CTTCCTCCTTGGAAGGTGGAGGCTGAGAACTGCAGATACTTATAAATTGCCCCCCCGCCCCGCCACACACACACACACACACACACACACAAATACATTGCTATGCCAATGG	TRUE	TRUE	TRUE
78996	9	109509018	109509075	109508996	109509107	AC	29	GAATAGTCCTCCGCAGCCAGGGGTGTGTGTGTGTGTGTGTGTGTGTGTGTGTGTGTGTGTGTGTGTGTGTGTGTGTGTGTTCTTTAAGGCATTCTACGATGTTCAGTATAAG	TRUE	TRUE	TRUE
78997	20	51840438	51840471	51840386	51840488	AC	17	GTGGTGGAGAGCTCATGAATCTACACATGTGAAAAAAATGTTACAGGACTAAACACACACACACACACACACACACACACACACACCCCTAAGTTTAGGTAAA	TRUE	TRUE	TRUE
42205	6	86975747	86975784	86975720	86975816	AG	19	CTGAGAAAGAGTTCCTGGGTTGGTCAGTCTCTCTCTCTCTCTCTCTCTCTCTCTCTCTCTCTCTCTTTTTCTCTCCGTCCCTCCTCCTTCTGTCAGG	TRUE	TRUE	TRUE
79004	10	132486459	132486492	132486435	132486503	AC	17	TTATTTATTTCATATGTACACAGGCACACACACACACACACACACACACACACACACATATATAAAATT	TRUE	TRUE	TRUE
42213	21	28001240	28001289	28001190	28001290	AC	25	AAAAAAAGTCTCCCATTATACAATAGATACTGAATCATCCCTTTCATTCTACACACACACACACACACACACACACACACACACACACACACACACACACA	TRUE	TRUE	TRUE
42214	12	82405373	82405404	82405372	82405455	AC	16	GCACACACACACACACACACACACACACACACAATTGAAAACCTCTTGAGCACTAGATCTTGTGAGGTTTGATGTAGAGATAAA	TRUE	TRUE	TRUE
42215	2	169873490	169873533	169873468	169873533	AC	22	TATTGTCTCTCTCTATCTTTCTACACACACACACACACACACACACACACACACACACACACACAC	TRUE	TRUE	TRUE
42216	8	53297347	53297374	53297296	53297374	AC	14	AATTGCTTTCACTTTACTTTTATACATTCATTCCCCTATGTGTGTACACAGGTGTGTGTGTGTGTGTGTGTGTGTGTGT	TRUE	TRUE	TRUE
63098	10	82956528	82956575	82956487	82956603	AC	24	GACCAAGGGGATTCCAAAGAAACCCTAAAACACATACGCATACACACACACACACACACACACACACACACACACACACACACACACACAAACCCACAAAACAAACTAGCTTAGGCC	TRUE	TRUE	TRUE
64232	5	96992709	96992756	96992693	96992777	AC	24	TTTCTACACCCCCCCAACACACACACACACACACACACACACACACACACACACACACACACACAGCTGGGCATAATGGTACATG	TRUE	TRUE	TRUE
42222	18	49258956	49258983	49258955	49259028	AC	14	CCACACACACACACACACACACACACACAGAGAGAGACAGAGAGAGAGAGACAGAGAGAGAGAGAGAGAGAGAG	TRUE	TRUE	TRUE
42223	18	49259007	49259028	49258955	49259028	AG	11	CCACACACACACACACACACACACACACAGAGAGAGACAGAGAGAGAGAGACAGAGAGAGAGAGAGAGAGAGAG	TRUE	TRUE	TRUE
42224	3	152283501	152283534	152283465	152283590	AC	17	AATACTAAGGAAATCAGAAAAAAATAAAATGTGCTTACACACACACACACACACACACACACACACACACATAAAAACACACTAGAACTAACAGTCAATTGATTGATAAGTCTATTGAAAAGCAAA	TRUE	TRUE	TRUE
79406	7	121790419	121790466	121790290	121790505	AC	24	CTTTCACAGTAGTCATTTCACTATTGAGATGAGAAGGAAATAAAAAGAATATATATATATGTATATATGGCATGTTCTCACTTATAAGTGGAAGCTAAATGATGAGAACACATGAACAGATGGGGGAATACACACACACACACACACACACACACACACACACACACACACACACACATATATAGCCATGTAAGAAGTAGCAGCTAAGAAAAATAA	TRUE	TRUE	TRUE
79020	20	40974223	40974258	40974203	40974319	AC	18	TATATATACATACATATATATGTGTGTGTGTGTGTGTGTGTGTGTGTGTGTGTGTGTATATATATGTATGATGCCAGACACTATCCCATGTAAAGGGAATTCAGTAGTACCAAGCCT	TRUE	FALSE	TRUE
79023	2	17450864	17450891	17450801	17450913	AG	14	AATACCTTCCCAAAGTCAGAAGGAATTTATGAAACAAATCTGAGATTATGTTTATGGTATTAGTCTCTCTCTCTCTCTCTCTCTCTCTCTCCGTATTTTAGATAGAAAGTCAG	TRUE	TRUE	TRUE
60547	5	90647007	90647020	90646875	90647120	AG	7	GATCCGTCTGATCCTCAGGCTCCTTTAGGATGACTTCACTAAAGGAAAATTCTGAGAACATGGCTCATTGGCTCACTGACTTCCTTTTTTCTTCTTTCCTTTTCTGTCCTGAAAATGATTTTTTTTTTCTGATCTCTCTCTCTCTCTTTCTCAACACACACACACACACACACACACACACACACACACACACACACACACATTTCCAGCTTTTGAAAAAAGTTGGAAAATCCAGTAACACAAGCT	TRUE	TRUE	TRUE
60548	5	90647028	90647075	90646875	90647120	AC	24	GATCCGTCTGATCCTCAGGCTCCTTTAGGATGACTTCACTAAAGGAAAATTCTGAGAACATGGCTCATTGGCTCACTGACTTCCTTTTTTCTTCTTTCCTTTTCTGTCCTGAAAATGATTTTTTTTTTCTGATCTCTCTCTCTCTCTTTCTCAACACACACACACACACACACACACACACACACACACACACACACACACATTTCCAGCTTTTGAAAAAAGTTGGAAAATCCAGTAACACAAGCT	TRUE	TRUE	TRUE
62164	2	23283717	23283764	23283596	23283826	AC	24	TCTTTCCTTAGACCTCCAACCCACCTCTCCAGCTGGCCTCCCTTGCACTGAAAAAGGTAAGGGTGGGCCGGTTTCTGGGGAGGCTTGCATATGCCCTTTTATTCCAGGTCCTGCCCACCCTACACACACACACACACACACACACACACACACACACACACACACACACATATACACATCACTCCCCTAGAATGGAGAGGCAGGGACCAATGGGACCAGAGGGCCTGGGCC	TRUE	FALSE	TRUE
79032	2	23343546	23343557	23343533	23343634	ACGC	3	ACTGTGTGCACATGCACGCACGCACGCGCACACACACACACACACACACACACACACAGAGAGAGAACTGCAATACATGTATGACATTTATTTTCCTGTCTA	TRUE	TRUE	TRUE
79033	2	23343561	23343590	23343533	23343634	AC	15	ACTGTGTGCACATGCACGCACGCACGCGCACACACACACACACACACACACACACACAGAGAGAGAACTGCAATACATGTATGACATTTATTTTCCTGTCTA	TRUE	TRUE	TRUE
42243	6	143517488	143517533	143517471	143517554	AC	23	CAAAAGCAACAAAAGCAACACACACACACACACACACACACACACACACACACACACACACACCCCAATTTGATAAGTTGGAAA	TRUE	TRUE	TRUE
42248	15	39652413	39652450	39652384	39652505	AC	19	AGAAGCTGTCTCCAATATTTTTGTGTCTCTGTGTGTGTGTGTGTGTGTGTGTGTGTGTGTGTGTGTGTATACGCTTAGTATATGTGTATATATATGTCCTGTGTGTGTATACACATTTAGTA	TRUE	TRUE	TRUE
70312	8	33443771	33443818	33443736	33443830	AC	24	GTCTGAGTAGCAAGTCCTCTTCTCCCTCCCCCAATACACACACACACACACACACACACACACACACACACACACACACACACAACTTGAGATGG	TRUE	TRUE	TRUE
67106	6	108214312	108214359	108214279	108214506	AC	24	TAAATGTGGTATATTCATACAATGAAATACTATACACACACACACACACACACACACACACACACACACACACACACACACAGAATGAACTACTGCTACAAACAATACAGAGGGATTATCATGAACATAATGCTGAATGAAAGGAGCCATACATAAAATATGACACTTATATGACCTTTAGGAATAGGCAAAACTAATCTATGGCGATTATAGACAGAATAGTGGGAG	TRUE	TRUE	TRUE
65236	7	7904234	7904281	7904156	7904375	AC	24	ATGCACAGCTTGGGGATGTGTGAGGAAACCAGGGTACCTGAAGAAAACCCAGCTAGACATGAGGAGAACATGAAAACTACACACACACACACACACACACACACACACACACACACACACACACACAGTGGCGTCTTGAAGAATTGAGTTTTTTTTCTTATCCATGTTGTAACATTGAATAAAAACAATGTTATCTGAGGACCCACTGTACTAATGAGAT	TRUE	TRUE	TRUE
79050	4	180397621	180397648	180397552	180397675	AC	14	ATGAAACAAATAAATAAATGTAAATATGTGTAATACATATCAGTGGGAGAATATATATGAAATACACGTACACACACACACACACACACACACACACATATATATATGACTATGCTTCTTCTAT	TRUE	TRUE	TRUE
73829	5	121297394	121297441	121297354	121297559	AC	24	AACCAAGGCCGGTACAATGCGAGCGCAGTGTACCAAGGGAACACACACACACACACACACACACACACACACACACACACACACACACAAACCGAATCTTGAAAAACTAGACGTTGCCCAGCTACCAGCCCCCGTCTGGTTTCCATAGGAACGCGCAATTCCGTTGCGTAGCCCTCTGCGCCGGTAGTTGTTCTGTCTCAGTTCCG	TRUE	FALSE	TRUE
79057	15	83513971	83514012	83513949	83514067	AC	21	ACTTCCCCTTTTGCTGTTTCTTCACACACACACACACACACACACACACACACACACACACACACGCGTGCGCACATACACAGTCGTAAGTTCACTAGAACATTTCATCCAGCTCAAAA	TRUE	TRUE	TRUE
42266	12	113499838	113499875	113499825	113499894	AC	19	TATTATATTTCATACACACACACACACACACACACACACACACACACACACTCCAACATAATGCTGTAAA	TRUE	TRUE	TRUE
71362	3	8843615	8843662	8843588	8843667	AC	24	AATATAGGAGATAAAATCAAATACAAGACACACACACACACACACACACACACACACACACACACACACACACACAATTT	TRUE	TRUE	TRUE
64961	4	123654532	123654579	123654486	123654587	AC	24	TTTGGCCCCACCCATAATTACTATCGGACCCCGCCCTCCAACCCCAACACACACACACACACACACACACACACACACACACACACACACACACATCCAGCC	TRUE	TRUE	TRUE
79068	3	171611475	171611486	171611430	171611542	AG	6	GAAGCAATGAAAATCAAAGTATAGGCAAACTGTACCCTTTTTCTGTCTCTCTCTCTCTCACACACACACACACACACACACACACACACACACTGTGTGTGTGTGTGAGAGAG	TRUE	TRUE	TRUE
79069	3	171611488	171611521	171611430	171611542	AC	17	GAAGCAATGAAAATCAAAGTATAGGCAAACTGTACCCTTTTTCTGTCTCTCTCTCTCTCACACACACACACACACACACACACACACACACACTGTGTGTGTGTGTGAGAGAG	TRUE	TRUE	TRUE
79070	3	171611523	171611536	171611430	171611542	AC	7	GAAGCAATGAAAATCAAAGTATAGGCAAACTGTACCCTTTTTCTGTCTCTCTCTCTCTCACACACACACACACACACACACACACACACACACTGTGTGTGTGTGTGAGAGAG	TRUE	TRUE	TRUE
49893	9	101086776	101086823	101086708	101086928	AC	24	GTCACCTGCTTTGAGGGCTGTTCTTAGTATGAAGCAAGAGCACAGTAAGACAAAAGACTACAGAGCCGACACACACACACACACACACACACACACACACACACACACACACACACAGAGTAGTGCATTCCAGAACAATATACTCATTTCATTTTCCTGTTGTCATTCAGAGAGGCGAGTGCACTGGGAGCCACAAAAGTGCAATGTTGCAAAGACTTTTC	TRUE	TRUE	TRUE
42284	1	71558200	71558235	71558153	71558250	AC	18	ATTTTCAGAAACAAAACAATAATATAGCCCATCTAATACTGAAGTATACACACACACACACACACACACACACACACACACACTCATAAACAGCATAA	TRUE	TRUE	TRUE
79085	4	76961591	76961632	76961544	76961654	AC	21	CTGCTTTAGTTTTCTTCCCTCTGGATGGATACGCACATACACTGGATACACACACACACACACACACACACACACACACACACACACACATTTCGCCTAACAAGTTCTATA	TRUE	TRUE	TRUE
140023	10	98437336	98437384	98437331	98437458	AC	24	CACATACACACACACACACACACACACACACACACACACACACACACACACACAAAAGGCCTTTGACCTTCTGTAAACATTTATCTCCAACAAACACAGTTTGGTCACGTGCAATACAAGATATGAAG	TRUE	TRUE	TRUE
42291	20	7369002	7369031	7368970	7369036	AC	15	TTTTCAAATAGTTATGTCTTCAAGTACTCATAACACACACACACACACACACACACACACACAGAGA	TRUE	TRUE	TRUE
139972	10	87562596	87562643	87562574	87562780	AC	24	TCCAAGCATCCAAGCAGAATAAACACACACACACACACACACACACACACACACACACACACACACACACCAAGGAACATTCAAATCAAATTGCTTATTTGCAGGATCTAAAAATCAAAACAATTGAACTCATGGAGACAGAGAGTAATTGGTACTAGCACTTCCACCATAAATAAAAACAGGAATAAATATACAATAAAAATTGTT	TRUE	TRUE	TRUE
139835	10	57687575	57687623	57687438	57687638	AC	24	AAAGATGCTCACCATTCCTATAGCCATTTGGCAGTTATCTTCTATGTGAGATTTTCCAACATGGCTTCAGACATCAGTAAATCAATAAGAGATAAACCTCAGTTGGAGCATATATATATAAATATATATATATACCGACACACACACACACACACACACACACACACACACACACACACACACACATATATATACTTTTGA	TRUE	TRUE	TRUE
139898	10	69706106	69706154	69705954	69706180	AC	24	GTGATCACACCACTGCATTCTAGCCTGGGTGACAGAGCAAGACCCTATGTCCAAAAAAAAAAAAGATGCAAGAGTAACTCCTTATCAATCAATATAAATGGACTAAACTCTCCAATCAAAAGACACAGACTAGGTAAATGGATAAAACACAAACACACACACACACACACACACACACACACACACACACACACACACACAAGACCCAATGATCTGCTGCCTAGAAG	TRUE	TRUE	TRUE
42299	1	119650295	119650320	119650263	119650354	AG	13	GCACTCTTATAGTTGGAGAAATAGAAAAAGAAAGAGAGAGAGAGAGAGAGAGAGAGAGATTAGTTAGGATTTCCAGCACAATGTTGAAAAGG	TRUE	TRUE	TRUE
42300	2	119925121	119925166	119925109	119925208	AC	23	ATACCCACTCTGACACACACACACACACACACACACACACACACACACACACACACACTTCCCATGAAACACAGCTGTAATGAGGCAACCACCAGCCCTC	TRUE	TRUE	TRUE
42305	20	54407378	54407409	54407378	54407452	AC	16	CACACACACACACACACACACACACACACACACCCCAGTAGCAAACACACACCAATATGTTCATAATGCACAGAA	TRUE	TRUE	TRUE
79100	4	82592303	82592330	82592293	82592379	AC	14	GGTGCTAACAACACACACACACACACACACACACACACAAGCGTGAACTGTTATCCTGATAAGTATAATAGGAAATCAGGAGACAGT	TRUE	TRUE	TRUE
63846	11	27219238	27219285	27219125	27219360	AC	24	AAGGTCGTTTCCAGGGGCCTCCCTGGGTCATTTCCCATCACCTTGCATGCCAGCACACTTTCTGTCTCTCTTTTTCTGTCTCTCTCTGTCTCTCTCTCTTTCTTTCTGGTGATACACACACACACACACACACACACACACACACACACACACACACACACAGCCACAGATCCCCGTAAGAATGATAAAAGCAATGGCTAAAGCAAAGTGACAAACAGCCTTCCTGAAGTAAAAGG	TRUE	TRUE	TRUE
131999	6	2344097	2344144	2344074	2344194	AC	24	GATGAATGGATAAGAAAAATTATACACACACACACACACACACACACACACACACACACACACACACACACTGGAATACTATTCAGTCATGAAAAATAATGAAATCTTGTCATTTGCAGCA	TRUE	TRUE	TRUE
42310	2	166849691	166849720	166849685	166849730	AC	15	GTAAGAGTGTGTGTGTGTGTGTGTGTGTGTGTGTGTGAGAGAGAGA	TRUE	TRUE	TRUE
79106	3	55884874	55884919	55884858	55884921	AC	23	AGATACTCTTTTTCAAACACACACACACACACACACACACACACACACACACACACACACACGA	TRUE	TRUE	TRUE
42312	2	52279934	52279963	52279932	52279965	AC	15	TTTGTGTGTGTGTGTGTGTGTGTGTGTGTGTGTT	TRUE	TRUE	TRUE
139697	10	29177301	29177348	29177291	29177487	AC	24	GTGGATGTATACACACACACACACACACACACACACACACACACACACACACACACACGGTGAGACCCTGTCTCTCCCTCTTTATATATATATATATAGAGAGAGAGAGAGATCATACCATTATATCTATATCTATATATAGAGATATATAGCTCTCTCTCTATATAGATTATACCACCATATATATATATATTTAG	TRUE	FALSE	TRUE
41863	3	28351433	28351480	28351402	28351524	AC	24	ACATGCCTTTTCTCCTCCACCTGACGTCCACCACACACACACACACACACACACACACACACACACACACACACACACACGCTAATAGCAAATGTACAAACCATTCTGAATTATTCTCTGTAA	TRUE	TRUE	TRUE
42318	3	188843603	188843660	188843593	188843718	AC	29	CAGGGTGTTTTGTGTGTGTGTGTGTGTGTGTGTGTGTGTGTGTGTGTGTGTGTGTGTGTGTGTGTGTGTTTGGTATATTTAGTTTTATTTTTTAAAATGTCTTTAGTGATCAGAAAAAAATGCTTC	TRUE	TRUE	TRUE
79117	1	228646357	228646384	228646324	228646434	AC	14	CTAGCGGTTGCCGGGTGCGGCCGAATCTGAGCCGTGTGTGTGTGTGTGTGTGTGTGTGTGTGCGCGCGCGCGCCGGCACAGAACGAGAAAAACTGCTCGTTACAGAAATCG	TRUE	TRUE	TRUE
79120	4	13531655	13531698	13531597	13531773	AC	22	CTTTCCTTTCCTGGAGCTCCAGTCTCTGCCTTACCCTGGTGAAGTGGTGGGGACTGCAGTGTGTGTGTGTGTGTGTGTGTGTGTGTGTGTGTGTGTGTGTGTTGGGGCTGAAGCATTGGGATTGAGTGCCCAGAACTGGGAAACTTGCCAATCAGGCATTGAGCAAGGAGGCCAGAA	TRUE	FALSE	TRUE
136592	8	102456904	102456952	102456895	102457015	AC	24	CACACTCGTACACACACACACACACACACACACACACACACACACACACACACACACAACACAGAGGCTTTGTGCTGCTCAGTTACTTCAACTGAAAGTCCTTCCATGGAAAAAGTCATTG	TRUE	TRUE	TRUE
79123	16	9133228	9133255	9133218	9133266	AG	14	AGTGGGGGTCAGAGAGAGAGAGAGAGAGAGAGAGAGAGACACGTCCCTG	TRUE	FALSE	TRUE
79124	7	111950510	111950533	111950457	111950561	AG	12	CTTGTCTGCCAAAGCTGAGAGCCACATTTAGGGCCTACCTTTAGGTTAGGTTTGAGAGAGAGAGAGAGAGAGAGAGAGTGTGTGTGTGTGTATGTATTTTATTTT	TRUE	TRUE	TRUE
79125	7	111950534	111950547	111950457	111950561	AC	7	CTTGTCTGCCAAAGCTGAGAGCCACATTTAGGGCCTACCTTTAGGTTAGGTTTGAGAGAGAGAGAGAGAGAGAGAGAGTGTGTGTGTGTGTATGTATTTTATTTT	TRUE	TRUE	TRUE
76462	17	10064257	10064294	10064239	10064353	AC	19	CATAGAAATTGAAACCATACACACACACACACACACACACACACACACACACACACAGACGAAGGCATGGCAGTATTTATTGGCTCATATAACTTGGAAGTTCAAGAGTGTCTGG	TRUE	TRUE	TRUE
132330	6	73163656	73163703	73163527	73163761	AC	24	AGGAAAATAAATAGTTTTATCAAAAAGACACATGAACTCACATGCTTATTGGAGCACTATTCACAATAGCGAAGTCATGGAACCAACCTAAGTGTCCACCAGCAGTTGACTGAATAAAGAAAATGTGATACACACACACACACACACACACACACACACACACACACACACACACACGCTATGGAATATTATGCAACCATAAAAAAGAATGAGATTATGTTCTTTGCAGCAACAT	TRUE	TRUE	TRUE
42339	Y	7128622	7128667	7128621	7128715	AC	23	CGTGTGTGTGTGTGTGTGTGTGTGTGTGTGTGTGTGTGTGTGTGTGTCTGGGTCCAATTTTCCTCTTTTTATAAAAATACCAGTCATTTTGAATT	TRUE	TRUE	TRUE
79133	18	60933838	60933869	60933835	60933920	AG	16	AAATCTCTCTCTCTCTCTCTCTCTCTCTCTCTCTCTCACACACACACACACACACAAAAATATATATATTTATACTACATACAAAT	TRUE	FALSE	TRUE
79134	18	60933871	60933890	60933835	60933920	AC	10	AAATCTCTCTCTCTCTCTCTCTCTCTCTCTCTCTCTCACACACACACACACACACAAAAATATATATATTTATACTACATACAAAT	TRUE	FALSE	TRUE
42341	7	123014543	123014590	123014510	123014600	AC	24	AAGTCTCTGGTGTTTTTTTTTGTTTGTTTTTATTGTGTGTGTGTGTGTGTGTGTGTGTGTGTGTGTGTGTGTGTGTGTGTGTTTGCTACAG	TRUE	TRUE	TRUE
138349	9	94924386	94924434	94924345	94924522	AC	24	GATGTAGAACAATAAAATTACTCAACCTATAGTCAGAAAATACACACACACACACACACACACACACACACACACACACACACACACACAAAATGAACAGAGCTTCAGGGCCTGTAGGACAATAAGAAAAGTTCTAAAGTTTGTGTCAACAGTCCTGGAAGAGAAGAAGGGAGAGGGT	TRUE	TRUE	TRUE
79139	3	39224456	39224501	39224416	39224510	AC	23	GAACATCCAGGAGGCGAGGTCGAGATAGAGAGGGCAGCACTGTGTGTGTGTGTGTGTGTGTGTGTGTGTGTGTGTGTGTGTGTGTGATGGGGATA	TRUE	FALSE	TRUE
42346	18	28475110	28475139	28475100	28475165	AC	15	ATAATATATGCACACACACACACACACACACACACACACATATATATAATTTATATATAGCCCTGG	TRUE	TRUE	TRUE
79141	11	61363226	61363273	61363158	61363286	AC	24	TGTCTAGCACCGCCCCAGAGGCCCTGATGCCAGGAGTGGGGTGGGGCTCTGCTGAGGGTGTGGTCAGCGTGTGTGTGTGTGTGTGTGTGTGTGTGTGTGTGTGTGTGTGTGTGTGTAGGGGACAAGAGC	TRUE	FALSE	TRUE
79142	12	127655954	127655993	127655917	127655999	AC	20	TTTCTACTCATCTTGTAAATGATACACATGTGATAGATGTGTGTGTGTGTGTGTGTGTGTGTGTGTGTGTGTGTGTGATCTCT	TRUE	TRUE	TRUE
42349	12	23612709	23612738	23612664	23612786	AC	15	TGTTTGTTTAGCAATATATACATACGCAAATGCATGCTTATATAATGTGTGTGTGTGTGTGTGTGTGTGTGTGTGTATCAGGGAAGAATCGGAACTAAAAATAACTACTTGGGGATTATCAAT	TRUE	TRUE	TRUE
79144	22	48642637	48642664	48642616	48642668	AG	14	CAAGCAGGGAGATCTAAAAACAGAGAGAGAGAGAGAGAGAGAGAGAGAGGGAG	TRUE	TRUE	TRUE
42353	6	42762150	42762191	42762150	42762199	AC	21	TGTGTGTGTGTGTGTGTGTGTGTGTGTGTGTGTGTGTGTGTGTTTGGCTA	TRUE	TRUE	TRUE
141650	11	63911226	63911274	63911166	63911365	AC	24	CAACCAAAAAAAAGAGAACAGAGAGGAGGTATTCCCTTCCCCCAACCCCGACACACACATACACACACACACACACACACACACACACACACACACACACACACACACAATTTCCTGGGGGCTCTGGAGCTCGGCAAACCTCCCATCCCAGCTCTACTACCATTTAGCTGTGTGACCTTTAGCAAGTTGTTTCACATCTC	TRUE	TRUE	TRUE
42362	12	67221144	67221167	67221126	67221221	AC	12	TCACTTACTCAAAACCAGGTGTGTGTGTGTGTGTGTGTGTGTGAGAGAGAGAGAGAGAGAGAGAGAGAGAGCGCACAAGACAGCGAGAGCAAGAGA	TRUE	TRUE	TRUE
42363	12	67221168	67221195	67221126	67221221	AG	14	TCACTTACTCAAAACCAGGTGTGTGTGTGTGTGTGTGTGTGTGAGAGAGAGAGAGAGAGAGAGAGAGAGAGCGCACAAGACAGCGAGAGCAAGAGA	TRUE	TRUE	TRUE
42365	7	23114987	23115018	23114943	23115059	AC	16	TTTATATCTAAATTAGCAAATATTTTCTTTTGCTTACTGTATACGTGTGTGTGTGTGTGTGTGTGTGTGTGTGTGTGCATTTGGAAAAGCCAATTCTTTTGTCTAGTTGTCTAATTT	TRUE	TRUE	TRUE
42366	21	20891271	20891296	20891241	20891324	AG	13	AAAATGCTCTTCTAGACGTGGAAAATAACTGAGAGAGAGAGAGAGAGAGAGAGAGAAACCAGGAGAGAAAAAAAATCATGGAAA	TRUE	TRUE	TRUE
42367	6	81632030	81632057	81632009	81632114	AC	14	CTAGTTTAGAGGAGGAAGCATACACACACACACACACACACACACACACCCCTACTCCTGAAACAATGAAAGGACAAAGCACCATGCACAAATACACTGACTTGAG	TRUE	TRUE	TRUE
121963	2	78323999	78324047	78323882	78324055	AC	24	CTTGGGAGGCTGAGGCAGGAGAATCACTCAAACCTGGGAGGCAGAGGTTGCAGTGAGTGGAGATCGTACCACTTCACTCCAGCCTGGGTGACATAGTCAGACTAAATCTCCAAAACAACACACACACACACACACACACACACACACACACACACACACACACACAAAAAAAAC	TRUE	TRUE	TRUE
122541	2	211049714	211049762	211049586	211049824	AC	24	TTCTGTTGCAGGTACAAAGAGGAGCTGGTACCATTCCTTCTGAAACTATTCCAAACAATAAAAAAAGAGGGAATCCTCCCTAACTCATTTCATGAGGCCAGCATCATCCTGATACCAAAACCTGGCAGACACACACACACACACACACACACACACACACACACACACACACACACAAAAACATTCAGGCCAATATCCCTGATGAAAATCGATGCAAAAATCCTCAATAAAATACTGGC	TRUE	TRUE	TRUE
79167	11	64493020	64493031	64492989	64493093	ATGC	3	ACATCCCGGGCAGGCAGACCTGGACACACATATGCATGCATGCATACACACACACACACACACACACACACACACACACACACACACCAGGAAGAGGCCAGACTG	TRUE	FALSE	TRUE
79168	11	64493034	64493075	64492989	64493093	AC	21	ACATCCCGGGCAGGCAGACCTGGACACACATATGCATGCATGCATACACACACACACACACACACACACACACACACACACACACACCAGGAAGAGGCCAGACTG	TRUE	FALSE	TRUE
79173	17	53491918	53491959	53491900	53492009	AC	21	GAACCCTCCTCCTCCATTCACACACACACACACACACACACACACACACACACACACACACGGTACAACTAGAAAAAAAAAACGAATTTTTCTAAATTTTATTGTCATTT	TRUE	TRUE	TRUE
124968	3	55518714	55518761	55518564	55518799	AC	24	ACAAAAGAGAGCCGCCCAGGCCTCAACACTGACAGCAGGTTCCAGGTTCGGGTATAGAGAGGCCCCAGGGGAAGAACGGTCTGGCCTGGTTCTCCTCTGTTTCCTGCCCCCTCGTCCATCCCTTAGACTGGGCTTTCCAGGCCCCAGGATACACACACACACACACACACACACACACACACACACACACACACACACCACTCACACCTTCTCACATAGGATGTCTAGCCCTCTCG	TRUE	FALSE	TRUE
121863	2	59890127	59890174	59890040	59890211	AC	24	TTTATATCCGAAGGAGAAAAAAAGAAAAGCTCCTGGGATGAAAACATGTATCCGGGCAGGAGAACAGTTTTGTACCCCCACTCTGCTACACACACACACACACACACACACACACACACACACACACACACACACGCACACACTCCATTCAAAGGACACTAATTTGATTATG	TRUE	TRUE	TRUE
42389	7	46391295	46391340	46391288	46391403	AC	23	GTCTCTTACACACACACACACACACACACACACACACACACACACACACACACGATAACTTTGGTTGTCTGCATTAGTTTCTCCTTATGTCAAACACCATTTATCCATTTTTTCTT	TRUE	TRUE	TRUE
79185	15	90502621	90502656	90502620	90502695	AC	18	CTGTGTGTGTGTGTGTGTGTGTGTGTGTGTGTGTGTGACAAGGTCTTGCTCTGTGGCCCAGGCTGCAGGCTGGCAT	TRUE	FALSE	TRUE
79186	4	13986795	13986828	13986779	13986873	AC	17	TTTGTTGGCTTTTGCATGTGTGTGTGTGTGTGTGTGTGTGTGTGTGTGTGTAACTTTTTCATAGATCTCAAAAAAATGTCCAGCTGTTTCACAAG	TRUE	TRUE	TRUE
146266	14	96467257	96467304	96467246	96467429	AC	24	AAAGAAATTCAACACACACACACACACACACACACACACACACACACACACACACACACCTAGAGAAGAATATCACTCACGGATACAGATACAAAAAATTCTTCAGCAAAAATATTAGCAAATTGTGCCATATATATGTACGTATATGGTAATACATTATTACTAAGTGGGATCTTTTGCAGGA	TRUE	TRUE	TRUE
42401	2	23373774	23373801	23373756	23373883	AC	14	CTATGCCAAATGGCTAAAACACACACACACACACACACACACACACATCTGAGTTATAGAAGACGGTTCTGAAAAAAATAGAAGAATTTAGCACAAAGAAGAGAAAACTCAAAAGTACAACTGAACAT	TRUE	TRUE	TRUE
79193	12	4930585	4930626	4930584	4930671	AC	21	ATGTGTGTGTGTGTGTGTGTGTGTGTGTGTGTGTGTGTGTGTGTTTTGTTTTTCTTTTTTCTGCATCTGCAATCTCCTGGTTTATGGT	TRUE	FALSE	TRUE
42403	20	30212400	30212443	30212343	30212453	AC	22	ACTCAACAAGGAAAATCTCACCAAATCTCAAAGAAAAAAACAATCAATAGATGCCAGCACACACACACACACACACACACACACACACACACACACACACACCCAGCCATT	TRUE	TRUE	TRUE
42405	16	83168150	83168197	83168109	83168204	AG	24	GATTTGATGTTGATGGATTTTATGTGGGGATGGGGTGGGGGGAGAGAGAGAGAGAGAGAGAGAGAGAGAGAGAGAGAGAGAGAGAGAGAGTGAGTT	TRUE	TRUE	TRUE
79200	8	119177215	119177246	119177174	119177271	AC	16	AAACTCATATTCTCAGTCAATATTTTGCTTCTGACACTAGATGTGTGTGTGTGTGTGTGTGTGTGTGTGTGTGTTTTCCATACATTGATTCTCTGCAG	TRUE	TRUE	TRUE
79201	6	146815365	146815406	146815315	146815443	AC	21	TGGCATGTTCTGGAAATAACTAGTCATTTGAAGTTACTGGAGAACAGAAAGTGTGTGTGTGTGTGTGTGTGTGTGTGTGTGTGTGTGTGTGTGACATTTACAATGAGACAACTCAGAAGAAGGATGCAG	TRUE	TRUE	TRUE
124818	3	16685643	16685690	16685538	16685773	AC	24	TTTCCAGCTTGCTGATCACAGATCTTGGGACTTGTTAGCCTTCATAATCATGTGAGCCAATTTCTTATAATACACCTCTCTCTCTTTCTCTTTGTCTCTCTCCAAACACACACACACACACACACACACACACACACACACACACACACACACGCACACACACCTTATATTGCTTCTGTTTCTCTGGAGAACCCTAATACGTAACTCCTCCATGCATATCCTGTGAGTACCTTTAT	TRUE	TRUE	TRUE
125632	3	194138126	194138174	194138091	194138178	AC	24	CTGCACTCCAGCCTGGGTACCAGAGCCAGATTCTGACACACACACACACACACACACACACACACACACACACACACACACACAAAAG	TRUE	FALSE	TRUE
42421	2	18749354	18749391	18749309	18749430	AC	19	AAAAAAGAGTGGGGAAAAAAGAGCAGAGCATTGAAATGCTGTGGGACACACACACACACACACACACACACACACACACACACTCCCCTCTCATATTCAAACCAAAGGAAATATAGACAATT	TRUE	TRUE	TRUE
155517	3	10361446	10361479	10361417	10361513	AG	17	GTCAGGGTTGATGAACCACACTTCTGAATGAGAGAGAGAGAGAGAGAGAGAGAGAGAGAGAGAAGGCGGGGGGGGGGGGGGGGGAGGAAAGAGGGAG	TRUE	FALSE	TRUE
109499	3	10361484	10361500	10361417	10361513	C	17	GTCAGGGTTGATGAACCACACTTCTGAATGAGAGAGAGAGAGAGAGAGAGAGAGAGAGAGAGAAGGCGGGGGGGGGGGGGGGGGAGGAAAGAGGGAG	TRUE	FALSE	TRUE
79215	3	134311312	134311357	134311310	134311422	AC	23	TGGTGTGTGTGTGTGTGTGTGTGTGTGTGTGTGTGTGTGTGTGTGTGTATGGAGGAACTGACTGACTGGCTTCCCAAAGATGGGCAAATGGGGTGCTGGTCTTTTCACTGGGG	TRUE	FALSE	TRUE
42429	8	118339097	118339124	118339072	118339175	AC	14	ACACAGGCCCACATTGGTGCACAGGCACACACACACACACACACACACACACACCCCAGATTCCATAAATTGTAACACAAATTATAACTTTGTTCTTTTTATCA	TRUE	TRUE	TRUE
124795	3	9327798	9327846	9327710	9327960	AC	24	TGCCTGAGCCTGGGAGATCATGGCTGCAGTGAGCTGTGATCATGCCACTGCACTCCAGCCTGGGTGACAAAGCGAGACCCTATCTCAAACACACACACACACACACACACACACACACACACACACACACACACACATTTATCTGTGTCTTGGTCTTCATTTCTGAAGGCTCCTGTGTCACACAACACTTATAATGAATAGATCTGTATACTTTCTTCTCGTTTATCTGTCTTTTGTTATAGAGGCCTCAA	TRUE	FALSE	TRUE
122180	2	128489683	128489731	128489633	128489733	AC	24	GGCTGGGTGATGGAGAGCTTGTCTCAAAAATAAAACAAACAACATATACAACACACACACACACACACACACACACACACACACACACACACACACACAGA	TRUE	TRUE	TRUE
42433	20	2569338	2569367	2569298	2569369	AC	15	TCTGGGACTACATATATGTGTGTGCCTTTGCATGTGTCTTTGTGTGTGTGTGTGTGTGTGTGTGTGTGTGTC	TRUE	TRUE	TRUE
79228	13	62394423	62394468	62394357	62394478	AC	23	TTTACCTACACATGAACCCCTGAAAGTAAACTAAAATAAAAATAAATAGATATCTGGGATAATGAATGTGTGTGTGTGTGTGTGTGTGTGTGTGTGTGTGTGTGTGTGTGTGTCTATACACT	TRUE	TRUE	TRUE
42438	2	112397060	112397091	112397054	112397147	AC	16	GCAGGGGTGTGTGTGTGTGTGTGTGTGTGTGTGTGTGTACATGGACACATGTGTGTTGCCACTGAGCCACTTTCACACAGATGCCAGCTGAGGC	TRUE	FALSE	TRUE
134222	7	28682569	28682603	28682555	28682784	AC	17	AGGAGGGTAGATTTACACACACACACACACACACACACACACACACACATACACACACACACACACACACACACACACACACACACACACACACACTTTGGGCTTGTCTAGCCCCAAACTTCTAAAGACCCTTTGAGAAAGCCAGTTCCTCGAGAATAAATTCTCAATTGTCGGGTCCTGAGGGTTTGCAGTGGCACCTGCATTGAACTTGTAGGTGTTAGGAATTTTTT	TRUE	TRUE	TRUE
134223	7	28682605	28682650	28682555	28682784	AC	23	AGGAGGGTAGATTTACACACACACACACACACACACACACACACACACATACACACACACACACACACACACACACACACACACACACACACACACTTTGGGCTTGTCTAGCCCCAAACTTCTAAAGACCCTTTGAGAAAGCCAGTTCCTCGAGAATAAATTCTCAATTGTCGGGTCCTGAGGGTTTGCAGTGGCACCTGCATTGAACTTGTAGGTGTTAGGAATTTTTT	TRUE	TRUE	TRUE
138046	9	24270049	24270095	24270047	24270142	AC	23	ATACACACACACACACACACACACACACACACACACACACACACACACATTTTATATATATAAAGAGAGGGAGACAGAATGTAAATAGCATGGCAC	TRUE	TRUE	TRUE
136315	8	31725664	31725710	31725648	31725835	AC	23	CACACACATACATCTTACACACACACACACACACACACACACACACACACACACACACACACAAATAAGCCCTGAGAATTTTCAGAGAAATTCATGGTGGAAGATCTGAGATTAGAACCCAGGAACTCCTAAGATTCCTTGGTTTTGTATCAAAGGTCAATAAAGAGACATGAAGTCAATGAAGTCAA	TRUE	TRUE	TRUE
79233	4	91121213	91121244	91121175	91121292	AC	16	TGGAGGCACCCTCCACTCCCTGACATGCGTGCACGCAGACACACACACACACACACACACACACACACACTTTTTTTTCTGACTGCTGTTAGCCTAATTAGGCTGTTAGCCTAATTAG	TRUE	FALSE	TRUE
42446	2	15709837	15709870	15709833	15709950	AC	17	TGGGGTGTGTGTGTGTGTGTGTGTGTGTGTGTGTGTGTCTTATTGTTTGCTCAGATGCTCTGGAATTCTAGTTCTGAGGATTCTTTGAGGCCTCAGATGGAGGGTGCCTTCCCCCTGA	TRUE	TRUE	TRUE
79235	4	142139177	142139224	142139163	142139264	AC	24	ACTTTTACAAGGTATGTGTGTGTGTGTGTGTGTGTGTGTGTGTGTGTGTGTGTGTGTGTGTGTATTCGTAAATGATAATGTATACAACTGATTTTTGCTTTA	TRUE	TRUE	TRUE
42448	1	81682456	81682485	81682420	81682515	AC	15	AGATCTAAGGAGATAAGTAAAGAACAAGTTACAAAATGTGTGTGTGTGTGTGTGTGTGTGTGTGTGCACGCACAAACATGCAGGGTTGCAGGAGAG	TRUE	TRUE	TRUE
130365	5	156123927	156123974	156123924	156123984	AC	24	ACAACACACACACACACACACACACACACACACACACACACACACACACACTTCACCATAG	TRUE	TRUE	TRUE
79240	6	155842158	155842191	155842096	155842199	AC	17	ATCACAAAGGATTCTAAGCAAAAGAGTGTTGGTGGCCCAGTACCAACGATAGCTAAAATTCTCACACACACACACACACACACACACACACACACATCTTAGTG	TRUE	TRUE	TRUE
42453	14	68524539	68524574	68524521	68524615	AC	18	TGTAACCTTTTAGTTCTTTGTGTGTGTGTGTGTGTGTGTGTGTGTGTGTGTGTGTTTGGTTGGCTTTTATTGATGTATATAAAAAGATTACAGAC	TRUE	TRUE	TRUE
79242	1	18982265	18982304	18982251	18982367	AC	20	GAGACTTGGAGAGGGTGTGTGTGTGTGTGTGTGTGTGTGTGTGTGTGTGTGTGTCTGGGAGTGTGTGCTCCAAAGCTGAACCAGGCCCTGGGAGACCCATCTCCTAGGCTTTGCAGG	TRUE	FALSE	TRUE
79244	9	84060732	84060763	84060711	84060808	AC	16	CCTCCCCCATACTCTTTCCTCTGTGTGTGTGTGTGTGTGTGTGTGTGTGTGTGTATGGTTGTGTAACTTCCATTATGTATATGTTGGTAAGCTTCATG	TRUE	TRUE	TRUE
79248	13	70929603	70929640	70929602	70929655	AC	19	CCACACACACACACACACACACACACACACACACACACACCAATGTTTCTCAAG	TRUE	TRUE	TRUE
79249	4	153998907	153998938	153998901	153999017	AC	16	AAAGATCACACACACACACACACACACACACACACACAGTTATAACTAATAAATGAATTCCATAAAGTTGTTGGAGACAAAATCAACACACAAAAATCAGTTTCATTTCTATATTCT	TRUE	FALSE	TRUE
134703	7	129359338	129359384	129359321	129359449	AC	23	AGGAATAGGAAACTGAAACACACACACACACACACACACACACACACACACACACACACACACAACACATCTTCTCAGAGTTACCTAGTTAGTCCCTAGTGATCAGAACATTTTTTTCAGCCCATTGAG	TRUE	TRUE	TRUE
79258	10	79074682	79074725	79074673	79074794	AC	22	ACACCCCCAACACACACACACACACACACACACACACACACACACACACACACGAAGCAATGTTTACCTTTACTATATATAATGGGATGTACTATGATGTTTTATTCTATTCTGCTTCATTT	TRUE	TRUE	TRUE
79259	2	20995706	20995745	20995637	20995759	AC	20	ACAATCCTTGAAATACTGTTATCCTGATTATTACCACAGTGTAAATAGATTAGCTCCCCCGAAACCTGCCACACACACACACACACACACACACACACACACACACACAAAATACAATTCTAA	TRUE	TRUE	TRUE
79260	1	204908167	204908214	204908129	204908217	AC	24	CAGGTAGTTCTATTCTCTTTTCTTCCTGTATGGATGGATGTGTGTGTGTGTGTGTGTGTGTGTGTGTGTGTGTGTGTGTGTGTGTGTAG	TRUE	TRUE	TRUE
42474	6	150367790	150367805	150367776	150367905	AG	8	GCAATTTCTAATAATCTCTCTCTCTCTCTCTAGCCTGCTACACACACACACACACACACACACACACACACACACACACACACACACACACTTGCTTCTGTTTCTCTGGAGAATCCTAGTATAAGAAGGT	TRUE	TRUE	TRUE
42475	6	150367815	150367866	150367776	150367905	AC	26	GCAATTTCTAATAATCTCTCTCTCTCTCTCTAGCCTGCTACACACACACACACACACACACACACACACACACACACACACACACACACACTTGCTTCTGTTTCTCTGGAGAATCCTAGTATAAGAAGGT	TRUE	TRUE	TRUE
138063	9	27238675	27238721	27238675	27238803	AC	23	ACACACACACACACACACACACACACACACACACACACACACACACATATGTATGTATCTCTATATATTTCTATATATATATCTATATATTTCTATATGTATCTCTATATTTCTCTATCTCTATCTCTA	TRUE	FALSE	TRUE
42479	18	59195680	59195715	59195648	59195750	AC	18	TTATATTTATAACTCACTTTCAATTGGTTGAGACACACACACACACACACACACACACACACACACACCCCTTAGTTCTCAATCATGGTCCTGTTGACATTTG	TRUE	FALSE	TRUE
39556	2	193852549	193852588	193852508	193852633	AC	20	TCTTTCAATATTTTCTCCTTATATTTATATATGCCTAGATATGTGTGTGTGTGTGTGTGTGTGTGTGTGTGTGTGTGTGTGCATGCATGCATTTAGATTTATCCAGCTTTGAGTGAATTTTTACTT	TRUE	TRUE	TRUE
79268	6	21994653	21994686	21994646	21994703	AC	17	ATATATATGTGTGTGTGTGTGTGTGTGTGTGTGTGTGTGTGTATCCTTCTATATTCTT	TRUE	TRUE	TRUE
79270	1	102125150	102125181	102125077	102125191	AC	16	AAATGATGAGATTTCCTTCATTGCTAATACTAAATAATATTTCATTATATATGTGTGTATATACATGTGTGCATGTGTGTGTGTGTGTGTGTGTGTGTGTGTGTGTAGTCCATTC	TRUE	TRUE	TRUE
42486	17	8601381	8601412	8601344	8601436	AC	16	CATAGCTTATCTGGGGGAACAAAATAGAATAAAATTTACACACACACACACACACACACACACACACACAATTTTTCTCTCCCCAAACTTTCT	TRUE	TRUE	TRUE
42487	20	38178243	38178270	38178225	38178353	AC	14	GAAAAGCTCACTGTAATTTGTGTGTGTGTGTGTGTGTGTGTGTGTGTATACTACAGCTACATGTATGGAACATCCCCTCTGAGTTCTTCTCAAAGTTCCTCAGAGGGCAGGACCTTTTTGCAGCTGGGC	TRUE	TRUE	TRUE
79279	8	85019395	85019436	85019387	85019488	AC	21	CCCATCAAACACACACACACACACACACACACACACACACACACACACACTCAGAGTAAATGCTTGTACTTTCTAAAATACTTTGATCTCCCCATTCCTTTA	TRUE	TRUE	TRUE
51424	5	167784454	167784499	167784354	167784605	AC	23	GAAATTCATACATTCTCCCCAGCACTGGAGCTCAAAGCGTCTGCCAACCTGTGGGTTTCTTTTCCGTGTGGTTCACCATCTGGAGTGGCAACCTGCCTTCTGTGTGTGTGTGTGTGTGTGTGTGTGTGTGTGTGTGTGTGTGTGTGCGCGCGCGCACGCATGCACGTGCGTGCATGCCAGGGTATTGTGTTCCCTTTCTGTGCTTGAGAGGCTGAATGAACAAGAGAAGAGCAAAGGCAAAGAGGACAATGC	TRUE	FALSE	TRUE
134670	7	123522916	123522961	123522832	123523071	AC	23	ACTACAGATCTTGGAACTTCTCAGCCTCCATAACTGTGAACCCATTTATTAGAGTAAATCTCTCTCTCTCTTTCTCTCTGATAAACACACACACACACACACACACACACACACACACACACACACACACTATTGGTTCTGTTTCTCGGGAGAATGCAGACTAATACACCAAGAAAAGTAATTTTCTGCTGTCAAATTTATTGCTATCCACAAAAGACAACAAGTGTTGCCAAGAATGTG	TRUE	TRUE	TRUE
42507	1	230900959	230901004	230900956	230901005	AC	23	AAGACACACACACACACACACACACACACACACACACACACACACACACA	TRUE	TRUE	TRUE
136693	8	123362147	123362192	123362050	123362252	AC	23	TTACTGCTGAGATTAGCTTACAAATGGCTAACTTCCATCTTGCTAACATTGCCTGCCCCCCCACCCTTCTCTCTCTCTCTCTCTTTCACCCCTCCCTACACACACACACACACACACACACACACACACACACACACACACACTCACACAGTTCTTCTTGCCTGCTTGCTCTTACAAAGTTGCCATGTTGTAAACTGCACTAT	TRUE	TRUE	TRUE
149359	17	1049397	1049443	1049247	1049497	AC	23	AGAGGACGTGCCCAGGTTAGCCTCTTCCTTGGACATTCGACGTCACCATTCCTCCAGAGTGGTGCAAAGCTAGGTGTGCGCGGAGCTGGGGAAGGGCAAAAGCCCAGCCAGCTTGTCTCTGCTTGTTTCTATCCACGCAGGCACATGGAGACACACACACACACACACACACACACACACACACACACACACACACATCACATCCTTGTGGCCCCACCACCTCTGGCCCCCACACTCCATTCAGCCCCCGG	TRUE	FALSE	TRUE
42514	18	31036882	31036909	31036860	31036947	AC	14	AAATTCCTACCCAGAAAGCTGTACACACACACACACACACACACACACACATTATATCTACATAGTCTGTTGCACTAAAAATAATTTG	TRUE	TRUE	TRUE
138491	9	121642356	121642401	121642322	121642446	AC	23	CAATTATACTCCAGTTAGGAAGTCAATCTCTCAAACACACACACACACACACACACACACACACACACACACACACACACGCACACTCCACAAATACATACATGCATGTGTATACAGTAAGATAG	TRUE	TRUE	TRUE
147450	15	90290333	90290378	90290245	90290453	AC	23	CGCACACACACAGCCCCACCACACACACATGCGCATGCACACACACACACACAGCCCCGCCGCCACACACACAGCCCCACTGCCACATACACACACACACACACACACACACACACACACACACACACACACACCCCTACCTTGCTGCCAGGGCTCTTGCAAAGACAGGCTTCACCAACCACCAGCCCACAGTTGGCCCGTCCCCAGGG	TRUE	FALSE	TRUE
79306	2	161694538	161694579	161694523	161694607	AC	21	CAGAGTTCATGAATAACACACACACACACACACACACACACACACACACACACACACAAAATACTGTAGGTACCTAAATTTTTGA	TRUE	TRUE	TRUE
138366	9	99209560	99209606	99209437	99209690	AC	23	CATGGCCATGGCCGGGCACGGTGGCTCACACCTGTAATCCCAGCACTCTGGGAGGCTGAGGTGGACAGATCACTTGAGTTTGAGAGCAGCCTGACCAACGTGGTGAAACCCTGTCTCTGCCAAACACACACACACACACACACACACACACACACACACACACACACACAAAGAAAAAAAAGAAAAAAAAGAAACTTGTGGCCATCTAATACCAGGTAAGGATTACTCATCTCTATTTCAGTTCTAAAGATGTT	TRUE	TRUE	TRUE
148383	16	21732554	21732600	21732548	21732635	AC	23	ATTATTACACACACACACACACACACACACACACACACACACACACACACACAAACAACCAATACAGAGAAAGTAAAATTTCCCCAAA	TRUE	FALSE	TRUE
141706	11	79361542	79361588	79361516	79361623	AC	23	CACACACCACAACACACACACACACAACACACACACACACACACACACACACACACACACACACACACACACAATCCCTGGTTCCGCTTCAGCAGATTCTGGTTCAGT	TRUE	FALSE	TRUE
79318	6	45018016	45018047	45017969	45018093	AC	16	GCCAGTCAGTCCACACACATGGTTTAGCAAACACTGCTTTTTCTGCAGTGTGTGTGTGTGTGTGTGTGTGTGTGTGTGTAAAAAGAAGATACTTCCATTTGAAATACCTATAAACCACAAAATCA	TRUE	TRUE	TRUE
42534	10	61470143	61470192	61470111	61470199	AC	25	AGCTCCGCGGGAAAGGAGGGCGTCCTGCGGTGCACACACACACACACACACACACACACACACACACACACACACACACACAGGCTGCT	TRUE	TRUE	TRUE
26706	X	103035368	103035397	103035321	103035430	AC	15	GCTTGCACATAAATTGGAATGTGTACATCATTCATTCTGTCTCTCTCTGTGTGTGTGTGTGTGTGTGTGTGTGTGTGCGCGTCTGAAGAGGAGTGGGGAGTATAGGAAAC	TRUE	TRUE	TRUE
51938	2	5828967	5828998	5828967	5829028	AC	16	TGTGTGTGTGTGTGTGTGTGTGTGTGTGTGTGTTTTCAAGGTAGGATTGTTCGATCTATACT	TRUE	TRUE	TRUE
42541	4	98903529	98903562	98903495	98903581	AC	17	GTTTGTCTTTCTCTTCCTCTGTCTCTCTTACTCTACACACACACACACACACACACACACACACACACAGATTTTGAAAGTTGCATA	TRUE	TRUE	TRUE
42542	5	16135087	16135106	16135071	16135178	AG	10	AGGATTATGAGTGATTTCTCTCTCTCTCTCTCTCTCTCACACACACACACACACACACACACACACATGCAAACACGCACACATAGTTTTGAGTGAACTTAGAGGTCA	TRUE	TRUE	TRUE
42543	5	16135108	16135137	16135071	16135178	AC	15	AGGATTATGAGTGATTTCTCTCTCTCTCTCTCTCTCTCACACACACACACACACACACACACACACATGCAAACACGCACACATAGTTTTGAGTGAACTTAGAGGTCA	TRUE	TRUE	TRUE
144699	13	25849100	25849145	25848971	25849200	AC	23	GCAGCTCTGAATTCCCTGGCATAGATTATGTCCTATGCTGCTTTGGCCTCCTCTACTGCCTGAGCTGATAAGGCACATAGTATGTTTTTATGAATACTAGTAGACAGACACACACACACACACACACATACACACACACACACACACACACACACACACACACACACACACACACTATGTTGCTGCTGGCGTGGAGAGTGGGACTAGGGCTAACCAGGAATGTGCAGGAG	TRUE	FALSE	TRUE
42552	3	148890106	148890143	148890090	148890152	AC	19	TTTTTATTTTATATATCACACACACACACACACACACACACACACACACACACATATATGATA	TRUE	TRUE	TRUE
79341	9	131660319	131660366	131660308	131660372	AC	24	AAGATTGTTCAGTGTGTGTGTGTGTGTGTGTGTGTGTGTGTGTGTGTGTGTGTGTGTGTAATTTA	TRUE	TRUE	TRUE
146220	14	87177956	87178002	87177944	87178031	AC	23	TTCTTATCACAAACACACACACACACACACACACACACACACACACACACACACACACAAAAACAACAATAAACTCCAAAAATAAGTT	TRUE	TRUE	TRUE
42556	12	3600999	3601054	3600973	3601109	AC	28	CCCGCTCGCTTCTGCCGGCCTCCTCCTGTGTGTGTGTGTGTGTGTGTGTGTGTGTGTGTGTGTGTGTGTGTGTGTGTGTGTGTTGGTGGGGGGTGGGGGGGAAGTTCATGTCTCAGGTCCCCTCCCTCTTGAAAATG	TRUE	TRUE	TRUE
148568	16	67523981	67524027	67523936	67524049	AC	23	CAGATTGACTTTGAATAATAAATACGTAAGAATATTTCTTCAATTACACACACACACACACACACACACACACACACACACACACACACACATACATACACAATTATGCCATTT	TRUE	TRUE	TRUE
79349	15	62703629	62703674	62703581	62703696	AC	23	CACATGGTAATTAGATGTTATTCCTCCTTAGAGAGTGTGAGTAATGGATGTGTGTGTGTGTGTGTGTGTGTGTGTGTGTGTGTGTGTGTGTGTGTTTTGTTCCCATGCTGCATTGG	TRUE	TRUE	TRUE
36719	11	36493523	36493562	36493502	36493573	AC	20	TCTCTCTCTCTCTCTCTCTTTCACACACACACACACACACACACACACACACACACACACACTTCTTTGTAA	TRUE	TRUE	TRUE
42567	5	67147582	67147609	67147582	67147664	AC	14	CACACACACACACACACACACACACACAAAAGAGTGTAATAAAAGAGACAACAGAGGAAACAAAATGGAATAATAAAAAATAA	TRUE	TRUE	TRUE
79357	5	67605729	67605764	67605719	67605781	AC	18	GTGTGGAGGGGTGTGTGTGTGTGTGTGTGTGTGTGTGTGTGTGTGTTTGCGCACGCACATGTG	TRUE	TRUE	TRUE
42572	11	25109046	25109075	25109040	25109093	AC	15	TCAATCTGTGTGTGTGTGTGTGTGTGTGTGTGTGTGGGTGGGGAGGTGTGTGTT	TRUE	TRUE	TRUE
42574	5	67254238	67254277	67254201	67254308	AG	20	CACACACACACACACACACACACACACACACACACACAGAGAGAGAGAGAGAGAGAGAGAGAGAGAGAGAGAGAGAGATGGAAGAAAGAGCAATGAAGTCATAAGAAT	TRUE	TRUE	TRUE
145924	14	28310489	28310534	28310432	28310674	AC	23	AGCTAAAGAATTGAACTAAAGGTGTATCTCCACATTTCTCATATAGTAGCTTCTACAACACACACACACACACACACACACACACACACACACACACACACACGATGCCCTGCAGTGCTAACAAATAGGCTCCAGCTTGAATACAACCATAGAAGAGTTTTATATATATATATATATATATCCTACTTCAATAAAAGTTGGGATTTCATGCTACATACAAAACTTTCAAGACAATTAGGAATA	TRUE	TRUE	TRUE
141391	11	6845290	6845336	6845227	6845449	AC	23	CATCTGGAGTGCAAGATGATGTACTCTCCAGCTTGGGAGACAGACCAAGACCCTGTCTCAAATACACACACACACACACACACACACACACACACACACACACACACACAGTCTTCAGCATACAAGGCCCTTCTATATATAGAATGAATTGCAAGAAGACACAGCCTGCGAGATAGAGACCAATCAAAAGGCTTATACAATTGTTCATAATTCACAAACTCAC	TRUE	TRUE	TRUE
79371	12	59332383	59332408	59332362	59332417	AG	13	CACACACACACACACACACACAGAGAGAGAGAGAGAGAGAGAGAGAGTAAAAGATA	TRUE	TRUE	TRUE
145971	14	38043936	38043981	38043818	38044048	AC	23	GTCCCAGGACAGAAGGAAAATGGGATAGATAGAATCAACATTTGAAGAGATATTGACCAAGAATTTTCTAAAACTGATGAACAATATGCTACTGAAACATGAGATTCTAAAAACCTAAACACACACACACACACACACACACACACACACACACACACACACACCCCTAGGCATATCATAGTAAAACAGCTAAAAAAAAAACAAATACAAATAGACAAACCTTCAAAACAA	TRUE	TRUE	TRUE
79373	4	68220456	68220483	68220411	68220501	AC	14	TTGGAAGACTATTAGAGTTTTCCAGAGAAAAGCAGCATGATAAATTGTGTGTGTGTGTGTGTGTGTGTGTGTGTAGACACACATGCGTATG	TRUE	TRUE	TRUE
79374	17	6662949	6662976	6662912	6663015	AC	14	TGGGGCAGGCCCTGGGTGCTGGGTGGACCCACATCTGGTGTGTGTGTGTGTGTGTGTGTGTGTGTTTAGGTTGGGTGTACGATGTGTCAGCAGAGCATGCAGAA	TRUE	FALSE	TRUE
153029	21	33149071	33149117	33149068	33149179	AC	23	AATACACACACACACACACACACACACACACACACACACACACACACACAGTATATGTGCGGAAAAGATTTTGGATTGGTGAAATATTGAATATTGTGCTCTATTTGCTCTC	TRUE	FALSE	TRUE
79377	5	177510420	177510447	177510380	177510458	AC	14	TAGTTGCTTCCCCAGCATCTACACAGCGGATGCTTAGCTCTGTGTGTGTGTGTGTGTGTGTGTGTGTGTAAAAGCGGCT	TRUE	FALSE	TRUE
79380	5	45593394	45593423	45593370	45593474	AG	15	CCAGAGACAAAGGTAGAGGTATATTCTCTCTCTCTCTCTCTCTCTCTCTCTCTCCCTCTCTCTCTCTCTCTCTCACACACACACACACACACACACACACACACC	TRUE	TRUE	TRUE
79381	5	45593425	45593442	45593370	45593474	AG	9	CCAGAGACAAAGGTAGAGGTATATTCTCTCTCTCTCTCTCTCTCTCTCTCTCTCCCTCTCTCTCTCTCTCTCTCACACACACACACACACACACACACACACACC	TRUE	TRUE	TRUE
79382	5	45593443	45593472	45593370	45593474	AC	15	CCAGAGACAAAGGTAGAGGTATATTCTCTCTCTCTCTCTCTCTCTCTCTCTCTCCCTCTCTCTCTCTCTCTCTCACACACACACACACACACACACACACACACC	TRUE	TRUE	TRUE
42593	3	74125797	74125828	74125752	74125845	AC	16	ATTCCACTTCCTTTTGTGCTTTTCAACACTCATTCCCAACCTCACCACACACACACACACACACACACACACACACACTTCATGATCATTCTCT	TRUE	TRUE	TRUE
42594	9	907830	907857	907815	907869	AC	14	TCTCTAAAATATATATGTGTGTGTGTGTGTGTGTGTGTGTGTGTTATATGTATAT	TRUE	TRUE	TRUE
26676	X	94763553	94763576	94763512	94763585	AC	12	AGAAAAAACATAACTGTCTTATATATAACAATATATAACTGGTGTGTGTGTGTGTGTGTGTGTGTGCGTGAATA	TRUE	TRUE	TRUE
42596	4	42836775	42836822	42836726	42836826	AC	24	TTTTTGTACAGTTATCTCTAACAGCCCCTATTTTCATCTTCCACCAGAAACACACACACACACACACACACACACACACACACACACACACACACACTTTG	TRUE	TRUE	TRUE
79390	14	97222126	97222163	97222096	97222194	AC	19	GCTTTGGTGCCCACTGGTAGCTCAAAAATTCACACACACACACACACACACACACACACACACACACACCCATGGGGTCTGGCAGATGCAATTAGCCTC	TRUE	TRUE	TRUE
84990	X	114417395	114417417	114417391	114417461	A	23	TCTCAAAAAAAAAAAAAAAAAAAAAAAGAGTTTGGTAAAATGGAGTGTAAACACACAACAGATTACAAATA	TRUE	TRUE	TRUE
76507	18	34760022	34760069	34760021	34760110	AC	24	CCACACACACACACACACACACACACACACACACACACACACACACACATTTTTATACTGGGAACAAAAATATAATACTGAAATTTATAA	TRUE	TRUE	TRUE
42604	15	28167827	28167868	28167814	28167870	AC	21	TTTTTTGTTTGGGGTGTGTGTGTGTGTGTGTGTGTGTGTGTGTGTGTGTGTGTGTTT	TRUE	TRUE	TRUE
79400	11	65211735	65211792	65211684	65211799	AC	29	AGGTCTGAGGCCTGCAGACCTGGCTCGGAGCCCACCTGGTAGTCCTCAGACTGTGTGTGTGTGTGTGTGTGTGTGTGTGTGTGTGTGTGTGTGTGTGTGTGTGTGTGTGTAAAAGA	TRUE	FALSE	TRUE
150656	18	51653898	51653943	51653868	51653976	AC	23	ATATACATACCAAAGGAAAAGGAAACACAGACACACACACACACACACACACACACACACACACACACACACACACGCACAAAACAAACCAAGGCTGTTTCACTAAAAG	TRUE	FALSE	TRUE
150654	18	51514039	51514085	51513954	51514137	AC	23	TCAAATGAATAAATTATATATATATAATTGTGTGTGTACACACACACACACATATATACACACATGTATATACACATATATACATACACACACACACACACACACACACACACACACACACACACACACACATATTACAGAAATGTAGAAAAGATCAGCCAGGGCCCAGAGGTTGGGAAGCAGG	TRUE	TRUE	TRUE
150508	18	23102845	23102890	23102833	23102906	AC	23	ACACAGACACAGACACACACACACACACACACACACACACACACACACACACACACACGGAGAATGCCATGTGA	TRUE	TRUE	TRUE
79410	2	235810970	235811023	235810957	235811034	AC	27	CATGCACACAGGAACACACACACACACACACACACACACACACACACACACACACACACACACACACTAGCCAAGTTG	TRUE	TRUE	TRUE
79411	9	98893881	98893914	98893844	98893956	AG	17	GCAGGGGAGGCACAGGCCTGTGGGCTCCCGAGGCCAACTCTCTCTCTCTCTCTCTCTCTCTCTCTCTCTCTGGCCCCCTACAGATGAAAAAGTCAAGATAGACCGGGCACAGT	TRUE	FALSE	TRUE
79415	14	55987148	55987191	55987146	55987267	AG	22	TACTCTCTCTCTCTCTCTCTCTCTCTCTCTCTCTCTCTCTCTCTCTCTATATATATATATATATATATATATATATACACACATACATCTATATATATACATCTATATATATATATAGATAT	TRUE	FALSE	TRUE
79416	14	55987193	55987222	55987146	55987267	AT	15	TACTCTCTCTCTCTCTCTCTCTCTCTCTCTCTCTCTCTCTCTCTCTCTATATATATATATATATATATATATATATACACACATACATCTATATATATACATCTATATATATATATAGATAT	TRUE	FALSE	TRUE
79417	14	55987249	55987262	55987146	55987267	AT	7	TACTCTCTCTCTCTCTCTCTCTCTCTCTCTCTCTCTCTCTCTCTCTCTATATATATATATATATATATATATATATACACACATACATCTATATATATACATCTATATATATATATAGATAT	TRUE	FALSE	TRUE
47268	2	73195252	73195297	73195242	73195320	AC	23	ACACATGAAAACACACACACACACACACACACACACACACACACACACACACACACAACTGCCAGCTCCTCAGGGGAGG	TRUE	FALSE	TRUE
42621	11	2392697	2392742	2392674	2392792	AC	23	ATATGCTTTCATTTCTCTTGGATACACACACACACACACACACACACACACACACACACACACACACACGTATATCTAGGACTGGAATTGCTGATTTTTATGGAAACTCTATATTTAGC	TRUE	TRUE	TRUE
42622	20	13191264	13191295	13191242	13191296	AC	16	TTGTGTGTTTACATGTGCACACGTGTGTGTGTGTGTGTGTGTGTGTGTGTGTGTA	TRUE	TRUE	TRUE
79422	6	34037425	34037464	34037410	34037503	AC	20	CCTTGGCAGCCCCCAGTGTGTGTGTGTGTGTGTGTGTGTGTGTGTGTGTGTGTGTGACCCTGAGCGCCTGCCTCTTCTCCCAGGAGGGTCTCCC	TRUE	FALSE	TRUE
150784	18	76085932	76085977	76085883	76086087	AC	23	GGCCTCATTCTGACCTTCTCCTTTGCCACCCTCTCACCGCCCTCCACAGACACACACACACACACACACACACACACACACACACACACACACACTGCCTGGGGACTTGCACAGGGTTTCAGGCCAGGGGCCCTAGTGGGTGCAGCTAATGCCCCAGAGCCCCCAAGATCTGATGGCTACAAATGAATAGGTGAGGTGTGCCCTT	TRUE	FALSE	TRUE
152447	20	59431578	59431624	59431504	59431625	AC	23	TTTTATTACATCCCACTAGTGAAATAAAGCATGCCAGAAAACAGTGTACACACTAACTTTGTAAGAAAGTATGTACACACACACACACACACACACACACACACACACACACACACACACAA	TRUE	TRUE	TRUE
43171	3	16451720	16451765	16451590	16451813	AC	23	AAATGGTTTATGGAAACTACTCAAGTAATATATACATATCCACATCATAGTAAGACCTCTAAGATGTAGCATCATGTAAAACACATCATTATAGAATGATGGGTTTGGTACAATACAGCTTACATGTTATACACACACACACACACACACACACACACACACACACACACACACACAAACTCTCACTCCAGTAATGTCTATGTCCCATTGGTTTATATCCGCCA	TRUE	TRUE	TRUE
45286	15	32048831	32048888	32048794	32048930	AC	29	TCTGAGGACAGGAATGCATAAAAACCCAGTGTACCCAACACACACACACACACACACACACACACACACACACACACACACACACACACACACACTGCTTTTAGTAACTCTGAACCAGCTCAAGTTAAATAAGAATA	TRUE	TRUE	TRUE
79432	3	135429554	135429599	135429483	135429600	AG	23	GCCTCTTCTACCTCCCACCCCTCTGCCACATTCACTTCACAATGATACCCAGGACACTCAATGTGGCCCTGTCTCTCTCTCTCTCTCTCTCTCTCTCTCTCTCTCTCTCTCTCTCTCT	TRUE	FALSE	TRUE
28713	X	8058255	8058280	8058173	8058357	AT	13	GGGATGGATGGAGAATCAGTTATTATTCAAACAGCATGTAGGTGACTTATCCCAGTTGATCCAAGATGTATGTGTGTGTGTGTATATATATATATATATATATATATATGTGAACCAGGAACATCTAACCAGTAGTTCTCCTGGAAACAGAGGCATGCCTTACAAGGGTCACCCATTCAAATAAA	TRUE	FALSE	TRUE
42637	4	134575327	134575360	134575325	134575363	AC	17	ACCACACACACACACACACACACACACACACACACACGC	TRUE	TRUE	TRUE
42638	12	114810787	114810828	114810778	114810894	AC	21	TATATACATACACACACACACACACACACACACACACACACACACACACACTGGGGACACATTGCTCAATAAACACTATTTTGTAAATATACATTATTATATTTTGGAGCAGAGGTT	TRUE	TRUE	TRUE
42642	14	99741812	99741845	99741784	99741900	AC	17	TAAATGCCACCTTTTCTGCACTATCTTTACACACACACACACACACACACACACACACACACAGAGCAGATGTCAAAAAGCTTTTTGAACTCACAAATATTTCCCTGCTATTCTTTT	TRUE	TRUE	TRUE
151481	19	8597788	8597834	8597638	8597870	AC	23	GGCACGCATGTGTAGTCCCAGCTATTCCGGAGGGTGAGGTGGGAGGATTCTTTGAGCCCAGGAGGTTGAGGCTGCAGTGAGCTGTGATTGTGCGACTGCACTCCAGCCTGGGAGATAGAGTGAGATCCTGTCTCAGAAAAAAAAAAAAATACACACACACACACACACACACACACACACACACACACACACACACAATTGGGCTTTATTTAGAAAAATTAGCACTTCACCCA	TRUE	TRUE	TRUE
42645	11	91618028	91618055	91618003	91618108	AC	14	TTTACATCTTAGATTGATTACAAATACACACACACACACACACACACACACACAAATATATACATATATGTATGTATATATTCAGGAATTTTAGCAGTTGCTCAAT	TRUE	TRUE	TRUE
79443	12	69270648	69270661	69270641	69270751	AC	7	TTGTGTGGTGTGTGTGTGTGTGCACGCGCATGCGTGTGTGTGTGTGTGTGTGTGTGTGTGAGAGAGAGAGAGAGAGAGAATCTTCAGCTATCCTAACAATGGAATCTGTTT	TRUE	TRUE	TRUE
79444	12	69270674	69270699	69270641	69270751	AC	13	TTGTGTGGTGTGTGTGTGTGTGCACGCGCATGCGTGTGTGTGTGTGTGTGTGTGTGTGTGAGAGAGAGAGAGAGAGAGAATCTTCAGCTATCCTAACAATGGAATCTGTTT	TRUE	TRUE	TRUE
79445	12	69270700	69270719	69270641	69270751	AG	10	TTGTGTGGTGTGTGTGTGTGTGCACGCGCATGCGTGTGTGTGTGTGTGTGTGTGTGTGTGAGAGAGAGAGAGAGAGAGAATCTTCAGCTATCCTAACAATGGAATCTGTTT	TRUE	TRUE	TRUE
42650	5	38184174	38184203	38184169	38184239	AC	15	CTGAATGTGTGTGTGTGTGTGTGTGTGTGTGTGTGTACATACATACATAGTTCTTAGGTTGGAGAAAAATA	TRUE	TRUE	TRUE
42651	5	38184204	38184215	38184169	38184239	ACAT	3	CTGAATGTGTGTGTGTGTGTGTGTGTGTGTGTGTGTACATACATACATAGTTCTTAGGTTGGAGAAAAATA	TRUE	TRUE	TRUE
79449	9	87929480	87929515	87929452	87929578	AC	18	TGAATTATGACCTCATTTACATAAAATTACACACACACACACACACACACACACACACACACACATCCAGATACAGAAAGAAAGATGATATCTGGAAGAATGTTCAACAAAATGTAAACCATATCTA	TRUE	TRUE	TRUE
77539	1	235171202	235171247	235171155	235171284	AC	23	GTCCAGCTATCAAGAAAAAGTACAAGTCATAGTAAAAGGCAAAGAAAACACACACACACACACACACACACACACACACACACACACACACACAATTTGGAAAGGCAAAGCAAGCATCAGAACCAGATTC	TRUE	TRUE	TRUE
149683	17	68404290	68404336	68404266	68404364	AC	23	TCCAAGAAGGAGAACATAGATGCAACACACACACACACACACACACACACACACACACACACACACACACATACACACATACACACTGTTTTAGATATA	TRUE	TRUE	TRUE
45802	8	35504907	35504936	35504905	35504970	AC	15	TTTGTGTGTGTGTGTGTGTGTGTGTGTGTGTGATGCTTATGTGGTTGTGTACAATTATATGTCTTT	TRUE	TRUE	TRUE
77862	2	165967995	165968040	165967984	165968094	AC	23	GCCAGTCTGATACACACACACACACACACACACACACACACACACACACACACACACATTTACCTATTACAACTAATATATTTATAATGGATCAGTTAGGCAGAAAATCTA	TRUE	TRUE	TRUE
42659	13	42118866	42118909	42118865	42118913	AC	22	GACACACACACACACACACACACACACACACACACACACACACACCTGT	TRUE	TRUE	TRUE
42664	1	79619898	79619929	79619867	79619967	AC	16	ATATTTATAACTGATACATGCAAATATACAAACACACACACACACACACACACACACACACACCCCCTCGGTGATCAAACATAATCAAATAACAAAAACAA	TRUE	TRUE	TRUE
42666	12	50468644	50468689	50468610	50468713	AC	23	TGCCCTCCTATGGACGCCCCACCCCCACCAGCTCTGTGTGTGTGTGTGTGTGTGTGTGTGTGTGTGTGTGTGTGTGTGTGTCTGAGGGTAAATAACAGGTCTCT	TRUE	FALSE	TRUE
151653	19	47333453	47333498	47333402	47333499	AC	23	ATGGCTTTCATTTTTACCTCTCCCTACCTCCCTGTCGTCCACACAGCCCCAACACACACACACACACACACACACACACACACACACACACACACACT	TRUE	FALSE	TRUE
42669	2	164817418	164817447	164817380	164817462	AC	15	AATACTACCTAACACATAAATTCTTGCAAGACAAATATACACACACACACACACACACACACACACACAGAAAGAGAGAGAGA	TRUE	TRUE	TRUE
152422	20	53750737	53750782	53750733	53750806	AC	23	TGGAACACACACACACACACACACACACACACACACACACACACACACACGCACACACACATTATTAGAAAATA	TRUE	TRUE	TRUE
42672	2	233443834	233443877	233443812	233443922	AC	22	TTCCCTAAGAGAACTCAGAAATACACACACACACACACACACACACACACACACACACACACACACCAGTTATGCTTGCTTTTCTCTGTGTTATGATCAGATATGTTCCTT	TRUE	TRUE	TRUE
79475	8	21602063	21602098	21602045	21602117	AC	18	ACCCCCCAACCACCACCAACACACACACACACACACACACACACACACACACACAATCTGAGCCCATCTTTGC	TRUE	TRUE	TRUE
42675	10	24496212	24496245	24496199	24496262	AC	17	TCTCTCTCTCTCTCACACACACACACACACACACACACACACACACATACTTTTCTCCCACCCT	TRUE	TRUE	TRUE
79480	4	97818107	97818138	97818102	97818205	AC	16	TCCTAACACACACACACACACACACACACACACACACAACAGAAGCTATTTCCAAGTAACTTTACCACATTACAAAAGACATCTCAAGAATATTTTCAGAAATA	TRUE	TRUE	TRUE
79486	2	172423772	172423803	172423727	172423831	AG	16	AGACAATACTATGCGACTTCAGGGACTAGGTTTCCTAGCTCGCTGTCTCTCTCTCTCTCTCTCTCTCTCTCTCTCTCGTGTGCAATGCTTGCTCTGGGAACCCAA	TRUE	TRUE	TRUE
42685	10	107520897	107520942	107520871	107520942	AC	23	GGAACTTCTTGTTTTTCTCTTTTCTTTGTGTGTGTGTGTGTGTGTGTGTGTGTGTGTGTGTGTGTGTGTGTG	TRUE	TRUE	TRUE
42686	1	108431755	108431792	108431740	108431792	AC	19	GTTCTCCTGTGTAGAGTGTGTGTGTGTGTGTGTGTGTGTGTGTGTGTGTGTGT	TRUE	TRUE	TRUE
52922	7	67383101	67383146	67383012	67383241	AC	23	GTTGTTTTGCATGAAATAATGGCCTCTAATTCTATGTTGCTGCAAAATACATGATTTTATTCTTTTTTATGGATGAATAGTATTCCATTACACACACACACACACACACACACACACACACACACACACACACACATATATATACGTGTTATTTATCCAATCATCCATTGATGGACACAAAATCACATCTATGTTGTTTCTTACACATAGGAAAAAGGAAGTGAGATGGC	TRUE	TRUE	TRUE
79489	22	25584415	25584460	25584358	25584485	AC	23	GTATGTCTTATGGGCATTGTATTGTTCAGAGTTCTCCAGAGAAACAGAGCCAATCGGGTGTGTGTGTGTGTGTGTGTGTGTGTGTGTGTGTGTGTGTGTGTGTAAATAATACAGTTGATCCCTGAACA	TRUE	TRUE	TRUE
42690	8	121986122	121986167	121986109	121986174	AC	23	ACAAACCAACCAGGTGTGTGTGTGTGTGTGTGTGTGTGTGTGTGTGTGTGTGTGTGTGTTTGGGGG	TRUE	TRUE	TRUE
79492	20	7020198	7020241	7020179	7020250	AC	22	TTCATATGTACAGGTATTTTGTGTGTGTGTGTGTGTGTGTGTGTGTGTGTGTGTGTGTGTGTGTATAAAATA	TRUE	TRUE	TRUE
79493	Y	14627385	14627416	14627382	14627416	AC	16	AAAACACACACACACACACACACACACACACACAC	TRUE	TRUE	TRUE
42699	14	51825320	51825349	51825315	51825378	AC	15	CGCGCGTGTGTGTGTGTGTGTGTGTGTGTGTGTGTATTTCCTAGCTCTGTTCACTGAAAAGGTT	TRUE	FALSE	TRUE
79507	15	60726720	60726765	60726696	60726806	AC	23	TGGATGAATGAATAAAATGTGATTACACACACACACACACACACACACACACACACACACACACACACACAATGGAATATATTCAGCCATAAAAGAAATGAAATTCTGTTA	TRUE	TRUE	TRUE
42704	14	71640343	71640372	71640319	71640419	AC	15	TGTATTATTCTTTTACAAAAGAAAGTGTGTGTGTGTGTGTGTGTGTGTGTGTGTGCGCGTGTGTTCCTAGACACACATGCCATATGCAGTGAGCAACTACA	TRUE	TRUE	TRUE
79510	17	9066465	9066502	9066442	9066528	AC	19	CTCTCTCTCTTTCTCTCTCTGTGACACACACACACACACACACACACACACACACACACACGCCTCCCTGGTATTTGGAGGTGTAAG	TRUE	FALSE	TRUE
51590	8	54678015	54678060	54678012	54678061	AC	23	ACAACACACACACACACACACACACACACACACACACACACACACACACA	TRUE	FALSE	TRUE
62002	4	6343809	6343854	6343659	6343904	AC	23	TAAGCTCATGGCAATTGTTCCCGCAGCAATGAGAAGTGCGTATACAGTTGCCCCTTGACCCTCACACAACACAGGCTTGAACCTGCAGGTCCCCTGATGTGCGATTTTCCCAGTAAATATACTGAAAACATTTTGGAGATCTGCCACGATACACACACACACACACACACACACACACACACACACACACACACACATACATATATATACATACATATATATATAAGAAAAGAAAAAGTTAGGTAT	TRUE	TRUE	TRUE
42712	2	27115625	27115662	27115625	27115708	AG	19	GAGAGAGAGAGAGAGAGAGAGAGAGAGAGAGAGAGAGAATGCATCTCAGACTTCTGGGCTTCCTGTGGCCAGAGTGGCTCTATC	TRUE	TRUE	TRUE
42713	5	150911950	150911979	150911946	150912001	AC	15	ACAAACACACACACACACACACACACACACACACGCAAATGAGTGCATACAGAAAC	TRUE	TRUE	TRUE
45811	22	48850867	48850906	48850822	48850917	AC	20	TGGTTATTTGAGATGTTCATGAGGTGAAGAACATTCATGGACATGCACACACACACACACACACACACACACACACACACACACACGAGAGAGAGA	TRUE	TRUE	TRUE
79522	12	71356802	71356829	71356787	71356853	AC	14	GTGGTATTGAGGGTGACACACACACACACACACACACACACACATTTTGCACCAATGCTTATTTTGT	TRUE	TRUE	TRUE
79525	5	62222641	62222670	62222632	62222678	AC	15	TGCATTCTAGTGTGTGTGTGTGTGTGTGTGTGTGTGTGTGCACGCGC	TRUE	FALSE	TRUE
79526	4	113970074	113970121	113970073	113970157	AC	24	GACACACACACACACACACACACACACACACACACACACACACACACACTCCTGATCTAAAGCTCTTGGCCTATCAAGAAAAGAT	TRUE	TRUE	TRUE
79528	1	147005028	147005065	147005010	147005067	AG	19	GCTTCGGGCTTCATTCTGTCTCTCTCTCTCTCTCTCTCTCTCTCTCTCTCTCTCTCTG	TRUE	TRUE	TRUE
42727	9	88254283	88254314	88254272	88254396	AC	16	GCGCGCACGCGCACACACACACACACACACACACACACACACATATGAAAAGAATAAGGCTGAAAATTACTGGACATCTCCCTTAGATGACAACGCAAAAAAAGAAAATAAAAAAGAATGAAAGC	TRUE	TRUE	TRUE
32974	X	149494481	149494512	149494468	149494581	AG	16	ACAGTTGTACAGTTCTCTCTCTCTCTCTCTCTCTCTCTCTCTCTCTATCTGTGTGTGTCTCTGTCTCTGTCTCTGTCTGTTTCTCTCCACCATGTGTGTGTCTCAGTGCTCTGG	TRUE	FALSE	TRUE
42733	12	78718594	78718623	78718574	78718672	AC	15	TATGTCTTTATATGTGTTTTACACACACACACACACACACACACACACACAGAAATATGCACATGCATAATACAGTCAGTTAGGATGTGTGGATATGAA	TRUE	TRUE	TRUE
42736	2	185386862	185386901	185386859	185386902	AC	20	TGAACACACACACACACACACACACACACACACACACACACACA	TRUE	TRUE	TRUE
42737	12	44020519	44020550	44020515	44020598	AC	16	TATATGTGTGTGTGTGTGTGTGTGTGTGTGTGTGTGCCTATATAATTTCCAACAAAGCCCTTGAATTTTTATTTGTCCTTCAAC	TRUE	TRUE	TRUE
42738	19	16486278	16486305	16486219	16486308	AC	14	GTGGGAATGTGCACATGCATGTGTGCCAGCTGTGTGCATGCATTGTGATTATGCATATATGTGTGTGTGTGTGTGTGTGTGTGTGTGCTT	TRUE	FALSE	TRUE
79541	16	34211293	34211324	34211289	34211370	AC	16	CGGGGTGTGTGTGTGTGTGTGTGTGTGTGTGTGTGTAGCCACTCATTCATCTCTTTATATGGGGTATTGTCTTATTTCAGCC	TRUE	TRUE	TRUE
62928	9	5239326	5239371	5239272	5239372	AC	23	TAGGCAGAAAAATCAGTGAGCACTGGTCATAAAACATGTGGGGAGAGCACAGGAACACACACACACACACACACACACACACACACACACACACACACACA	TRUE	TRUE	TRUE
46428	20	31064002	31064039	31063959	31064066	AC	19	CCACAGCCCTCCTTCGTGAAAACTCGCTCACACACCCGGAGGGACACACACACACACACACACACACACACACACACACACGTTCAAAAGGCTCTGCACAAAGGGTAC	TRUE	FALSE	TRUE
42743	2	78298185	78298218	78298170	78298248	AC	17	ATCTCAATTATGGGAGTGTGTGTGTGTGTGTGTGTGTGTGTGTGTGTGTTTGCACGCACACATGTATATGTGTGCACAA	TRUE	TRUE	TRUE
76529	12	84038349	84038390	84038345	84038405	AC	21	AACCGTGTGTGTGTGTGTGTGTGTGTGTGTGTGTGTGTGTGTGTGTAAGAGAAAAAAGAGA	TRUE	TRUE	TRUE
42747	6	100631656	100631691	100631621	100631716	AC	18	CCTCTGCCTTTCCCTCTCCCTCTTCCTCTCTCTCCGTGTGTGTGTGTGTGTGTGTGTGTGTGTGTGTGTGTTTGTATATGTGTAACTCTATGAAAA	TRUE	TRUE	TRUE
79548	12	76828936	76828965	76828907	76829031	AC	15	TAAACTGAGGTGTTTGTGTATATATCTACGTGTGTGTGTGTGTGTGTGTGTGTGTGTGTGCATATATACATAAATAGAATATTATTCAGCTTTGAAAAAGAAGGAAATCTTGCCATTTGTGACAA	TRUE	TRUE	TRUE
60391	3	191783516	191783561	191783392	191783634	AC	23	AAGGAGTTGCACTCAGTACAGAAAATGCCCTCCACTCCCCTCCGGGTTTGCATACATGAAGTAACGAGTAACTTGCTAGAGACAGATCCATTGTGAGGGATAGCAAATGGAATAGGAACACCAGACACACACACACACACACACACACACACACACACACACACACACACAATCCTGGCATGTTAGGTTTGAATAACCAAAAAACAAAATACATAAATTTTGAAGGTAGACTAAGAAAAACAT	TRUE	TRUE	TRUE
42753	2	161811239	161811282	161811168	161811294	AC	22	TGATAAATTTTGGATGGAAAATCTTAGCAGTTGTTTGCTATCACATCCTATTCTTGAAGGCAGCAATCAAAACACACACACACACACACACACACACACACACACACACACACACATCAGCCTTCAA	TRUE	TRUE	TRUE
79554	21	35574690	35574733	35574688	35574796	AC	22	CCGTGTGTGTGTGTGTGTGTGTGTGTGTGTGTGTGTGTGTGTGTGTGAGAGAGAGAGAGAGAGAAAGAGGCCACAGTCCTCCACCCCCACGCTTGCCCACCCAAGTTAT	TRUE	FALSE	TRUE
79555	21	35574734	35574751	35574688	35574796	AG	9	CCGTGTGTGTGTGTGTGTGTGTGTGTGTGTGTGTGTGTGTGTGTGTGAGAGAGAGAGAGAGAGAAAGAGGCCACAGTCCTCCACCCCCACGCTTGCCCACCCAAGTTAT	TRUE	FALSE	TRUE
79556	1	44776636	44776687	44776600	44776708	AC	26	AACTCCTTGCATGTATGTGCACATCGCGCGCGCGCGCACACACACACACACACACACACACACACACACACACACACACACACACACACGTGCAGGAATCCATGAATCC	TRUE	TRUE	TRUE
42756	2	27736777	27736814	27736753	27736823	AC	19	TCATTATTACTTATTATTTGCATTTGTGTGTGTGTGTGTGTGTGTGTGTGTGTGTGTGTGTGTAACAATAG	TRUE	TRUE	TRUE
79563	3	119844558	119844601	119844558	119844671	AG	22	AGAGAGAGAGAGAGAGAGAGAGAGAGAGAGAGAGAGAGAGAGAGAATGTGTCAAACCTAGCTGTTTATCAGAATTTCCTTAGTCTTTACTCTAAATACAGATGCTTAGGTCACA	TRUE	TRUE	TRUE
52081	5	130540161	130540206	130540160	130540253	AC	23	TACACACACACACACACACACACACACACACACACACACACACACACAGTTTGGGTATCCCTAATCCAGAAATTCAAATGCTCCAAAGTCCAAA	TRUE	TRUE	TRUE
79566	4	184627221	184627252	184627132	184627252	AC	16	GCACGGCCCTATGCAAGGATGACACCCAAATTCATGAAGCCTTCCATGTTTTTGTATCCTAGGAAAAATAAAATGGCAGAACTGCCAGAACACACACACACACACACACACACACACACAC	TRUE	TRUE	TRUE
42768	1	62280192	62280219	62280186	62280239	AC	14	TGTTTAGTGTGTGTGTGTGTGTGTGTGTGTGTGTGCGCGCGCGCGCGCATGTAT	TRUE	TRUE	TRUE
42769	1	62280220	62280233	62280186	62280239	CG	7	TGTTTAGTGTGTGTGTGTGTGTGTGTGTGTGTGTGCGCGCGCGCGCGCATGTAT	TRUE	TRUE	TRUE
79570	4	161873790	161873827	161873743	161873830	AC	19	AAAGGCTGGGCATGCAAAGAATTGAATTGCAAACATATACCACAAATCACACACACACACACACACACACACACACACACACACACTT	TRUE	TRUE	TRUE
79571	17	45201545	45201576	45201540	45201576	AC	16	TGAAAACACACACACACACACACACACACACACACAC	TRUE	TRUE	TRUE
79572	5	22327538	22327579	22327509	22327582	AC	21	CACTGACCGGGAGATAAAATTTGTGCCTCTGTGTGTGTGTGTGTGTGTGTGTGTGTGTGTGTGTGTGTGTGCAT	TRUE	TRUE	TRUE
52158	8	61821927	61821972	61821923	61821989	AC	23	CTTTACACACACACACACACACACACACACACACACACACACACACACACAAAGACCCTTTACATAT	TRUE	TRUE	TRUE
49124	5	23548877	23548922	23548849	23548923	AC	23	ATTCAGAATATGGCTATTGCCTAATGGAACACACACACACACACACACACACACACACACACACACACACACACA	TRUE	TRUE	TRUE
42776	2	82279690	82279735	82279669	82279791	AG	23	ATTTTATTGAGGATTTTTGCATCTCTCTCTCTCTCTCTCTCTCTCTCTCTCTCTCTCTCTCTCTCTCAGTGTGTGTGTGTGTGTGTGTGTGTGTGGGTGTGTCTGCCAGCTTTGGATATCAGG	TRUE	TRUE	TRUE
42777	2	82279737	82279762	82279669	82279791	AC	13	ATTTTATTGAGGATTTTTGCATCTCTCTCTCTCTCTCTCTCTCTCTCTCTCTCTCTCTCTCTCTCTCAGTGTGTGTGTGTGTGTGTGTGTGTGTGGGTGTGTCTGCCAGCTTTGGATATCAGG	TRUE	TRUE	TRUE
76534	16	56055564	56055613	56055561	56055662	AC	25	GAATGTGTGTGTGTGTGTGTGTGTGTGTGTGTGTGTGTGTGTGTGTGTGTGTGTATGAGAGAGAGAGAAAGATAGAGAGAAAGAGAAACTGAGCCAACAGTA	TRUE	TRUE	TRUE
79581	8	29278053	29278094	29278042	29278151	AC	21	GAGCAAAACATACACACACACACACACACACACACACACACACACACACACACATCTCTGGCCTTATGTAGTATATGTGCTAGGATGCTAGGATTAGATTTGGGATCTGG	TRUE	TRUE	TRUE
79583	5	121996421	121996466	121996413	121996529	AC	23	CTCTAATATGTGTGTGTGTGTGTGTGTGTGTGTGTGTGTGTGTGTGTGTGTGTGTATTTGTGTGAGAACATGCAAATATACAAATTGCCAAGTTGCTAAATGTCTGTTTATGTGTTT	TRUE	TRUE	TRUE
39606	11	21755346	21755381	21755294	21755398	AC	18	AAGAGATGATGATTTTTGATTTCACTTTTATAAGGGGTTTCTCCTTCCTACTACACACACACACACACACACACACACACACACACACTAGGACTTTTAGAAAAT	TRUE	TRUE	TRUE
79586	16	76801199	76801228	76801135	76801233	AC	15	GTAAACAAATTTATAAGACAGGCTTGTAACATCTTGTAGTGCCAGAAAGTAATAAAGTGCTCAAACACACACACACACACACACACACACACACAGAGA	TRUE	TRUE	TRUE
75744	17	70402577	70402622	70402480	70402683	AC	23	AGGCCTTGGTGGGGATGTGTGCAGTGGCCAGGAAACCCAGAGAGAAGGGCACCAGTGGCCAGAGATGAGATAATGACACTGTGGTGTTATTTGATAAACACACACACACACACACACACACACACACACACACACACACACACAGGTTTTCGTCCTAAGTTCCTAGCTCATAACTCCCATAGCCCTTGTTACAGTCTTTTGCTA	TRUE	TRUE	TRUE
76536	2	44952283	44952320	44952282	44952328	AC	19	CGTGTGTGTGTGTGTGTGTGTGTGTGTGTGTGTGTGTGTACCTGTAT	TRUE	TRUE	TRUE
42799	2	30169782	30169829	30169762	30169833	AC	24	ATACAAAATGAGTGAGTGGCGTGTGTGTGTGTGTGTGTGTGTGTGTGTGTGTGTGTGTGTGTGTGTGTTGAG	TRUE	TRUE	TRUE
42800	12	92305206	92305237	92305197	92305292	AC	16	GTGTGTAAGACACACACACACACACACACACACACACACACAGGGACTAACCTTGACTTTGTGTCTATGAACAAAAGGAAGATGGTAGGAATAGAG	TRUE	TRUE	TRUE
42802	9	30000577	30000614	30000561	30000615	AC	19	AAACTAGCATGCAAGGGTGTGTGTGTGTGTGTGTGTGTGTGTGTGTGTGTGTGTT	TRUE	TRUE	TRUE
79599	5	154721794	154721829	154721761	154721851	AC	18	GAGGTGGGATATATGAAACTGGACAAGGTAGAGGTGTGTGTGTGTGTGTGTGTGTGTGTGTGTGTGTGTACTTTTACATGGTCAAGTTTCA	TRUE	TRUE	TRUE
32542	X	147532879	147532918	147532815	147532985	AC	20	AAGACCAGAGATGCCAGGGAAGAGAGAAATTCATGTGCCATGTACTCCATTGGTTTTCAAACTCGTGTGTGTGTGTGTGTGTGTGTGTGTGTGTGTGTGTGTGTATGTGTCTGAACCCATTTCTCAAAAGAAATCTTCCATCTTCTATGGAAGCCTATTATAGCAAGCATG	TRUE	TRUE	TRUE
42806	7	120228457	120228496	120228445	120228502	AC	20	GGCAACTGTGCAGTGTGTGTGTGTGTGTGTGTGTGTGTGTGTGTGTGTGTGTTTCCTT	TRUE	TRUE	TRUE
39672	18	54950361	54950374	54950348	54950432	AG	7	CCTCTCTTTCTCGCTCTCTCTCTCTCTCAAACACACACACACACACACACACACACACACACACACACACACACACAGAATCATG	TRUE	FALSE	TRUE
79944	13	69147776	69147821	69147715	69147827	AC	23	TGGGAGATTCTGTTAGTCAGGGTGTGTCTAGAGAAACAGAAAGTAGCAAAAGGATAAAACTACACACACACACACACACACACACACACACACACACACACACACACAAACAT	TRUE	TRUE	TRUE
42817	3	99003212	99003267	99003178	99003332	AC	28	AAAGGAGGAAAGAGAGAGACAGAGACAGAAAGAATGTGTGTGTGTGTGTGTGTGTGTGTGTGTGTGTGTGTGTGTGTGTGTGTGTGTGTGTTGTTGGGCTGTCCTACCTGGCCCCAGTCTTTGGTACACAACTGCTGTGCACTCAGTGAAGATAA	TRUE	FALSE	TRUE
68918	15	95882910	95882955	95882893	95883105	AC	23	AACTCCCCCCTCCACCAACACACACACACACACACACACACACACACACACACACACACACACAAATTTATTGAAGGAAATTATAGCGAATATAGCAGACAAATTGTATTTATTATTTTTAGTAGGTCAGATTGTTTGGACTTTGTGTTGTGTTATGTTTACAGCCACATGCCAAGCTCTTCCACTCTTACACAACATGGAGCCCTAGTTCAA	TRUE	TRUE	TRUE
79615	8	28777489	28777518	28777450	28777549	AC	15	ATTTCAAATGCTAAATATTATAAAGAACAAGTGAAGTTTTGTGTGTGTGTGTGTGTGTGTGTGTGTGTGTTTTTCAATAGCTAGACCTAGAGATGTATTG	TRUE	TRUE	TRUE
42824	3	188451079	188451106	188451030	188451117	AC	14	CAAAAGTTCTCAACCTATCTTAGGAATCTTACTTTACTTCACCAAAAACGTGTGTGTGTGTGTGTGTGTGTGTGTGTACATTTATATA	TRUE	TRUE	TRUE
79623	15	47786998	47787027	47786940	47787042	AC	15	TATATATATATATATATATATATATATATATATATATATATATATATAATCTCCAGATACACACACACACACACACACACACACACACGCTAATTCATGAATC	TRUE	FALSE	TRUE
79624	13	51215742	51215791	51215741	51215837	AC	25	CGTGTGTGTGTGTGTGTGTGTGTGTGTGTGTGTGTGTGTGTGTGTGTGTGTGGTGAGGTGAGGGTGGCAGAGGGTGGTGGTGCTGGGTATGGGTGAA	TRUE	TRUE	TRUE
79627	9	2922145	2922178	2922144	2922260	AC	17	GGTGTGTGTGTGTGTGTGTGTGTGTGTGTGTGTGTTTTCTGACTATCCAGAATTTGTTTAGCAGTGCGGATTCATCTCTTCTCCACATTCTGTCCAAAAAGTTCCATGTGAACTTAG	TRUE	TRUE	TRUE
79628	6	49155771	49155814	49155771	49155825	AC	22	ACACACACACACACACACACACACACACACACACACACACACACAGATTTTACAG	TRUE	TRUE	TRUE
79629	3	82485376	82485403	82485346	82485406	AC	14	TTAGTGTGTATAAATATATATGTAAATGTATGTGTGTGTGTGTGTGTGTGTGTGTGTGTTC	TRUE	TRUE	TRUE
79634	12	68494961	68495016	68494919	68495042	AC	28	AGGGAGGGCAGGAAAATGGTGGGGGCTGGCTCAAATTCCTAAACACACACACACACACACACACACACACACACACACACACACACACACACACACACGCCCTCTAAGACAATACTTAGAACAC	TRUE	TRUE	TRUE
64413	9	108730621	108730666	108730531	108730714	AC	23	CAGAGGCTGATGCCACTGAAATCTCATTTGGAGAGGCTGAAGTCTGATTTTTCTTATAACATGTAACCTTCTGAAATAGTCTCCTGGGTGACACACACACACACACACACACACACACACACACACACACACACACATATGTATATATCTGCCCTCCTGATTGGTCCTTCTTTTACACTCATCT	TRUE	TRUE	TRUE
79639	7	13990525	13990566	13990521	13990600	AC	21	AGGAACACACACACACACACACACACACACACACACACACACACACAATATCGAGCAATACTGGGTCCAATTTCCTGCTT	TRUE	TRUE	TRUE
42845	1	79558894	79558941	79558871	79558950	AC	24	AGTAAGATATTTTCCAGCAACACTGTGTGTGTGTGTGTGTGTGTGTGTGTGTGTGTGTGTGTGTGTGTGTGTTGGGGGGT	TRUE	TRUE	TRUE
35745	8	38589256	38589285	38589231	38589290	AAC	10	CTGTTCTCCCAGAGATAAAACTGAAAACAACAACAACAACAACAACAACAACAACAAAAC	TRUE	TRUE	TRUE
79653	4	26473243	26473276	26473212	26473297	AG	17	CATCTGCAATGAGAAGAAGCTAGTAGTCTTTTCTCTCTCTCTCTCTCTCTCTCTCTCTCTCTCTCTTCCTTGTTCTATTTCTTCCT	TRUE	TRUE	TRUE
79654	10	81243065	81243098	81243053	81243115	AC	17	GCAGCACAGGAAGTGTGTGTGTGTGTGTGTGTGTGTGTGTGTGTGTGAGAGAGAGAGAGAGGG	TRUE	TRUE	TRUE
79655	10	81243099	81243112	81243053	81243115	AG	7	GCAGCACAGGAAGTGTGTGTGTGTGTGTGTGTGTGTGTGTGTGTGTGAGAGAGAGAGAGAGGG	TRUE	TRUE	TRUE
44387	13	26084313	26084358	26084310	26084433	AC	23	GTAACACACACACACACACACACACACACACACACACACACACACACACAGAGAATGTTGAAATAAATGGATGGATTACAGATTGTACACTTTGGGTAGACATGAATAGAGAAAATCTTGTTAG	TRUE	TRUE	TRUE
42862	8	97176398	97176409	97176377	97176461	AG	6	TCTCTCTCTCTCTCTCTCTTGCTCTCTCTCTCTCTGTGTGTGTGTGTGTGTGTGTGTGTGTGTGTGTGTGTGTGAAAAATAAAGA	TRUE	TRUE	TRUE
42863	8	97176411	97176450	97176377	97176461	AC	20	TCTCTCTCTCTCTCTCTCTTGCTCTCTCTCTCTCTGTGTGTGTGTGTGTGTGTGTGTGTGTGTGTGTGTGTGTGAAAAATAAAGA	TRUE	TRUE	TRUE
42864	5	124131484	124131509	124131429	124131544	AG	13	TTTCTCTCAGTTGTGGTTTTATCATTTGTTTCCATTTCTCTATTTTCAGGGTGTTTCTCTCTCTCTCTCTCTCTCTCTCTCCTGATTCTTTCTCATTATAGTCTTTCTTATCCAAA	TRUE	TRUE	TRUE
49462	13	100603363	100603408	100603350	100603445	AC	23	TGGGTAGGTCTGAACACACACACACACACACACACACACACACACACACACACACACACAAAGATGGGACGGCCATGAAACTGGAAGACAATGGTT	TRUE	TRUE	TRUE
42866	12	44647619	44647660	44647556	44647683	AC	21	GTTATAAATCCAATGTGACTTCAGAACTTGCATAAAAGCTACTGTGCTATACTGATAATTCCTACACACACACACACACACACACACACACACACACACACACACCTTCTCTCTCTCAAAGAAACATT	TRUE	TRUE	TRUE
79664	9	132500690	132500737	132500678	132500793	AC	24	GTCTAGGAGAAAACACACACACACACACACACACACACACACACACACACACACACACACGGATTCCCCATCAAGGGGACATTTGCAGTTTCCAAACCTTGAAGATACTGAAGGGA	TRUE	TRUE	TRUE
45293	11	125920391	125920426	125920390	125920448	AC	18	AACACACACACACACACACACACACACACACACACACAAACAAAAAAAAGTCTGTAAAA	TRUE	TRUE	TRUE
62194	10	11465790	11465835	11465773	11465864	AC	23	TTTATAAATACAAGCAAACACACACACACACACACACACACACACACACACACACACACACACAGACTTTGTATTCTGTGGTCGGGGATGGG	TRUE	FALSE	TRUE
32646	X	25864389	25864428	25864343	25864445	AC	20	CTATTGCTACTTTAAGTGGACTGAACTAGAAAACACAAACAGACCAACACACACACACACACACACACACACACACACACACACACAATTTATTTCCTTGATA	TRUE	TRUE	TRUE
42873	13	54132854	54132875	54132854	54132928	AG	11	CTCTCTCTCTCTCTCTCTCTCTCTGTGTGTGTGTGTGTGTGTGTGTGTGTGTGTGTGAGAGAAAGAGAGAGAGAG	TRUE	FALSE	TRUE
42874	13	54132877	54132910	54132854	54132928	AC	17	CTCTCTCTCTCTCTCTCTCTCTCTGTGTGTGTGTGTGTGTGTGTGTGTGTGTGTGTGAGAGAAAGAGAGAGAGAG	TRUE	FALSE	TRUE
79674	3	67728761	67728772	67728757	67728886	AT	6	GAGCATATATATATATATACATACATACATACATACATATATATGTGTGTGTGTGTGTGTGTGTGTGTGTGTGTGTGCACGCTCCATCTGCATAAAGATAATAATTGAACCTATGATCATGAATGAGATT	TRUE	TRUE	TRUE
79675	3	67728773	67728792	67728757	67728886	ACAT	5	GAGCATATATATATATATACATACATACATACATACATATATATGTGTGTGTGTGTGTGTGTGTGTGTGTGTGTGTGCACGCTCCATCTGCATAAAGATAATAATTGAACCTATGATCATGAATGAGATT	TRUE	TRUE	TRUE
79676	3	67728800	67728833	67728757	67728886	AC	17	GAGCATATATATATATATACATACATACATACATACATATATATGTGTGTGTGTGTGTGTGTGTGTGTGTGTGTGTGCACGCTCCATCTGCATAAAGATAATAATTGAACCTATGATCATGAATGAGATT	TRUE	TRUE	TRUE
42879	14	49519755	49519788	49519747	49519820	AC	17	TCACCAATACACACACACACACACACACACACACACACACACGTTTGTAGATCCCATGCCTTTGAAAGAACTCT	TRUE	TRUE	TRUE
79679	12	18868127	18868158	18868106	18868199	AG	16	GGGGGGGGGGGCGGAGGGAGGGAGAGAGAGAGAGAGAGAGAGAGAGAGAGAGACCTTATATACCCTTGGGAATAATAGAGATAAAAGTTGGAAG	TRUE	TRUE	TRUE
42881	12	9155507	9155540	9155475	9155580	AC	17	CATGCTGCTTCTATATTCTCTCTCTTTCTAATACACACACACACACACACACACACACACACACACATTATCCATGAGTACATAGAATATAAGGTTATTGTACTAT	TRUE	TRUE	TRUE
42882	1	117271938	117271967	117271938	117272025	AC	15	TGTGTGTGTGTGTGTGTGTGTGTGTGTGTGTATGTCTCCTTCCTGGGCTGTGAGTTCACTGAGAGCAGCACTGAATCTCACATCTTTG	TRUE	TRUE	TRUE
42883	8	42719108	42719123	42719074	42719200	AG	8	GAGGGGAAACAGACAGCTACAATAAAGGCTGAAGGAGAGAGAGAGAGAGAGTGTGTGTGTGTGTGTGTGTGTGTGTGTGTGTGAACATTCCACCCACGGGTAAGTGGAGGAATACTTTTTTTTTTTT	TRUE	TRUE	TRUE
42884	8	42719124	42719155	42719074	42719200	AC	16	GAGGGGAAACAGACAGCTACAATAAAGGCTGAAGGAGAGAGAGAGAGAGAGTGTGTGTGTGTGTGTGTGTGTGTGTGTGTGTGAACATTCCACCCACGGGTAAGTGGAGGAATACTTTTTTTTTTTT	TRUE	TRUE	TRUE
79684	2	115571519	115571564	115571510	115571569	AC	23	CACGCATGAACACACACACACACACACACACACACACACACACACACACACACACCACGA	TRUE	FALSE	TRUE
79685	8	58103237	58103266	58103234	58103348	AC	15	GTTTGTGTGTGTGTGTGTGTGTGTGTGTGTGTGTGAGAGAGAGAGAGAGAGAGAGAGAAAAGAACAGGCAAGCGTGTGAGCTGGTGGGGGTGGGGTGACACATCTCAAGGCACGC	TRUE	FALSE	TRUE
79686	8	58103268	58103291	58103234	58103348	AG	12	GTTTGTGTGTGTGTGTGTGTGTGTGTGTGTGTGTGAGAGAGAGAGAGAGAGAGAGAGAAAAGAACAGGCAAGCGTGTGAGCTGGTGGGGGTGGGGTGACACATCTCAAGGCACGC	TRUE	FALSE	TRUE
42890	4	47132343	47132396	47132331	47132428	AC	27	GGCTCCAGATACTGTGTGTGTGTGTGTGTGTGTGTGTGTGTGTGTGTGTGTGTGTGTGTGTGTGTGCTTTCTTTTCCAGTTTAAGAAAATACAATGTT	TRUE	FALSE	TRUE
79690	18	29866285	29866322	29866277	29866338	AC	19	GTTCTGGAGTGTGTGTGTGTGTGTGTGTGTGTGTGTGTGTGTGTGTATAATACATTAGCACA	TRUE	TRUE	TRUE
79694	10	19524508	19524543	19524494	19524569	AG	18	ACACCCACACCCACAGAGAGAGAGAGAGAGAGAGAGAGAGAGAGAGAGAGCGCCTAGGTAAGAGGCCACCAACCAC	TRUE	TRUE	TRUE
56377	15	96549525	96549570	96549512	96549638	AC	23	TGACTGCAAAACAACACACACACACACACACACACACACACACACACACACACACACACAAATTCAGAACCATAGGAGAATAAAATCTGAAAATATATTTTGTGCATAGTATTTAGCACTATATATT	TRUE	TRUE	TRUE
42897	7	116432511	116432556	116432478	116432586	AC	23	TCCCCTCACCCCCGACCCCCCCTCAACCGACAGACACACACACACACACACACACACACACACACACACACACACACACCAGCTTCTCTCTTCTTGGTCATCATCCTAA	TRUE	TRUE	TRUE
79697	22	42390888	42390927	42390835	42390960	AC	20	TTCCTCTCAACTCTGTCCCACAGGCCTGTCTGGTATTTGTGGAGCATCTTGTCTGTGTGTGTGTGTGTGTGTGTGTGTGTGTGTGTGTGTGTGACAGAGAGAGAGCGAGAGAGCCTGTGTGTGTGC	TRUE	FALSE	TRUE
45846	5	124247475	124247520	124247454	124247538	AC	23	AGCCGCCCACCCCCTATTCCAACACACACACACACACACACACACACACACACACACACACACACACTGTGCAAGCCACTAATTT	TRUE	TRUE	TRUE
79700	2	122693149	122693186	122693101	122693192	AC	19	TTACAGAGATTCTAGTTTGGTGGACTTGGGTGGGATGGAGAACGATTATGTGTGTGTGTGTGTGTGTGTGTGTGTGTGTGTGTGTGTATAGC	TRUE	TRUE	TRUE
42903	3	24555216	24555249	24555140	24555262	AC	17	AAGAAAAGTATTCAAGAATTTTATTCATATCTGGGAACAAACTCAGTTCATTTATTGGTGTTCTCCATAAAGCATGCACACACACACACACACACACACACACACACACAAACTCTCTCTCTC	TRUE	TRUE	TRUE
79703	13	82478493	82478524	82478466	82478575	AC	16	CACATATAGGCTTATGTATCTTCTGAAGTGTGTGTGTGTGTGTGTGTGTGTGTGTGTGTGAGAGAGAGAGAGAGAGAAACAGAAACAGAGAGAGAGAGAGGAAGAGAATC	TRUE	TRUE	TRUE
79704	13	82478525	82478542	82478466	82478575	AG	9	CACATATAGGCTTATGTATCTTCTGAAGTGTGTGTGTGTGTGTGTGTGTGTGTGTGTGTGAGAGAGAGAGAGAGAGAAACAGAAACAGAGAGAGAGAGAGGAAGAGAATC	TRUE	TRUE	TRUE
79705	13	82478552	82478565	82478466	82478575	AG	7	CACATATAGGCTTATGTATCTTCTGAAGTGTGTGTGTGTGTGTGTGTGTGTGTGTGTGTGAGAGAGAGAGAGAGAGAAACAGAAACAGAGAGAGAGAGAGGAAGAGAATC	TRUE	TRUE	TRUE
42907	11	38323897	38323944	38323885	38323949	AG	24	TTATCCATTGAAAGAGAGAGAGAGAGAGAGAGAGAGAGAGAGAGAGAGAGAGAGAGAGAGATTCT	TRUE	FALSE	TRUE
34743	X	32256562	32256591	32256517	32256615	AG	15	ATAGGGCTGCTCATGACATGTGTTCCCACAGAAGAAGCAATGCATGAGAGAGAGAGAGAGAGAGAGAGAGAGAGAAAGAGAGACACAGAGAGAGATAGG	TRUE	TRUE	TRUE
42915	16	23876587	23876616	23876545	23876672	AC	15	ACGAGGAAGAAATAGAAATCAAGATTTATTTTCTGTTTTGTTTGTGTGTGTGTGTGTGTGTGTGTGTGTGTGGTTTTTTGTTTGTTTGTTTGTTTTTTGGACAGGATCTCATTCTGTCACTCAGACTG	TRUE	TRUE	TRUE
42916	16	23876621	23876636	23876545	23876672	AAAC	4	ACGAGGAAGAAATAGAAATCAAGATTTATTTTCTGTTTTGTTTGTGTGTGTGTGTGTGTGTGTGTGTGTGTGGTTTTTTGTTTGTTTGTTTGTTTTTTGGACAGGATCTCATTCTGTCACTCAGACTG	TRUE	TRUE	TRUE
79719	5	147772145	147772182	147772104	147772206	AC	19	AAGAAGTAGAGTTGGAAATTTTTTCTTTTTTTGCTTTTCTTTGTGTGTGTGTGTGTGTGTGTGTGTGTGTGTGTGTGTGTATTTGTAATAGCTAAATCCTTGG	TRUE	TRUE	TRUE
79722	14	22540536	22540567	22540533	22540568	AC	16	AGATGTGTGTGTGTGTGTGTGTGTGTGTGTGTGTGT	TRUE	TRUE	TRUE
121826	2	51843721	51843767	51843662	51843774	AC	23	TCAAGATGAGATTTGGGTGGGGACACAAATCCTAACCATATCAATAGAGAACCCAGAAAACACACACACACACACACACACACACACACACACACACACACACACATATCTAT	TRUE	TRUE	TRUE
117368	X	150046433	150046478	150046398	150046511	AC	23	CTGGGTAACAGAGTAAGACCTTATCTCAAACACATACACACACACACACACACACACACACACACACACACACACACACACCAGTAGCTTTCTCAGACACCAACAATCCTCACT	TRUE	TRUE	TRUE
117159	X	33796115	33796161	33796081	33796310	AC	23	TGGTTTTACTTATATAGAACTTGTGCATCTTTATACACACACACACACACACACACACACACACACACACACACACACACAAGGTCTTGCTCTATCACTCTGGACAGTGGTTGGAAAGGAGTGGCATGATCATGACTCACTGCAGTCTCAACCTCCTGGGCTCAAGCAATCCCCTTGCCTTAGCCTCCTGAGTGGGACTACAAGAGACTTTTGTATATTATCCTTCTATT	TRUE	TRUE	TRUE
117183	X	46073497	46073543	46073460	46073681	AC	23	TTCTGTGAGATTGTGACATAATAAGAAATATATATATACACACACACACACACACACACACACACACACACACACACACACACATTGGTCTTTGCCCCCAGTTGCTGACATGCTACTCCTAAAATCTTTATAATATCCTGAGTGATAGGAATATCTGACACAGAGCTCCTAAGTCCCTTGAAATTTCCTGAGTAATAAGAACATCTTTTGTTCTAATGAAGC	TRUE	TRUE	TRUE
125024	3	65115787	65115833	65115783	65115834	AC	23	ACAGACACACACACACACACACACACACACACACACACACACACACACACAA	TRUE	TRUE	TRUE
79731	5	62219103	62219130	62219047	62219150	AC	14	TCTAAAACAGTAAAGTACATTTAGGAATTGCAACTAATTCAGTACTGCTGAAGGATTGTGTGTGTGTGTGTGTGTGTGTGTGTGCGTGCACGTGCGCACCTACG	TRUE	TRUE	TRUE
42930	9	74254795	74254840	74254787	74254852	AG	23	ACCTATTATCTCTCTCTCTCTCTCTCTCTCTCTCTCTCTCTCTCTCTCTCTCTCAGACAAAATCTC	TRUE	FALSE	TRUE
37834	10	17366708	17366737	17366687	17366740	AC	15	ATTTTCCTGAATATAGAGTATACACACACACACACACACACACACACACACAAA	TRUE	TRUE	TRUE
119481	1	191717035	191717081	191717026	191717116	AC	23	CAGACACATACACACACACACACACACACACACACACACACACACACACACACACATGCAAAGATGCAGTTCACCAATATAGGAATGATGC	TRUE	TRUE	TRUE
122589	2	219908643	219908689	219908616	219908712	AC	23	CTCTCTCTCTCACACACACACACACATACACACACACACACACACACACACACACACACACACACACACACACAGAATATTCACTAAATGGGAGGTC	TRUE	TRUE	TRUE
42935	2	75782428	75782463	75782355	75782480	AG	18	ATCCTAATAGCTGTTGACCTGCTGGATCACAGGCTGGATTTTATGTGAAACAGACTTTAGCATCAAAACTCAATCTCTCTCTCTCTCTCTCTCTCTCTCTCTCTCTCTCCCCCATCTCCCCTTCTT	TRUE	TRUE	TRUE
79738	5	139077941	139077980	139077892	139078012	AC	20	GCCGGCACAAGGACCTCAGTCTGAAGTCCTTATGGCAGGGCAGGCAGTTTGTGTGTGTGTGTGTGTGTGTGTGTGTGTGTGTGTGTGTGTACACACGTGTGCCTCTGCGGCTGGGTCTATT	TRUE	TRUE	TRUE
42938	8	36404099	36404144	36404076	36404154	AC	23	TGAATATTTATGAAAGGAGAACCGTGTGTGTGTGTGTGTGTGTGTGTGTGTGTGTGTGTGTGTGTGTGTGCAATTGAGC	TRUE	TRUE	TRUE
117293	X	106992409	106992455	106992292	106992501	AC	23	CGGTGGCTCATGCCTGTGATCCCAGCATTTTGGGAGGCCGAAGCGGTTGTATCACCTGATGTCAGGAGTTCAAGACCAGCCTGGCCAACATGGTGAAACCCTGTCTCTACTAAAAATACACACACACACACACACACACACACACACACACACACACACACACAAATTAGCCGGGCGTAGTGGTAGGCACCTGTAATCCCAGCTACTCAG	TRUE	FALSE	TRUE
118776	1	27413521	27413567	27413497	27413583	AC	23	ACACACACCACCCCCCGCCACACAACACACACACACACACACACACACACACACACACACACACACACACAGCAGGTGCTCTGGACC	TRUE	FALSE	TRUE
79747	21	44438585	44438634	44438579	44438643	AC	25	GCCACCCACACACACACACACACACACACACACACACACACACACACACACACACAGAGTTATCC	TRUE	TRUE	TRUE
79749	7	15251873	15251912	15251810	15251915	AC	20	ATTTCTCTAAAATAAATACATTATTCTATCCATTCACTATTTATTTAGTGTTAGGTGTGGAGTACACACACACACACACACACACACACACACACACACACACAAA	TRUE	TRUE	TRUE
79750	22	33265318	33265355	33265310	33265358	AG	19	ATATATATTCTCTCTCTCTCTCTCTCTCTCTCTCTCTCTCTCTCTCACA	TRUE	TRUE	TRUE
79751	3	14654822	14654865	14654762	14654882	AC	22	TGCTACCAACTACTTTATCATAGCCAGATGTAGTGTACATATATACACACCATTGTATGCGTGTGTGTGTGTGTGTGTGTGTGTGTGTGTGTGTGTGTGTGTGTATCAGGGGCCTGCAAAG	TRUE	TRUE	TRUE
124752	3	1544453	1544499	1544300	1544516	AC	23	AAAAAGACTATAAATCGGGTTCGGTGTATACTGCTCGGGTGATAGGTGCACTAAAATCTCACAAATCACCAGTAAAGAACTTGCTCATGTAACCAAATACCACCTGTTCCTCAAAAAACCTATGAAAATAAAAAAAATCTAAAGCCTACGGAAACACACACACACACACACACACACACACACACACACACACACACACAAAGAAAGGGCCCAGGTC	TRUE	TRUE	TRUE
51351	7	16165514	16165559	16165485	16165676	AC	23	AGTGTTAGATGTACAATAGAAGCTTGCCTACACACACACACACACACACACACACACACACACACACACACACACAAATACATACATAATGATACTAGAAAAGAAAGGTGAATTCTATGATGTGACTAAGAATTGTAGAATTTCTGAGAAATAGAAAAAAATAAAATTAGACTGGAAACAGAAAACACAGAC	TRUE	TRUE	TRUE
118080	X	28246825	28246854	28246767	28246950	AC	15	TCTTCCCTAAATGTCTAGCTTCCTGGCTCGCTCTCTTGCTCCCTCTCTCTTTCCATAGACACACACACACACACACACACACACACACGCACAAACACACACACACACACACACACACACACACACACACACACACACACCCTATTGGTTCTGTTTCTCTGGAAAACCCTGACTAAACTAATGT	TRUE	TRUE	TRUE
117148	X	28246861	28246906	28246767	28246950	AC	23	TCTTCCCTAAATGTCTAGCTTCCTGGCTCGCTCTCTTGCTCCCTCTCTCTTTCCATAGACACACACACACACACACACACACACACACGCACAAACACACACACACACACACACACACACACACACACACACACACACACCCTATTGGTTCTGTTTCTCTGGAAAACCCTGACTAAACTAATGT	TRUE	TRUE	TRUE
117328	X	128113678	128113723	128113539	128113754	AC	23	ACATATATATTTATATATATATATAGATTATGTATACATATACATATATATACACATATACATGCATATATACACATATACATATATATACACATACATATATATACACATATACATATATATATACATATACATACATACACACACACACACACACACACACACACACACACACACACACACACTGTGGAATACTACTCAGCCAGAAAAATGAAC	TRUE	TRUE	TRUE
784464	X	128113550	128113563	128113539	128113754	AT	7	ACATATATATTTATATATATATATAGATTATGTATACATATACATATATATACACATATACATGCATATATACACATATACATATATATACACATACATATATATACACATATACATATATATATACATATACATACATACACACACACACACACACACACACACACACACACACACACACACACTGTGGAATACTACTCAGCCAGAAAAATGAAC	TRUE	FALSE	TRUE
122492	2	201934267	201934312	201934219	201934330	AC	23	CCATTAGTTCTCTAAGACAGCTCTAGTAGGCTGGTTACATAAGAAGAAACACACACACACACACACACACACACACACACACACACACACACACGCATAAAAGCAACACACA	TRUE	TRUE	TRUE
79763	13	27661389	27661420	27661371	27661473	AC	16	AAATATAGTGGGGAGGGATGTGTGTGTGTGTGTGTGTGTGTGTGTGTGTGCGCGCACGCTCGTGTGCATGCAGGGAGCGGGGGCAGGAAGGCAGAGAGAATAA	TRUE	TRUE	TRUE
42964	2	218032214	218032257	218032197	218032261	AC	22	TTTCTAGGAAATCAAATTGTGTGTGTGTGTGTGTGTGTGTGTGTGTGTGTGTGTGTGTGTGTATA	TRUE	TRUE	TRUE
42970	5	12894335	12894378	12894309	12894415	AC	22	GGTGGATTCTAAATGGATAAAGACATACACACACACACACACACACACACACACACACACACACACACACGTATATGCATTCGTGCATATAGGCACATATATATGCA	TRUE	TRUE	TRUE
42973	8	9776440	9776481	9776413	9776518	AC	21	AATGTAAGTGCCATACATGTGTACCATCACACACACACACACACACACACACACACACACACACACACACCCCCTTCTAGACCCAGATTCTCCACTCAGGGAAATA	TRUE	TRUE	TRUE
79775	3	153129893	153129920	153129889	153129969	AC	14	TTCATGTGTGTGTGTGTGTGTGTGTGTGTGTGTTTATATATATGTGATAAAGAAAATGCAGTATATTCTACATCACTGTTG	TRUE	TRUE	TRUE
166555	5	147562609	147562631	147562569	147562807	AT	11	ATTTTTGACTATATATATAGATATATGCACAAATACATACATATATATATATATATATATATACACACACACACACACACACACACACACACACACACACACACACACATATATATTTGAGATGGGATCTCACTCTGTCACCCAGGCTCCCAGGCTGAAGTGCAGTGCAGTGACACAATCATGGCTCATTGCAGCCTCCACCTGCTTGGGCTCAGGTGATCCTCCTACCTCAGCCTCCC	TRUE	FALSE	TRUE
130335	5	147562632	147562677	147562569	147562807	AC	23	ATTTTTGACTATATATATAGATATATGCACAAATACATACATATATATATATATATATATATACACACACACACACACACACACACACACACACACACACACACACACATATATATTTGAGATGGGATCTCACTCTGTCACCCAGGCTCCCAGGCTGAAGTGCAGTGCAGTGACACAATCATGGCTCATTGCAGCCTCCACCTGCTTGGGCTCAGGTGATCCTCCTACCTCAGCCTCCC	TRUE	FALSE	TRUE
57123	5	173287241	173287282	173287198	173287323	AG	21	AGGCATGGAGGTGACATGACCGGATTTGCATTTTAGAAAGATTTCTCTCTCTCTCTCTCTCTCTCTCTCTCTCTCTCTCTCTCTCTGTGTGTGTGTGTGTGTGTGTGTGTGTGTGTGTGTGTGTTT	TRUE	FALSE	TRUE
57124	5	173287283	173287320	173287198	173287323	AC	19	AGGCATGGAGGTGACATGACCGGATTTGCATTTTAGAAAGATTTCTCTCTCTCTCTCTCTCTCTCTCTCTCTCTCTCTCTCTCTCTGTGTGTGTGTGTGTGTGTGTGTGTGTGTGTGTGTGTGTTT	TRUE	FALSE	TRUE
42984	9	9167329	9167360	9167315	9167382	AC	16	TGCTATATGGGGTTTGTGTGTGTGTGTGTGTGTGTGTGTGTGTGTGATTTTTCGATTTGCTAATGATG	TRUE	TRUE	TRUE
125335	3	134445302	134445348	134445219	134445448	AC	23	TTACCACTTGACAGTAGGCTTTACTTTGAATGAGGTGCTCTGTAACTTCCAGCTCCTGAAGCTGGACACAGGCACACAGACAGACACACACACACACACACACACACACACACACACACACACACACACAGAGCAAGAATGTACCCAGATATAGGAAGGCTGGGCTACCTTCCTCCTTCTCTCTCTCCCTCCTTGCAGCATAACACATCAGCCCAGGAGATGCTAGGGGC	TRUE	TRUE	TRUE
42986	12	5351306	5351335	5351302	5351425	AC	15	AAGGGTGTGTGTGTGTGTGTGTGTGTGTGTGTGTACATAAGCATTTGCAAAAAACCGTTACCAAAGTTTGTTGCTATTTAGCTCACCATTTCTGATTACACAGCAACCCCCATGAGGTTCCCTT	TRUE	TRUE	TRUE
65424	13	68362057	68362100	68362053	68362175	AC	22	GAAAACACACACACACACACACACACACACACACACACACACACACACAATTTCCTAGTAGCAACACCAAAAAAAATGCCTTTTCTAAAGTAGTGTCTAAACAGTCTCCATGAAGAAGTCCGT	TRUE	TRUE	TRUE
68690	10	99108771	99108802	99108734	99108850	AG	16	CTTTTTGGAAGTCCTTTGCTCAGAATAAATGCCCAATGAGAGAGAGAGAGAGAGAGAGAGAGAGAGAGAGTGTGTGTGTGTGTGTGTGTGTGTGTGTGTAAGGGAGAGAGAGAGAAT	TRUE	FALSE	TRUE
68691	10	99108803	99108832	99108734	99108850	AC	15	CTTTTTGGAAGTCCTTTGCTCAGAATAAATGCCCAATGAGAGAGAGAGAGAGAGAGAGAGAGAGAGAGAGTGTGTGTGTGTGTGTGTGTGTGTGTGTGTAAGGGAGAGAGAGAGAAT	TRUE	FALSE	TRUE
79794	8	37439749	37439780	37439711	37439797	AC	16	AGTTCCAGGGACCCCCAGCTGAGGTGCTCCCCCTACATACACACACACACACACACACACACACACACACCCTGCCTGCATCCAAAA	TRUE	FALSE	TRUE
125634	3	194366225	194366259	194366203	194366416	AC	17	GCCAGGCATTGAGCTTAGTGCTACACACACACACACACACACACACACACACACACAGACAGACACACACACACACACACACACACACACACACACAGACAGACACACACACACACACACACACACACACACACACACACACACACACAGAGTTTTCATTTATTTCCCATAATAATCTCATGAGATAGGCCCTGTTCATCTCCATTTTACTATG	TRUE	FALSE	TRUE
125635	3	194366265	194366299	194366203	194366416	AC	17	GCCAGGCATTGAGCTTAGTGCTACACACACACACACACACACACACACACACACACAGACAGACACACACACACACACACACACACACACACACACAGACAGACACACACACACACACACACACACACACACACACACACACACACACAGAGTTTTCATTTATTTCCCATAATAATCTCATGAGATAGGCCCTGTTCATCTCCATTTTACTATG	TRUE	FALSE	TRUE
125636	3	194366305	194366351	194366203	194366416	AC	23	GCCAGGCATTGAGCTTAGTGCTACACACACACACACACACACACACACACACACACAGACAGACACACACACACACACACACACACACACACACACAGACAGACACACACACACACACACACACACACACACACACACACACACACACAGAGTTTTCATTTATTTCCCATAATAATCTCATGAGATAGGCCCTGTTCATCTCCATTTTACTATG	TRUE	FALSE	TRUE
43002	3	151919439	151919474	151919377	151919482	AC	18	TTGTTAGTATTCTCAAAAAAAATTTTTTTTTTGCAGGCTTCCTTTCACTGGCTTCCTTTCACTGTGTGTGTGTGTGTGTGTGTGTGTGTGTGTGTGTGATCATAAT	TRUE	FALSE	TRUE
43003	15	50295472	50295509	50295471	50295589	AC	19	ATGTGTGTGTGTGTGTGTGTGTGTGTGTGTGTGTGTGTGGTTTTGTCTAAACTGGGATAAAACAGAGCTGGGGAAAAATACCCTGTGACGGCCCCTAAAAGAATAAGTGGGTTTGCATT	TRUE	TRUE	TRUE
43006	3	587373	587414	587351	587457	AC	21	GAACAAAGGAAAACTGGTGTTATGTGTGTGTGTGTGTGTGTGTGTGTGTGTGTGTGTGTGTGTGCGCGTGCTCCCCTGTGTACGTGCACCTGTTGAGGTGAGGGTGG	TRUE	TRUE	TRUE
43012	4	129815519	129815568	129815500	129815577	AC	25	AAAGTTCATTGAGTAAGTAACACACACACACACACACACACACACACACACACACACACACACACACACAGAGTATAT	TRUE	FALSE	TRUE
125426	3	153037077	153037122	153036968	153037209	AC	23	GGGAGACAGAGAGAAGAGAGAGAGAGGAGAGAGAAAGCAGAGAGAAAGAGAAAGAGAGGAGAGAGAGAGGCAGGGACAGAGAGGAGAGAGACAGATGGAGAGAGAGGAGACACACACACACACACACACACACACACACACACACACACACACACCAAGGAAAGGGAGACAGAGAGGAGAGAGAGAGCAGAGAGAGACACACACAGAGAGAGAGGAGAGAGAGAGAGCAAAGAGAGAGGAGA	TRUE	FALSE	TRUE
79813	16	50706408	50706451	50706407	50706461	AC	22	CGTGTGTGTGTGTGTGTGTGTGTGTGTGTGTGTGTGTGTGTGTGTAGAGGCTGTT	TRUE	TRUE	TRUE
79820	6	126106134	126106165	126106072	126106181	AC	16	CATGGTGATAGCTCTGTATTTTATTGTGGTGGTGATACAAGATATGATAATGTTGCATATAAACACACACACACACACACACACACACACACACAAACATGCATGAATGT	TRUE	TRUE	TRUE
79822	11	43628830	43628867	43628810	43628894	AC	19	GCTGGCACGTGTGCTCCTGAGTGTGTGTGTGTGTGTGTGTGTGTGTGTGTGTGTGTGTACCATGTAGCACCTCCTGGTATAAATG	TRUE	TRUE	TRUE
43033	3	33687422	33687467	33687421	33687492	AC	23	TACACACACACACACACACACACACACACACACACACACACACACACAATGTATTTTACTCTCCTGAGAAGA	TRUE	TRUE	TRUE
43037	22	44074210	44074245	44074193	44074253	AC	18	TTACATAACATGAGCACTGTGTGTGTGTGTGTGTGTGTGTGTGTGTGTGTGTGTAGGCTGA	TRUE	TRUE	TRUE
43040	19	31828627	31828658	31828610	31828659	AC	16	AAGTTATTTCAAAATAAACACACACACACACACACACACACACACACACA	TRUE	TRUE	TRUE
79836	21	32458813	32458866	32458801	32458878	AG	27	GAGGAGGGAGGAAGAGAGAGAGAGAGAGAGAGAGAGAGAGAGAGAGAGAGAGAGAGAGAGAGAGAGAATGAAAATAAG	TRUE	TRUE	TRUE
129686	5	13513189	13513235	13513077	13513276	AC	23	ATAATGTATGCTGAAAGCACCAAGCTATGGAACCTGCGATAGGGAGAAGAAAGTAATGAGGGCAGCTGTTCTCTATTGCTCTAGGCAGAAAGAATAATGCCCCCCACCACATACACACACACACACACACACACACACACACACACACACACACACACAAACACACAAAGATCTCCACATCCTAATCCCTGGGACCTGTG	TRUE	TRUE	TRUE
129684	5	13349567	13349613	13349490	13349702	AC	23	TGCCCCAGGCTGTGTTGCTCCAGGAGAGAGAGAAAGAAATGTCATTTGGGGATTTTAGTATACATGTATCACCTCATACACACACACACACACACACACACACACACACACACACACACACACATACACACACACACACACACACACACACACACATATATATATGAGGTGATTAGTTCATATGCTAGCTCAGGTCCTCCTTCCTCTTCTTAT	TRUE	TRUE	TRUE
129685	5	13349615	13349645	13349490	13349702	AC	15	TGCCCCAGGCTGTGTTGCTCCAGGAGAGAGAGAAAGAAATGTCATTTGGGGATTTTAGTATACATGTATCACCTCATACACACACACACACACACACACACACACACACACACACACACACACATACACACACACACACACACACACACACACACATATATATATGAGGTGATTAGTTCATATGCTAGCTCAGGTCCTCCTTCCTCTTCTTAT	TRUE	TRUE	TRUE
80556	X	28627746	28627779	28627746	28627819	AC	17	ACACACACACACACACACACACACACACACACACAACATACCTACCTCTCTGATATATGCTTCCTATTAATTTC	TRUE	TRUE	TRUE
43051	5	88567818	88567855	88567813	88567906	AC	19	CTTGAACACACACACACACACACACACACACACACACACACACGTACTTTTCAGACTATGAAACTGCAACTGCTGTAGTGTTTCCTTTTCTTGA	TRUE	TRUE	TRUE
79850	1	115417796	115417823	115417794	115417854	AC	14	TATGTGTGTGTGTGTGTGTGTGTGTGTGTGTATTTGTATTCTTTTTTACACTTTATTGTAA	TRUE	FALSE	TRUE
79852	12	2335292	2335339	2335272	2335351	AC	24	CGCTTGGATATGGGGACGCGCACACACACACACACACACACACACACACACACACACACACACACACAGTTTTCTTCATA	TRUE	TRUE	TRUE
76582	8	137605155	137605190	137605150	137605191	AC	18	AAGAAACACACACACACACACACACACACACACACACACACC	TRUE	TRUE	TRUE
43062	2	21415317	21415374	21415282	21415393	AT	29	CTCTCTCTCTCTCTCTCTCTCTCTCTCTCTCTCTCTATATATATATATATATATATATATATATATATATATATATATATATATATATATATATTTGAGTTGAATTGTCTTT	TRUE	TRUE	TRUE
127799	4	123869543	123869588	123869495	123869593	AC	23	CATAGATACTAAGGGATGACTATATCCTACTAGACTTCTCCAGAGTATACACACACACACACACACACACACACACACACACACACACACACACGGACA	TRUE	TRUE	TRUE
26419	X	146089149	146089172	146089078	146089196	AC	12	TCAGTTACAGAATTGAGGACTATGATTGTCATGAGTATTTCCTTTCTATTTGGCTAACAACCCGTTCTAATTGTGTGTGTGTGTGTGTGTGTGTGTATAGCTATATATATATGTATATA	TRUE	TRUE	TRUE
79860	1	58760538	58760575	58760500	58760599	AC	19	CTCTTCTAAGCAGCAAAATGGCATGCTTGGTCCAGAACGTGTGTGTGTGTGTGTGTGTGTGTGTGTGTGTGTGTGTTTGCAAGTGTGTTTGAGTGCATAT	TRUE	TRUE	TRUE
43067	5	7804154	7804187	7804127	7804216	AG	17	CTCTTAGGCCTCCCATGGAGGGGGGAAAGAGAGAGAGAGAGAGAGAGAGAGAGAGAGAGAGCTGGTTTCTCTTCCTAATACATATATTAG	TRUE	FALSE	TRUE
112692	10	64740789	64740800	64740756	64740813	C	12	GCGCCGGACACTTGAGTATCTTGTCTTTCATAAGGGGGGGGGGGGTCACTTTTGCCAA	TRUE	TRUE	TRUE
54966	21	33171988	33172031	33171851	33172099	AC	22	ACCCTGGGCCTGGGCTGCATTATTGCTCCGCTGCGGGGCCAATTTCCAAACAGTATGCTGCTGCATTCCTGTTAGAACAGGTTGCATTTATCCTCTCTGTCTCTTCTCTTGTTGGCCTGTTCGTAGACATGGTTTCTACACACACACACACACACACACACACACACACACACACACACACATCTTTCATATGCCATACATGTGATATCATAGACCATATGATATTACGTAATACATCTTATAATGAGA	TRUE	TRUE	TRUE
79864	5	123712668	123712711	123712662	123712717	AC	22	CTCTAAACACACACACACACACACACACACACACACACACACACACACACGCAGAA	TRUE	TRUE	TRUE
43073	3	73364179	73364212	73364158	73364217	AC	17	AATATAGAAGAAACATGGTGAGTGTGTGTGTGTGTGTGTGTGTGTGTGTGTGTGTTTTAT	TRUE	TRUE	TRUE
43074	4	20544436	20544485	20544425	20544485	AC	25	TTGGGAATTGCTGTGTGTGTGTGTGTGTGTGTGTGTGTGTGTGTGTGTGTGTGTGTGTGTG	TRUE	TRUE	TRUE
79870	19	55488856	55488891	55488845	55488930	AC	18	CGTGAGTAGTTTGTGTGTGTGTGTGTGTGTGTGTGTGTGTGTGTGTGTCTTTCACACCATGTGTTCTGAACTACTTAGGAATTCTC	TRUE	FALSE	TRUE
79871	2	56685278	56685321	56685276	56685322	AC	22	TCCACACACACACACACACACACACACACACACACACACACACACAC	TRUE	TRUE	TRUE
43080	3	168994786	168994821	168994775	168994841	AC	18	TAATTTATGTTACACACACACACACACACACACACACACACACACACAAGTGCTGTCATAATTTTCT	TRUE	TRUE	TRUE
79874	3	133923436	133923471	133923414	133923510	AC	18	AACCCAATGACACAGCCACAGCCACACACACACACACACACACACACACACACACACACGCAGAAGCAAACTGAGAAAAAACACACAGCAAGATACA	TRUE	TRUE	TRUE
79877	21	43899837	43899870	43899813	43899935	AC	17	TTCTGACTATGTGTGTAGGAGGTTACACACACACACACACACACACACACACACACACATAAATGAAGTGGAACCTCGGGGGAGGACAGTATGTCAAATTCCTCTACGTTTTGTTAGATGCAG	TRUE	TRUE	TRUE
43085	7	113741955	113741994	113741952	113741998	AC	20	TTTTGTGTGTGTGTGTGTGTGTGTGTGTGTGTGTGTGTGTGTGTCTA	TRUE	TRUE	TRUE
79880	8	37653745	37653776	37653714	37653787	AC	16	CTTTTCCCTTGTCCCACTCACTGTCCCCGAAACACACACACACACACACACACACACACACACAGCGTTGTGGA	TRUE	FALSE	TRUE
79884	5	71925578	71925617	71925561	71925644	AC	20	GAATTTGAGAGAACTCGCACACACACACACACACACACACACACACACACACACACACCCCACCATGAAACAGAAAAGATTTTC	TRUE	TRUE	TRUE
43094	8	15238377	15238426	15238354	15238451	AC	25	TTTGGTTATACAAGTGAAGCAAAGTGTGTGTGTGTGTGTGTGTGTGTGTGTGTGTGTGTGTGTGTGTGTGTGTACGCATCTGGTGGCATGTGGTGTTG	TRUE	TRUE	TRUE
43098	11	44883345	44883386	44883292	44883407	AC	21	CTCTCTCTAAGTGCCTCATTTTTAGTGAATCTAGTATCTGAAAGCCCAAATTTCACACACACACACACACACACACACACACACACACACACACAGCCCCCATGCCTCTGATGGAT	TRUE	TRUE	TRUE
79898	2	214793629	214793666	214793587	214793676	AC	19	TGTAGAAGATGATGGAAGTAAAATTTTCTTGCAGCTGATGTTACACACACACACACACACACACACACACACACACACACAAAACCAACT	TRUE	FALSE	TRUE
72155	16	86815597	86815640	86815504	86815715	AC	22	CTGAATGATGGATCCAGGATCTCAACAATCTAACAAGTGGGGAGCCAGGCTTCTTAGCAAATCTCCCAGAGTGAACCTTGACCGATACATTTTACACACACACACACACACACACACACACACACACACACACACACATATGGGTTCATATTGGGAGTTAGTCTGAACGATTGTGGGGGCTGCCTGAGCAAGTCTGCCATTCGTAGGGCAGG	TRUE	TRUE	TRUE
46044	17	43327626	43327669	43327603	43327675	AC	22	ACTGAGTTTTCTTTTCCTTTCCTACACACACACACACACACACACACACACACACACACACACACACAAGACT	TRUE	TRUE	TRUE
80345	22	35429040	35429083	35429030	35429137	AC	22	GTCGCCCACTACACACACACACACACACACACACACACACACACACACACACACAGCTATAACCAGCCACATATGCATCTGAAGAGAGAAACTTTTATTGGCAAAAGG	TRUE	TRUE	TRUE
43120	5	162101472	162101497	162101450	162101527	AG	13	TTTTTTAGCATGTGCATAATCACTCTCTCTCTCTCTCTCTCTCTCTCTAATTATTTTCCACTGTGTAACACTGGTATT	TRUE	TRUE	TRUE
43124	1	221469969	221469996	221469922	221470047	AC	14	TTTATGTATACAGATAGTATGTATATATATAGTGATTTGAATATATATGTGTGTGTGTGTGTGTGTGTGTGTGTGTAGATATGAGTTCAAGGTGGTTTCTTGTAGGTGTCCCACGTGTCTGCTCAT	TRUE	TRUE	TRUE
52576	16	9491573	9491616	9491485	9491676	AC	22	GATTTGCCATCTTCCTTCCTGTTTCTCTATTCCCTCATGGGACCTTGAATCAATCTCTCCGTTTTACCTTCCTCTCTCTCTGTCTTTGACACACACACACACACACACACACACACACACACACACACACACAGCTCTTCATTTATTTGCCTATTTACTTGCCTTCATGTCAGTCTCCCTAATGGGCTTCCT	TRUE	TRUE	TRUE
72945	15	38507305	38507348	38507298	38507352	AC	22	CTTATGTACACACACACACACACACACACACACACACACACACACACACACAGAG	TRUE	TRUE	TRUE
79921	17	63198527	63198562	63198478	63198596	AC	18	GTGCAGAGTGCTCTGTCTTTGACTAAAGCCTTCTTAGGTGTCCTGAGGGGTGTGTGTGTGTGTGTGTGTGTGTGTGTGTGTGTGTGAGAGAGAGAGAGAGAGAGAGAGTGAGAGAGAGA	TRUE	TRUE	TRUE
79922	17	63198563	63198584	63198478	63198596	AG	11	GTGCAGAGTGCTCTGTCTTTGACTAAAGCCTTCTTAGGTGTCCTGAGGGGTGTGTGTGTGTGTGTGTGTGTGTGTGTGTGTGTGTGAGAGAGAGAGAGAGAGAGAGAGTGAGAGAGAGA	TRUE	TRUE	TRUE
79925	5	132376426	132376469	132376425	132376472	AC	22	TTGTGTGTGTGTGTGTGTGTGTGTGTGTGTGTGTGTGTGTGTGTGTCT	TRUE	TRUE	TRUE
43133	12	31987288	31987317	31987241	31987403	AC	15	AAAACCCAGCTGGAAACTTCTGCTTTACCGCTGTGCGTGCGCGCACATGTGTGTGTGTGTGTGTGTGTGTGTGTGTGTTTTCTCTTTTCCCCCTACACTACACAGAAGTAAGTTAGCCTCTCCTGAAGCCAAGTTTCCTTGCACTTGATAGGTCAATCTGGTG	TRUE	TRUE	TRUE
66411	19	45209540	45209583	45209433	45209650	AC	22	CTGTTTAGGGGCTTGACCCTCTACCCGCCCCCACCCCACCACACAGACAGCTGAAATTCTGTGCAGCCAACTAGACTACCCAGTTATCTGACCCAGATGACGGGTATACACACACACACACACACACACACACACACACACACACACACACAACTGAAGAATCACAGCCAATTGCTGGCAAATGGAGAAACAGCTGGGGAGGCATTGTCATCTTGCTT	TRUE	TRUE	TRUE
79927	2	22418382	22418413	22418297	22418416	AC	16	GTGCCCTGGGACACACTGTGCATACACATATATGTGTGTGTATATATATATATTATATATGTATGTGTGTGTATATATATATTATACACACACACACACACACACACACACACACACAGA	TRUE	FALSE	TRUE
79928	9	112671089	112671118	112671079	112671195	AC	15	GATGCGTGTGCACACACACACACACACACACACACACACAGAGGCCGATGGGAAAATCTAACTCAGCAGGAAAGCTATCACAGAGCGCTGGATTTAGGCACAATGAGTAAACAGGGA	TRUE	TRUE	TRUE
79929	2	152083885	152083920	152083885	152083993	AC	18	GTGTGTGTGTGTGTGTGTGTGTGTGTGTGTGTGTGTCCAGGAATCAATTTCTATGTCAGTAACTACATTATCTACACAAGCCAACTTCTCTTATGTCTTCATGATATTG	TRUE	TRUE	TRUE
78150	14	74495171	74495214	74495132	74495221	AC	22	CATCTTGAAATTGACATTACCCTTTACCACTAAAGAAATACACACACACACACACACACACACACACACACACACACACACACAAATAGA	TRUE	TRUE	TRUE
43144	4	84713026	84713065	84712997	84713088	AC	20	AGATAATATGAAAGACAGGAAGTATATTTTGTGTGTGTGTGTGTGTGTGTGTGTGTGTGTGTGTGTGTGTTTTCCGGTTTTCAGCTGGAGCT	TRUE	TRUE	TRUE
79934	18	51977797	51977834	51977793	51977835	AG	19	GGAAAGAGAGAGAGAGAGAGAGAGAGAGAGAGAGAGAGAGAGA	TRUE	FALSE	TRUE
43146	5	175887515	175887554	175887515	175887634	AC	20	GTGTGTGTGTGTGTGTGTGTGTGTGTGTGTGTGTGTGTGTATTTTTTTTTTCCTGAGGGTCTCACTTTGTTGCCTGGGCTAGAGTGTAGTGGCATGATCTCAGCTCACTGCAGCCTCTGC	TRUE	TRUE	TRUE
79936	17	57084520	57084567	57084512	57084611	AC	24	ACCCTCCAACACACACACACACACACACACACACACACACACACACACACACACACTAAAACCACCCCACCCCCACCCACCCACACACACACACACGTTC	TRUE	TRUE	TRUE
79937	17	57084593	57084606	57084512	57084611	AC	7	ACCCTCCAACACACACACACACACACACACACACACACACACACACACACACACACTAAAACCACCCCACCCCCACCCACCCACACACACACACACGTTC	TRUE	TRUE	TRUE
38233	4	167490563	167490590	167490480	167490600	AC	14	TTTCAGATTGACTTATGTGCCCTTTTGACATGCTCTATCCTCTTATTTTTTCTTAGTTTCTTTCAGCACTTCCTTACTTTTTGCACACACACACACACACACACACACACACCCTGCAGGA	TRUE	TRUE	TRUE
79945	7	47537261	47537294	47537227	47537332	AC	17	AAGTATTCGCCTAGTACAGAGTTTCACGTATGGAACACACACACACACACACACACACACACACACACAGAGCAGGAAATGTTCACCGCGTGCTCTTTTCTTTTGT	TRUE	TRUE	TRUE
79949	9	87520191	87520220	87520155	87520239	AC	15	TTACCCCAAACCTACTCCATGGTGGGGTTTTAGAGGGTGTGTGTGTGTGTGTGTGTGTGTGTGTGTGACTGACAGAAACCAGGCA	TRUE	TRUE	TRUE
43163	2	155044528	155044561	155044528	155044588	AG	17	TCTCTCTCTCTCTCTCTCTCTCTCTCTCTCTCTCCTGTTTTTCTGTTCATATTAGCTTCAT	TRUE	TRUE	TRUE
43165	5	64220784	64220815	64220777	64220844	AC	16	TTCTTAGACACACACACACACACACACACACACACACACGAAAATTCACAAAATAAAGAAATGTGTAG	TRUE	TRUE	TRUE
43168	4	186182245	186182264	186182243	186182353	ACAG	5	ATTCTGTCTGTCTGTCTGTCTGTCTCTGTGTGTGTGTGTGTGTGTGTGTGTGTGTGTGTGTGTGTGTGTATGTATGTATATATAATTTTTTATTTTTATTTTTATTTTTTC	TRUE	TRUE	TRUE
43169	4	186182269	186182310	186182243	186182353	AC	21	ATTCTGTCTGTCTGTCTGTCTGTCTCTGTGTGTGTGTGTGTGTGTGTGTGTGTGTGTGTGTGTGTGTGTATGTATGTATATATAATTTTTTATTTTTATTTTTATTTTTTC	TRUE	TRUE	TRUE
79962	1	101487374	101487415	101487372	101487446	AC	21	TAACACACACACACACACACACACACACACACACACACACACACTCTTTGTTTGGGACTGGTGCATATGTTGGCA	TRUE	TRUE	TRUE
43176	12	88902334	88902361	88902330	88902385	AC	14	TCACGTGTGTGTGTGTGTGTGTGTGTGTGTGTTGGGGGAGGAGACAGTGAGGGATG	TRUE	TRUE	TRUE
79967	17	6717266	6717297	6717264	6717308	AG	16	GTTCTCTCTCTCTCTCTCTCTCTCTCTCTCTCTCGGATCACTCAT	TRUE	TRUE	TRUE
43181	8	89017063	89017100	89017047	89017164	AC	19	AAGAGATGGCCTATATCACACACACACACACACACACACACACACACACACACAAGTACACTTTGTACACATCACACTTTATACTAAATGGACAATTACTACTGTAGAGGAATAGTGA	TRUE	TRUE	TRUE
152334	20	38624468	38624512	38624354	38624596	AC	22	TATAAAATGAACAGTCTATGAAGGCAAATATTTTAGAGAAAATGCTGATTCCACAATTATTAGGAAAGATGCCAGAGGCACCCCCCAGTTTCCCTCCCCTACACACAGACACAGACACACACACACACACACACACACACACACACACACACACACACAGCAAACAAACAAGAAATAAAGGAACCAACAACAAATATGAGTTGGTCCTAGAACAGCTTTGAAATGAGGAATCTAAAGGTACCA	TRUE	TRUE	TRUE
43185	2	188531275	188531302	188531268	188531386	AC	14	TATTAGATGTGTGTGTGTGTGTGTGTGTGTGTGTGTTTGAGAGAGAGATCATTTATATTTAGAATATATAATGAACTCTTACAACTCTAAAAAGACACCACCAAATAAAAATGTATGAA	TRUE	TRUE	TRUE
79977	3	45288141	45288182	45288103	45288198	AC	21	TGTTTGTGTGGGCCAAGGGTGAAGGCACAGATGAAGGAGTGTGTGTGTGTGTGTGTGTGTGTGTGTGTGTGTGTGTGTGTTCGTGTTCGAATTCCT	TRUE	FALSE	TRUE
76112	3	30842299	30842342	30842152	30842358	AC	22	ATAGGACTGCTCTGTTCATAATTCCTAACACTTAGTAGGTACTGAGAAAATGTGTATTGGATGAAATAATGCACAAATGAAAACATGTACTTGCAACACATTTCAAGTATTACTTTCCTTAGGTCTTCCTATTACAGACACAGATAGACACACACACACACACACACACACACACACACACACACACACACAGAAAGAGAGAGAGAG	TRUE	TRUE	TRUE
151488	19	10285761	10285805	10285707	10285834	AC	22	GTCTCAAAAAAAAAAAAAAGTCTCAAAAAAAGAAGTCTAAATACATACATACATACACACACACACACACACACACACACACACACACACACACACACATATATATAACATGTATGTATGTAAGACTG	TRUE	FALSE	TRUE
620556	19	10285712	10285725	10285707	10285834	A	14	GTCTCAAAAAAAAAAAAAAGTCTCAAAAAAAGAAGTCTAAATACATACATACATACACACACACACACACACACACACACACACACACACACACACACATATATATAACATGTATGTATGTAAGACTG	TRUE	FALSE	TRUE
43196	2	171341897	171341930	171341874	171341947	AC	17	TTTAGTAGTTTTATCCTTTCAGAACACACACACACACACACACACACACACACACACAGAGAGAGAGAGAGAGA	TRUE	TRUE	TRUE
79987	8	89351277	89351304	89351269	89351306	AC	14	GTGCTGTATGTGTGTGTGTGTGTGTGTGTGTGTGTGTA	TRUE	TRUE	TRUE
43202	1	175101054	175101091	175101017	175101097	AC	19	TTTTTGGAAGCTTCCCTGGCCCAGATGAAGTATTATTACACACACACACACACACACACACACACACACACACACATCGCT	TRUE	TRUE	TRUE
114128	14	87102814	87102824	87102806	87102922	C	11	GGAGAGGCGGGGGGGGGGGAGAGAGAGAGAGAGAGAGAGAGAGAGAGAGAGAGCAGACAATTGTGATGCTCGTAAAGGTCTTCTCAGGCATATTTCCCATCAATTCCACTTATATTG	TRUE	TRUE	TRUE
[truncated: 59,405 more rows]

## Sheet: om6
TEID	Sequence
121394	TATGAGTGTGGAGTCGTTGCAGTTATGCTCTTTCTCCCAGGCTANNNAGATCGGAAGAGCACACGTCTGAACTCTTTCCCTACACGACGCTCTTCCGATCTNNNGACCCGCATTGATAATCAGAGGACATCGGACTCATCAGGAAGC
120023	TATGAGTGTGGAGTCGTTGCAGATACAGTCTCACTTTGTGGCCANNNAGATCGGAAGAGCACACGTCTGAACTCTTTCCCTACACGACGCTCTTCCGATCTNNNTATTTAGGCCCTGCTTTACCTGCCATCGGACTCATCAGGAAGC
68760	TATGAGTGTGGAGTCGTTGCAGAAGGGGCAAAAGGTTTTTGTTNNNAGATCGGAAGAGCACACGTCTGAACTCTTTCCCTACACGACGCTCTTCCGATCTNNNTGGCTAAACTTTTCTAGGCATGGGCATCGGACTCATCAGGAAGC
121343	TATGAGTGTGGAGTCGTTGCGGAGTTTTGGTGTTTCACCCCGGNNNAGATCGGAAGAGCACACGTCTGAACTCTTTCCCTACACGACGCTCTTCCGATCTNNNAGAGAATAAAGAGAGTATTTGCGTGACATCGGACTCATCAGGAAGC
121104	TATGAGTGTGGAGTCGTTGCATGGGCTCTCACTTTGATATGCANNNAGATCGGAAGAGCACACGTCTGAACTCTTTCCCTACACGACGCTCTTCCGATCTNNNCAAGGATTAGAGGAGGCATGCAACATCGGACTCATCAGGAAGC
121071	TATGAGTGTGGAGTCGTTGCCATTGGTTTCCTAGGCCTGTTAGAANNNAGATCGGAAGAGCACACGTCTGAACTCTTTCCCTACACGACGCTCTTCCGATCTNNNCAAATACCTGTGAGCGTTGGGTACATCGGACTCATCAGGAAGC
121158	TATGAGTGTGGAGTCGTTGCGGTTTGTTTTTGTATTTGTCTCGCTNNNAGATCGGAAGAGCACACGTCTGAACTCTTTCCCTACACGACGCTCTTCCGATCTNNNTGCATAAAGAATAGGGAGGCAGCCATCGGACTCATCAGGAAGC
121359	TATGAGTGTGGAGTCGTTGCGAGTGGAGACTGGGTTTCATTATGNNNAGATCGGAAGAGCACACGTCTGAACTCTTTCCCTACACGACGCTCTTCCGATCTNNNTCCGAATACTGGGATTAGAGGCACATCGGACTCATCAGGAAGC
36853	TATGAGTGTGGAGTCGTTGCTTCTGGGAAGTAAACCACAAGTCANNNAGATCGGAAGAGCACACGTCTGAACTCTTTCCCTACACGACGCTCTTCCGATCTNNNTCAATGACAAATTTGATCTGGCGCATCGGACTCATCAGGAAGC
99042	TATGAGTGTGGAGTCGTTGCCCCAGAATGTGTGAGCAGTTCATNNNAGATCGGAAGAGCACACGTCTGAACTCTTTCCCTACACGACGCTCTTCCGATCTNNNTTAGAATTCCAGGATGGTGTGCGCATCGGACTCATCAGGAAGC
61402	TATGAGTGTGGAGTCGTTGCTGACCCCTTGATTTACCATCTCCTNNNAGATCGGAAGAGCACACGTCTGAACTCTTTCCCTACACGACGCTCTTCCGATCTNNNTCTGTCAAGGTCTGTCTAGGTTTCATCGGACTCATCAGGAAGC
48447	TATGAGTGTGGAGTCGTTGCTTGAGCAGCAGAAGTGACAGATCNNNAGATCGGAAGAGCACACGTCTGAACTCTTTCCCTACACGACGCTCTTCCGATCTNNNTTAGGAGCTCGTTCCCCTGATACCATCGGACTCATCAGGAAGC
69560	TATGAGTGTGGAGTCGTTGCGTTGTGTGTGTCTGCAAGGTTTTNNNAGATCGGAAGAGCACACGTCTGAACTCTTTCCCTACACGACGCTCTTCCGATCTNNNATCGCTGTTCATCAAGGATGCTGCATCGGACTCATCAGGAAGC
96115	TATGAGTGTGGAGTCGTTGCGAAACACAGCCAAATACCAGTCGNNNAGATCGGAAGAGCACACGTCTGAACTCTTTCCCTACACGACGCTCTTCCGATCTNNNAGTGAGCTGAGACCACTGACTGCATCGGACTCATCAGGAAGC
39350	TATGAGTGTGGAGTCGTTGCTCAGCACCATCTACTTTCCTGGANNNAGATCGGAAGAGCACACGTCTGAACTCTTTCCCTACACGACGCTCTTCCGATCTNNNGGCTTTTTGCACTAACAGCAACTCATCGGACTCATCAGGAAGC
39895	TATGAGTGTGGAGTCGTTGCGATTCCCTGGTCTTACTCCCTGANNNAGATCGGAAGAGCACACGTCTGAACTCTTTCCCTACACGACGCTCTTCCGATCTNNNTCAAAGATATGTGTGTCCGTGTGTCATCGGACTCATCAGGAAGC
58044	TATGAGTGTGGAGTCGTTGCACTCCTGTACCTCTTGGCAGAATNNNAGATCGGAAGAGCACACGTCTGAACTCTTTCCCTACACGACGCTCTTCCGATCTNNNAAGATGTGTAGCAGCTGTGGTTCCATCGGACTCATCAGGAAGC
64935	TATGAGTGTGGAGTCGTTGCTGCTCCATGAATAACAGTGAGGTNNNAGATCGGAAGAGCACACGTCTGAACTCTTTCCCTACACGACGCTCTTCCGATCTNNNCTGGCCAGAGAAGTTTTTGACCTCATCGGACTCATCAGGAAGC
67681	TATGAGTGTGGAGTCGTTGCCTCCAACCACATTTTTCCCCCTTNNNAGATCGGAAGAGCACACGTCTGAACTCTTTCCCTACACGACGCTCTTCCGATCTNNNTGTCTCCCTTCCTCTCTTCTGTCCATCGGACTCATCAGGAAGC
121398	TATGAGTGTGGAGTCGTTGCCCCCATAAAAGGAGTTAGGGCANNNAGATCGGAAGAGCACACGTCTGAACTCTTTCCCTACACGACGCTCTTCCGATCTNNNTTTGTGTCAGTGTTCATCGTGGACATCGGACTCATCAGGAAGC
34313	TATGAGTGTGGAGTCGTTGCACTGGAAAAATATTGTGACCCCCANNNAGATCGGAAGAGCACACGTCTGAACTCTTTCCCTACACGACGCTCTTCCGATCTNNNTGTCATCACTCTGACCACAGCTACATCGGACTCATCAGGAAGC
60882	TATGAGTGTGGAGTCGTTGCAACATGCACATACACATACCCCTNNNAGATCGGAAGAGCACACGTCTGAACTCTTTCCCTACACGACGCTCTTCCGATCTNNNTAGACACTGGGGCCAACTTGATACATCGGACTCATCAGGAAGC
58721	TATGAGTGTGGAGTCGTTGCGCCCTATGTAATGAAGCCTGCATNNNAGATCGGAAGAGCACACGTCTGAACTCTTTCCCTACACGACGCTCTTCCGATCTNNNGTTGGGAACTGTGGACAAAAACCCATCGGACTCATCAGGAAGC
121388	TATGAGTGTGGAGTCGTTGCGATAACCTCTGCTCACCGCAANNNAGATCGGAAGAGCACACGTCTGAACTCTTTCCCTACACGACGCTCTTCCGATCTNNNTGATGGCCAACTAGTCTAACATGGCATCGGACTCATCAGGAAGC
37069	TATGAGTGTGGAGTCGTTGCAAGTCACCACAAAGACCTTGTCANNNAGATCGGAAGAGCACACGTCTGAACTCTTTCCCTACACGACGCTCTTCCGATCTNNNCAAACAGCAGCCCTACAGAAGAGCATCGGACTCATCAGGAAGC
121362	TATGAGTGTGGAGTCGTTGCTTTTATTTTGTTTCCCTCGCTACANNNAGATCGGAAGAGCACACGTCTGAACTCTTTCCCTACACGACGCTCTTCCGATCTNNNGACATCATGATCTACCTGCTTCCCCATCGGACTCATCAGGAAGC
120787	TATGAGTGTGGAGTCGTTGCAGTATTGCTCTGTTGCCCTACGNNNAGATCGGAAGAGCACACGTCTGAACTCTTTCCCTACACGACGCTCTTCCGATCTNNNACATGGTGCATTATTCAAAACAAGTCATCGGACTCATCAGGAAGC
121321	TATGAGTGTGGAGTCGTTGCCTGTTGGGAGCTTCTGCTCTGNNNAGATCGGAAGAGCACACGTCTGAACTCTTTCCCTACACGACGCTCTTCCGATCTNNNAAAATGCCTTGGACACTACCCAGCATCGGACTCATCAGGAAGC
119705	TATGAGTGTGGAGTCGTTGCGCTTGTCTGGAGCTCTTGGATNNNAGATCGGAAGAGCACACGTCTGAACTCTTTCCCTACACGACGCTCTTCCGATCTNNNAGCTGAGAACATAGGCATGAACTCATCGGACTCATCAGGAAGC
121229	TATGAGTGTGGAGTCGTTGCAGTACCTCTTTGACATTCCACTTTNNNAGATCGGAAGAGCACACGTCTGAACTCTTTCCCTACACGACGCTCTTCCGATCTNNNTCTAGTACTGGACGATTTGTGGTCATCGGACTCATCAGGAAGC
121406	TATGAGTGTGGAGTCGTTGCCTGGGTTCAAGAATTTCTCCAGTNNNAGATCGGAAGAGCACACGTCTGAACTCTTTCCCTACACGACGCTCTTCCGATCTNNNTCCTTTCTCTATCTCTCTTTCGCCATCGGACTCATCAGGAAGC
121347	TATGAGTGTGGAGTCGTTGCCTCCTGGTTCATCACAACCTCTNNNAGATCGGAAGAGCACACGTCTGAACTCTTTCCCTACACGACGCTCTTCCGATCTNNNTAGGAGAAAACTTGAGCCCAGGACATCGGACTCATCAGGAAGC
40649	TATGAGTGTGGAGTCGTTGCGCTTCTTTTTCGTTCCGCGAATANNNAGATCGGAAGAGCACACGTCTGAACTCTTTCCCTACACGACGCTCTTCCGATCTNNNTGTCTATTCTCCACAGGCTTTGCCATCGGACTCATCAGGAAGC
121422	TATGAGTGTGGAGTCGTTGCTTTGTGTTGATTGCTTTCCAGACANNNAGATCGGAAGAGCACACGTCTGAACTCTTTCCCTACACGACGCTCTTCCGATCTNNNACCCCTGGCTTGAAAATTTGGATCATCGGACTCATCAGGAAGC
121738	TATGAGTGTGGAGTCGTTGCGTCTGGTCTCACACTTCTGGATACNNNAGATCGGAAGAGCACACGTCTGAACTCTTTCCCTACACGACGCTCTTCCGATCTNNNGCTTACCAGGTAGCTGGGAGTAACATCGGACTCATCAGGAAGC
35680	TATGAGTGTGGAGTCGTTGCCAGAACACCATGTGATGTAGGCANNNAGATCGGAAGAGCACACGTCTGAACTCTTTCCCTACACGACGCTCTTCCGATCTNNNAGTGAGGCATGATGGTAGGCTATCATCGGACTCATCAGGAAGC
39727	TATGAGTGTGGAGTCGTTGCTGGACCTGAAATATGGCTGATGANNNAGATCGGAAGAGCACACGTCTGAACTCTTTCCCTACACGACGCTCTTCCGATCTNNNACCTAGAGCAAGAGTTGATGGGTCATCGGACTCATCAGGAAGC
121431	TATGAGTGTGGAGTCGTTGCATTGATTCTCCTTCCTCTGCCTTCNNNAGATCGGAAGAGCACACGTCTGAACTCTTTCCCTACACGACGCTCTTCCGATCTNNNTCTTTCTCAGCATTGCCAACCTTCATCGGACTCATCAGGAAGC
99045	TATGAGTGTGGAGTCGTTGCCGGTTTGTAGGTTTCTGCAGAGAGNNNAGATCGGAAGAGCACACGTCTGAACTCTTTCCCTACACGACGCTCTTCCGATCTNNNCTTTTTGCTTAGGATTGTCGCTTCATCGGACTCATCAGGAAGC
45885	TATGAGTGTGGAGTCGTTGCAGGTGGGATACACTTCTCCTTCCNNNAGATCGGAAGAGCACACGTCTGAACTCTTTCCCTACACGACGCTCTTCCGATCTNNNAGGGCCCAGCTAGAAAAACAAAACATCGGACTCATCAGGAAGC
58344	TATGAGTGTGGAGTCGTTGCGGTACTCACAGCCAAACTCACATNNNAGATCGGAAGAGCACACGTCTGAACTCTTTCCCTACACGACGCTCTTCCGATCTNNNGTGGAGATCCTGCCAATTCACTCCATCGGACTCATCAGGAAGC
121233	TATGAGTGTGGAGTCGTTGCTGCTGTGGCTAGAACTTCCAAAAANNNAGATCGGAAGAGCACACGTCTGAACTCTTTCCCTACACGACGCTCTTCCGATCTNNNGCTGAGACAAGGGAGTGTTCTAACATCGGACTCATCAGGAAGC
33588	TATGAGTGTGGAGTCGTTGCGCACACATGCAAAAATACAGGACANNNAGATCGGAAGAGCACACGTCTGAACTCTTTCCCTACACGACGCTCTTCCGATCTNNNAAGACGCATAAGTAAAGAAAGAACGCATCGGACTCATCAGGAAGC
121209	TATGAGTGTGGAGTCGTTGCTGTGATTGGTAACAGGTCAGGAAAGNNNAGATCGGAAGAGCACACGTCTGAACTCTTTCCCTACACGACGCTCTTCCGATCTNNNTATTGCACCTTGCCAGGTAGTTCCATCGGACTCATCAGGAAGC
121316	TATGAGTGTGGAGTCGTTGCGACTGGAGTGGAGTGATGTAGTGATNNNAGATCGGAAGAGCACACGTCTGAACTCTTTCCCTACACGACGCTCTTCCGATCTNNNATGGTGTTTTGTGATGTTTCCGTCATCGGACTCATCAGGAAGC
121890	TATGAGTGTGGAGTCGTTGCAAACACAATGCCACAGAAGCACNNNAGATCGGAAGAGCACACGTCTGAACTCTTTCCCTACACGACGCTCTTCCGATCTNNNCTGAAGGAGGATGAAACAGTGGGCATCGGACTCATCAGGAAGC
121003	TATGAGTGTGGAGTCGTTGCCCTTGTATGCTGTGTACTGCCTGANNNAGATCGGAAGAGCACACGTCTGAACTCTTTCCCTACACGACGCTCTTCCGATCTNNNTTCACCATGCCGGTGATAAACATCATCGGACTCATCAGGAAGC
121272	TATGAGTGTGGAGTCGTTGCCACCCCTCAGCCCAACTACTTGNNNAGATCGGAAGAGCACACGTCTGAACTCTTTCCCTACACGACGCTCTTCCGATCTNNNTTGCCTTCTATCAGTAACCCCCACATCGGACTCATCAGGAAGC
34124	TATGAGTGTGGAGTCGTTGCTGTTGTCTTCCAGTATGGGACCANNNAGATCGGAAGAGCACACGTCTGAACTCTTTCCCTACACGACGCTCTTCCGATCTNNNCGCCAACATATCTGTGTATTTGTGTCATCGGACTCATCAGGAAGC
121379	TATGAGTGTGGAGTCGTTGCGACAACCAGATCCCTTGACATCTGNNNAGATCGGAAGAGCACACGTCTGAACTCTTTCCCTACACGACGCTCTTCCGATCTNNNTCATCTGGAATCTGTCGGTTCCTCATCGGACTCATCAGGAAGC
121423	TATGAGTGTGGAGTCGTTGCACAAAATGGATGGACTTCAAGCCAGNNNAGATCGGAAGAGCACACGTCTGAACTCTTTCCCTACACGACGCTCTTCCGATCTNNNACAAATTCAAAGCCAGCACATGGCATCGGACTCATCAGGAAGC
121368	TATGAGTGTGGAGTCGTTGCAGTAGGTGAGGTGCAGGCACNNNAGATCGGAAGAGCACACGTCTGAACTCTTTCCCTACACGACGCTCTTCCGATCTNNNCCGCAGAAATTTTGATGGGGAGACATCGGACTCATCAGGAAGC
56111	TATGAGTGTGGAGTCGTTGCACAGACTTCAAATCAAGAACAGCTGNNNAGATCGGAAGAGCACACGTCTGAACTCTTTCCCTACACGACGCTCTTCCGATCTNNNAGAAGCTCACCTTACCACAGAGACATCGGACTCATCAGGAAGC
120191	TATGAGTGTGGAGTCGTTGCCAGCCTACCTCCCAATTCACAGTNNNAGATCGGAAGAGCACACGTCTGAACTCTTTCCCTACACGACGCTCTTCCGATCTNNNTTGGACAAGGGACAGTAAAGCACCATCGGACTCATCAGGAAGC
62688	TATGAGTGTGGAGTCGTTGCCGAGATTTCAAGCCAGTGGATCTNNNAGATCGGAAGAGCACACGTCTGAACTCTTTCCCTACACGACGCTCTTCCGATCTNNNTACAACTGTGGGGGTAAAACTGCCATCGGACTCATCAGGAAGC
121376	TATGAGTGTGGAGTCGTTGCTCAGAGCCGTAACAGCTTCCAGNNNAGATCGGAAGAGCACACGTCTGAACTCTTTCCCTACACGACGCTCTTCCGATCTNNNGCATGACAGTAGAAGAGCTGCATCATCGGACTCATCAGGAAGC
31119	TATGAGTGTGGAGTCGTTGCACCACACACAGGGAGATATCCAANNNAGATCGGAAGAGCACACGTCTGAACTCTTTCCCTACACGACGCTCTTCCGATCTNNNACAACAGAAGCAGAGGAACACACCATCGGACTCATCAGGAAGC
121281	TATGAGTGTGGAGTCGTTGCTCTTGTTCAGCAGATTCCACCCTNNNAGATCGGAAGAGCACACGTCTGAACTCTTTCCCTACACGACGCTCTTCCGATCTNNNTTGTTTTCAAGCACGAAACTGGGCATCGGACTCATCAGGAAGC
121232	TATGAGTGTGGAGTCGTTGCAACACCTGTGGGACAGAACTATTCANNNAGATCGGAAGAGCACACGTCTGAACTCTTTCCCTACACGACGCTCTTCCGATCTNNNCACATACCAGGAGATTGCCTCAGCATCGGACTCATCAGGAAGC
121332	TATGAGTGTGGAGTCGTTGCATGCCCACCCCAGAAATACATATNNNAGATCGGAAGAGCACACGTCTGAACTCTTTCCCTACACGACGCTCTTCCGATCTNNNTATACACCCACATGCCCAGGTAACATCGGACTCATCAGGAAGC
121367	TATGAGTGTGGAGTCGTTGCACAACTATGTCCCTTCCCCTAGGNNNAGATCGGAAGAGCACACGTCTGAACTCTTTCCCTACACGACGCTCTTCCGATCTNNNCTTGCAGCTGCCGATATATCACTCATCGGACTCATCAGGAAGC
120049	TATGAGTGTGGAGTCGTTGCGGGGAAGCAGCATGATCTCTGCNNNAGATCGGAAGAGCACACGTCTGAACTCTTTCCCTACACGACGCTCTTCCGATCTNNNATAGAACTGCACAAAACAGCTTGACATCGGACTCATCAGGAAGC
52651	TATGAGTGTGGAGTCGTTGCTTGATCCCTTTTGGACCAGTTCGNNNAGATCGGAAGAGCACACGTCTGAACTCTTTCCCTACACGACGCTCTTCCGATCTNNNTGGGTAGAGAAGGGCATATGGAGCATCGGACTCATCAGGAAGC
121231	TATGAGTGTGGAGTCGTTGCTCCAAATGTTTCCAAAACCGCCTTTNNNAGATCGGAAGAGCACACGTCTGAACTCTTTCCCTACACGACGCTCTTCCGATCTNNNCAGTTTGCTCAGATATGCCCTCTCATCGGACTCATCAGGAAGC
121418	TATGAGTGTGGAGTCGTTGCTCAGTGGTCCTCCCACAATCANNNAGATCGGAAGAGCACACGTCTGAACTCTTTCCCTACACGACGCTCTTCCGATCTNNNTTTATTTTCCTCCTCCTCCTTCTTCTTCATCGGACTCATCAGGAAGC
100467	TATGAGTGTGGAGTCGTTGCATGTGTGTATGTACAGTGGCTTGTNNNAGATCGGAAGAGCACACGTCTGAACTCTTTCCCTACACGACGCTCTTCCGATCTNNNTTGGGAGTGCCATTAGTTCAACCCATCGGACTCATCAGGAAGC
121292	TATGAGTGTGGAGTCGTTGCAGACAATGCAGGTGTGATCCCTNNNAGATCGGAAGAGCACACGTCTGAACTCTTTCCCTACACGACGCTCTTCCGATCTNNNGGGGTTGGAAGCATCTTCTGTAACATCGGACTCATCAGGAAGC
62174	TATGAGTGTGGAGTCGTTGCAGTCTGCTTACAGGAATTTGGCTNNNAGATCGGAAGAGCACACGTCTGAACTCTTTCCCTACACGACGCTCTTCCGATCTNNNGGGACTTCTGCAAAACCATACCACATCGGACTCATCAGGAAGC
119992	TATGAGTGTGGAGTCGTTGCAGAGCCTCACTCTGTTACCTAGAGNNNAGATCGGAAGAGCACACGTCTGAACTCTTTCCCTACACGACGCTCTTCCGATCTNNNCCATGCTGGTGTCAAACCTCTAACATCGGACTCATCAGGAAGC
121220	TATGAGTGTGGAGTCGTTGCGTGGGTTCAAGCACTTCTCAANNNAGATCGGAAGAGCACACGTCTGAACTCTTTCCCTACACGACGCTCTTCCGATCTNNNTGAAGTCTTTTAGTTGAAATGCGTGTCATCGGACTCATCAGGAAGC
30185	TATGAGTGTGGAGTCGTTGCGGGGAAGCTCAACCTCACTAAAANNNAGATCGGAAGAGCACACGTCTGAACTCTTTCCCTACACGACGCTCTTCCGATCTNNNCTGGTCATTTGAGGCCAAGAGTTCATCGGACTCATCAGGAAGC
49706	TATGAGTGTGGAGTCGTTGCTGGAAGTCTAAGCAGCATGCTTCNNNAGATCGGAAGAGCACACGTCTGAACTCTTTCCCTACACGACGCTCTTCCGATCTNNNTGAAATCCAGTCCAGTCTGGGAACATCGGACTCATCAGGAAGC
55721	TATGAGTGTGGAGTCGTTGCTCTGCTCTCTCCTGGTCTGTATGNNNAGATCGGAAGAGCACACGTCTGAACTCTTTCCCTACACGACGCTCTTCCGATCTNNNTCTGATGGTGTTGACTTCTCTGACATCGGACTCATCAGGAAGC
53070	TATGAGTGTGGAGTCGTTGCAGATGTAAGATGTACATGGTGCAGGNNNAGATCGGAAGAGCACACGTCTGAACTCTTTCCCTACACGACGCTCTTCCGATCTNNNGCGTAAATCCACGATACCACCATCATCGGACTCATCAGGAAGC
99046	TATGAGTGTGGAGTCGTTGCACTACGTCCAGTTAGGTTTCCAAGNNNAGATCGGAAGAGCACACGTCTGAACTCTTTCCCTACACGACGCTCTTCCGATCTNNNTGGTTAGCTGCTTCCTCTCTTCTCATCGGACTCATCAGGAAGC
56603	TATGAGTGTGGAGTCGTTGCTGGTGTCTCTGATTTGCTCAGTGNNNAGATCGGAAGAGCACACGTCTGAACTCTTTCCCTACACGACGCTCTTCCGATCTNNNTGTTAGGATCTACACATCTGCCACATCGGACTCATCAGGAAGC
98724	TATGAGTGTGGAGTCGTTGCCACCCACCATAGCTGAGGATTGAGNNNAGATCGGAAGAGCACACGTCTGAACTCTTTCCCTACACGACGCTCTTCCGATCTNNNTTTCCCAGTCAAGGGAAAGGGTACATCGGACTCATCAGGAAGC
95606	TATGAGTGTGGAGTCGTTGCGAAGTTTACAGTCTGGGCCACTTNNNAGATCGGAAGAGCACACGTCTGAACTCTTTCCCTACACGACGCTCTTCCGATCTNNNTGCAACCTCTGCTTCCTTTGAATCATCGGACTCATCAGGAAGC
100459	TATGAGTGTGGAGTCGTTGCATCAAAGAACACTGAGCACCTCNNNAGATCGGAAGAGCACACGTCTGAACTCTTTCCCTACACGACGCTCTTCCGATCTNNNCCCCTCAGAACTTGAAGGAACTGCATCGGACTCATCAGGAAGC
100470	TATGAGTGTGGAGTCGTTGCTCCGTTTGGCAGGATATTTACTANNNAGATCGGAAGAGCACACGTCTGAACTCTTTCCCTACACGACGCTCTTCCGATCTNNNAGCTTTTGCATGTACTACTGGGTCATCGGACTCATCAGGAAGC
100495	TATGAGTGTGGAGTCGTTGCGTTACCATGCCAGGTCTCCTATNNNAGATCGGAAGAGCACACGTCTGAACTCTTTCCCTACACGACGCTCTTCCGATCTNNNTTGATGGAGATGGGTTGCTGAAGCATCGGACTCATCAGGAAGC
98636	TATGAGTGTGGAGTCGTTGCCCCCACTAGTAGATTATAAGTTCCTGNNNAGATCGGAAGAGCACACGTCTGAACTCTTTCCCTACACGACGCTCTTCCGATCTNNNTAAATTTGACCTGCCCTCCTGTCCATCGGACTCATCAGGAAGC
95384	TATGAGTGTGGAGTCGTTGCGCTTCAGATTCCGGAGTTCCTTGNNNAGATCGGAAGAGCACACGTCTGAACTCTTTCCCTACACGACGCTCTTCCGATCTNNNTGTGTCGGTCTAGGAGGTTATGGCATCGGACTCATCAGGAAGC
98548	TATGAGTGTGGAGTCGTTGCTGTGATTGAATGTGATTTGAAGGCAGNNNAGATCGGAAGAGCACACGTCTGAACTCTTTCCCTACACGACGCTCTTCCGATCTNNNAAGCAGATCACTGGTTGAAAGGGCATCGGACTCATCAGGAAGC
93674	TATGAGTGTGGAGTCGTTGCCACACACACGACTTTTGCTCTTANNNAGATCGGAAGAGCACACGTCTGAACTCTTTCCCTACACGACGCTCTTCCGATCTNNNAATGTGGATCAACTATGTGTGTGCATCGGACTCATCAGGAAGC
100302	TATGAGTGTGGAGTCGTTGCCTCCACTAGACCTATTCTCTGTGGTNNNAGATCGGAAGAGCACACGTCTGAACTCTTTCCCTACACGACGCTCTTCCGATCTNNNCTACAGTTCTGGGTTCTTGGGGACATCGGACTCATCAGGAAGC
99220	TATGAGTGTGGAGTCGTTGCCGCTTGAGCAGGAGATCGAGNNNAGATCGGAAGAGCACACGTCTGAACTCTTTCCCTACACGACGCTCTTCCGATCTNNNTGTAGTCCCAGTTACTTGTGGTTCATCGGACTCATCAGGAAGC
99321	TATGAGTGTGGAGTCGTTGCAATCCCTCATCTTGCTCCACCTANNNAGATCGGAAGAGCACACGTCTGAACTCTTTCCCTACACGACGCTCTTCCGATCTNNNGAAATTTCATGTTTCTGCGGGGGCATCGGACTCATCAGGAAGC
120205	TATGAGTGTGGAGTCGTTGCCAGACTTTCGTCCAGGCTGGNNNAGATCGGAAGAGCACACGTCTGAACTCTTTCCCTACACGACGCTCTTCCGATCTNNNATTTCTCCCTAAGGCACCCAGATCATCGGACTCATCAGGAAGC
121164	TATGAGTGTGGAGTCGTTGCAGACGCACTTTCACTGTGTCNNNAGATCGGAAGAGCACACGTCTGAACTCTTTCCCTACACGACGCTCTTCCGATCTNNNAGCTGTGAAATTACTCAGATGTTGACATCGGACTCATCAGGAAGC
70981	TATGAGTGTGGAGTCGTTGCTTGGGGAGGGGGATACAATGAATNNNAGATCGGAAGAGCACACGTCTGAACTCTTTCCCTACACGACGCTCTTCCGATCTNNNAATTAGTGCTGAATGAAAGAGCGCATCGGACTCATCAGGAAGC
35347	TATGAGTGTGGAGTCGTTGCCACACATTTACCCCTAAATATTCAGCANNNAGATCGGAAGAGCACACGTCTGAACTCTTTCCCTACACGACGCTCTTCCGATCTNNNACATTTGCACCGACCTAAGATGTCATCGGACTCATCAGGAAGC
70132	TATGAGTGTGGAGTCGTTGCGGGGGTGAACTCGCCATTTTATANNNAGATCGGAAGAGCACACGTCTGAACTCTTTCCCTACACGACGCTCTTCCGATCTNNNGCAAAGATGAGGAGTGGAAAGGTCATCGGACTCATCAGGAAGC
93750	TATGAGTGTGGAGTCGTTGCTGTAATCTCAGCCCCAGCATCTANNNAGATCGGAAGAGCACACGTCTGAACTCTTTCCCTACACGACGCTCTTCCGATCTNNNAAAGCCCAAAAATTAGGGAGGCACATCGGACTCATCAGGAAGC
120437	TATGAGTGTGGAGTCGTTGCGGGGAGATGAAATGATATTCTAAACCNNNAGATCGGAAGAGCACACGTCTGAACTCTTTCCCTACACGACGCTCTTCCGATCTNNNTGCTGGGTCTTGATTTCCTTCACCATCGGACTCATCAGGAAGC
97810	TATGAGTGTGGAGTCGTTGCACCAATCTGCATTCTCTGTGGNNNAGATCGGAAGAGCACACGTCTGAACTCTTTCCCTACACGACGCTCTTCCGATCTNNNGCAAATGCTCCTCATTTCCTCCTCATCGGACTCATCAGGAAGC
120138	TATGAGTGTGGAGTCGTTGCAGGTCTCACTGTCACTCCAGCTANNNAGATCGGAAGAGCACACGTCTGAACTCTTTCCCTACACGACGCTCTTCCGATCTNNNTACAGATGTAAGCCACGAGCCTGCATCGGACTCATCAGGAAGC
70672	TATGAGTGTGGAGTCGTTGCCGGCCCATCATAGCCAAAGATAGNNNAGATCGGAAGAGCACACGTCTGAACTCTTTCCCTACACGACGCTCTTCCGATCTNNNGAAGCTTAGCAAGCCCCAAGTAACATCGGACTCATCAGGAAGC
99705	TATGAGTGTGGAGTCGTTGCGGAGAGAGAGAAAATGGGAGCAGNNNAGATCGGAAGAGCACACGTCTGAACTCTTTCCCTACACGACGCTCTTCCGATCTNNNTGCACTCCATCACGACATGATACCATCGGACTCATCAGGAAGC
69934	TATGAGTGTGGAGTCGTTGCGGTAAATTTGGTCCCCCAACTCANNNAGATCGGAAGAGCACACGTCTGAACTCTTTCCCTACACGACGCTCTTCCGATCTNNNAAATCCGAGGTCTGAAACCTGACCATCGGACTCATCAGGAAGC
71345	TATGAGTGTGGAGTCGTTGCTGAAGGAGTAACCAGAAGACAGGTNNNAGATCGGAAGAGCACACGTCTGAACTCTTTCCCTACACGACGCTCTTCCGATCTNNNTACACACATGCACACACCATTGACATCGGACTCATCAGGAAGC
91108	TATGAGTGTGGAGTCGTTGCCACAATGAAGTGAAGCAGGTCCTNNNAGATCGGAAGAGCACACGTCTGAACTCTTTCCCTACACGACGCTCTTCCGATCTNNNGTGCTTCCCTCTTCTTTCACTCTCATCGGACTCATCAGGAAGC
70537	TATGAGTGTGGAGTCGTTGCCTTCCTCCCTCACCATCTCTCTCNNNAGATCGGAAGAGCACACGTCTGAACTCTTTCCCTACACGACGCTCTTCCGATCTNNNAAGGATGAGATTGCCCCTCTTCTCATCGGACTCATCAGGAAGC
70579	TATGAGTGTGGAGTCGTTGCCACCCCCGCTCTTTTTCTTTTTCNNNAGATCGGAAGAGCACACGTCTGAACTCTTTCCCTACACGACGCTCTTCCGATCTNNNAGACTTTCTCCACTTCAATTTTCCCTCATCGGACTCATCAGGAAGC
121175	TATGAGTGTGGAGTCGTTGCGGAGAGAGAATGAGTGGTTTCTANNNAGATCGGAAGAGCACACGTCTGAACTCTTTCCCTACACGACGCTCTTCCGATCTNNNTTCCTACTTTTGTTGGTTCCCCCCATCGGACTCATCAGGAAGC
70844	TATGAGTGTGGAGTCGTTGCGCACCTGTGTATGAATGCACATGNNNAGATCGGAAGAGCACACGTCTGAACTCTTTCCCTACACGACGCTCTTCCGATCTNNNCAAGGGAGTTGCCAATCTAGCAGCATCGGACTCATCAGGAAGC
97972	TATGAGTGTGGAGTCGTTGCCAGAGCGGACACCTTTGTCCTNNNAGATCGGAAGAGCACACGTCTGAACTCTTTCCCTACACGACGCTCTTCCGATCTNNNAAAAACAGGCATGGAGTTTGCAGCATCGGACTCATCAGGAAGC
100376	TATGAGTGTGGAGTCGTTGCAGTTCTCTCTCTCCAGAATGCACNNNAGATCGGAAGAGCACACGTCTGAACTCTTTCCCTACACGACGCTCTTCCGATCTNNNCTGTATTCCCCACTGTGACAAGGCATCGGACTCATCAGGAAGC
92544	TATGAGTGTGGAGTCGTTGCACACACACTGTTCAGGGTGAAGNNNAGATCGGAAGAGCACACGTCTGAACTCTTTCCCTACACGACGCTCTTCCGATCTNNNAGCTGAGGAAACTTACCTACCATCATCGGACTCATCAGGAAGC
90935	TATGAGTGTGGAGTCGTTGCTCTCTCCTCTCCTCTTTTGATCTNNNAGATCGGAAGAGCACACGTCTGAACTCTTTCCCTACACGACGCTCTTCCGATCTNNNGCTGATCCAGAAAGAGGTAAGCACATCGGACTCATCAGGAAGC
93536	TATGAGTGTGGAGTCGTTGCGGGGAGGAGAGAGAATTTTCCACNNNAGATCGGAAGAGCACACGTCTGAACTCTTTCCCTACACGACGCTCTTCCGATCTNNNTTTATCCTCTCTCCTTGTTGCAGCATCGGACTCATCAGGAAGC
120062	TATGAGTGTGGAGTCGTTGCAGTAATGACCACAGATATTTTTGTTTGNNNAGATCGGAAGAGCACACGTCTGAACTCTTTCCCTACACGACGCTCTTCCGATCTNNNACTGAAGCATTTAGGTCGTGTCCCATCGGACTCATCAGGAAGC
120461	TATGAGTGTGGAGTCGTTGCACGGTCTTGCTCTGTCGCCATANNNAGATCGGAAGAGCACACGTCTGAACTCTTTCCCTACACGACGCTCTTCCGATCTNNNGGTGTGAGCTCTGAATCCAGTTTCATCGGACTCATCAGGAAGC
69886	TATGAGTGTGGAGTCGTTGCTTGTCTTCCCTTCTCTACCAGCANNNAGATCGGAAGAGCACACGTCTGAACTCTTTCCCTACACGACGCTCTTCCGATCTNNNACGATGACCTCCAACATTGCTTTCATCGGACTCATCAGGAAGC
90147	TATGAGTGTGGAGTCGTTGCGTTAGGGGCTGTGGTGAGAATTTNNNAGATCGGAAGAGCACACGTCTGAACTCTTTCCCTACACGACGCTCTTCCGATCTNNNATTTGAAGGTACACAGTGTCGGGCATCGGACTCATCAGGAAGC
92295	TATGAGTGTGGAGTCGTTGCGTGGAATTCTGTTTGTAATCAGCCGNNNAGATCGGAAGAGCACACGTCTGAACTCTTTCCCTACACGACGCTCTTCCGATCTNNNATTGGAGATAGTGCTTTGTGGCTCATCGGACTCATCAGGAAGC
121013	TATGAGTGTGGAGTCGTTGCGGGGTTTTCACTCTTGTCACCANNNAGATCGGAAGAGCACACGTCTGAACTCTTTCCCTACACGACGCTCTTCCGATCTNNNGGCTTCATCTTCAATATCATCCCTCATCGGACTCATCAGGAAGC
70405	TATGAGTGTGGAGTCGTTGCCCCAGAAGGAAACATAGTCCAGCNNNAGATCGGAAGAGCACACGTCTGAACTCTTTCCCTACACGACGCTCTTCCGATCTNNNCCTTTCCCTTGTGTTAGTGCCTTCATCGGACTCATCAGGAAGC
90252	TATGAGTGTGGAGTCGTTGCTGTCTGTGTAATTTGGCAAGCTTNNNAGATCGGAAGAGCACACGTCTGAACTCTTTCCCTACACGACGCTCTTCCGATCTNNNGTGCAGTTCCAAACAAAATCCCACATCGGACTCATCAGGAAGC
91279	TATGAGTGTGGAGTCGTTGCGTGTGTGTGTCTGTACTAAGCACTNNNAGATCGGAAGAGCACACGTCTGAACTCTTTCCCTACACGACGCTCTTCCGATCTNNNTGAATGTTCTTTGAGCCTTGCCTCATCGGACTCATCAGGAAGC
119594	TATGAGTGTGGAGTCGTTGCCCTCGCTGAGCATCTTTCTATATCAANNNAGATCGGAAGAGCACACGTCTGAACTCTTTCCCTACACGACGCTCTTCCGATCTNNNTTCACTCACTCAACCAGCTAACCCATCGGACTCATCAGGAAGC
99108	TATGAGTGTGGAGTCGTTGCGCCAGGTTCTCTTTGTTATGGCNNNAGATCGGAAGAGCACACGTCTGAACTCTTTCCCTACACGACGCTCTTCCGATCTNNNTAAAAGGCGTGAAATAGTAACGCTCATCGGACTCATCAGGAAGC
118929	TATGAGTGTGGAGTCGTTGCTCAGTGGTTATGGCCAATAGCTNNNAGATCGGAAGAGCACACGTCTGAACTCTTTCCCTACACGACGCTCTTCCGATCTNNNTTGAGGGTATATATGTGTGTGTGTGTCATCGGACTCATCAGGAAGC
92826	TATGAGTGTGGAGTCGTTGCGAGAGAGAAAGAGAGCGCACATCNNNAGATCGGAAGAGCACACGTCTGAACTCTTTCCCTACACGACGCTCTTCCGATCTNNNATTTCACTGTCACACAGCAGGAGCATCGGACTCATCAGGAAGC
90879	TATGAGTGTGGAGTCGTTGCGCATAGTCCTTTATTTAGCTGGTCTNNNAGATCGGAAGAGCACACGTCTGAACTCTTTCCCTACACGACGCTCTTCCGATCTNNNAGAAACACACCCAAATCAGTATCACATCGGACTCATCAGGAAGC
70489	TATGAGTGTGGAGTCGTTGCCGCTGAGGGTACATAAGATGTGCNNNAGATCGGAAGAGCACACGTCTGAACTCTTTCCCTACACGACGCTCTTCCGATCTNNNTGCTTACTACATCCATCACTTCACACATCGGACTCATCAGGAAGC
70930	TATGAGTGTGGAGTCGTTGCTCCCCCAGGCTCAGATAAGATTGNNNAGATCGGAAGAGCACACGTCTGAACTCTTTCCCTACACGACGCTCTTCCGATCTNNNTGCTTAGCTTTTGAATATGAACACACACATCGGACTCATCAGGAAGC
119640	TATGAGTGTGGAGTCGTTGCGATGAAATCCTGCTGCTCTGTNNNAGATCGGAAGAGCACACGTCTGAACTCTTTCCCTACACGACGCTCTTCCGATCTNNNAAGATTGCTCATGGCCAGTGTTGCATCGGACTCATCAGGAAGC
70526	TATGAGTGTGGAGTCGTTGCCCTGAATGTGGCTATGTGTCCTCNNNAGATCGGAAGAGCACACGTCTGAACTCTTTCCCTACACGACGCTCTTCCGATCTNNNGTTTGATTTGGTGGCTGTTCTGGCATCGGACTCATCAGGAAGC
91805	TATGAGTGTGGAGTCGTTGCCTCTCACTCACTCACTGTTCCTGNNNAGATCGGAAGAGCACACGTCTGAACTCTTTCCCTACACGACGCTCTTCCGATCTNNNCATCAATTCTCTTGGGGGTCCTGCATCGGACTCATCAGGAAGC
120777	TATGAGTGTGGAGTCGTTGCGTAGCACATACACACCTGTGGTNNNAGATCGGAAGAGCACACGTCTGAACTCTTTCCCTACACGACGCTCTTCCGATCTNNNAATATAGTGAGACCGAGACCCCCCATCGGACTCATCAGGAAGC
94078	TATGAGTGTGGAGTCGTTGCCGTGTGTGTTTGGTGATGAAGGANNNAGATCGGAAGAGCACACGTCTGAACTCTTTCCCTACACGACGCTCTTCCGATCTNNNACTGTGTCTATATGCCTGGAAATGCATCGGACTCATCAGGAAGC
90376	TATGAGTGTGGAGTCGTTGCAAGAGAGGAAGCCAGAAAGAAATTNNNAGATCGGAAGAGCACACGTCTGAACTCTTTCCCTACACGACGCTCTTCCGATCTNNNTCTATCTTGAAATGCGTGTGGGACATCGGACTCATCAGGAAGC
45510	TATGAGTGTGGAGTCGTTGCTAGGAGGGAAGGGTTCAAACTCCNNNAGATCGGAAGAGCACACGTCTGAACTCTTTCCCTACACGACGCTCTTCCGATCTNNNCATGCTTCTCCTTTGTACGTGTGCATCGGACTCATCAGGAAGC
69673	TATGAGTGTGGAGTCGTTGCGCGGAGGGGAGATAGTCAAAAANNNAGATCGGAAGAGCACACGTCTGAACTCTTTCCCTACACGACGCTCTTCCGATCTNNNACAACTTGGTCCCAAATGGTTCACATCGGACTCATCAGGAAGC
93102	TATGAGTGTGGAGTCGTTGCTAATAGCATCTGTTCCCACCAGCNNNAGATCGGAAGAGCACACGTCTGAACTCTTTCCCTACACGACGCTCTTCCGATCTNNNAACAATAACCGGCACACACAAACCATCGGACTCATCAGGAAGC
69794	TATGAGTGTGGAGTCGTTGCGTGTGTGTGTGACTAAAGCTAACANNNAGATCGGAAGAGCACACGTCTGAACTCTTTCCCTACACGACGCTCTTCCGATCTNNNAGTGAGAGAAAAGAGAACAACTGTGCATCGGACTCATCAGGAAGC
92589	TATGAGTGTGGAGTCGTTGCACACACACATCCCCAACAGAAAGNNNAGATCGGAAGAGCACACGTCTGAACTCTTTCCCTACACGACGCTCTTCCGATCTNNNACTAAAGCATGGAGAAGTCCCTCCATCGGACTCATCAGGAAGC
71139	TATGAGTGTGGAGTCGTTGCGTCTTGCCACGTTATCTTCACCTNNNAGATCGGAAGAGCACACGTCTGAACTCTTTCCCTACACGACGCTCTTCCGATCTNNNCCACAGGTGGCAAGAACTCTTATCATCGGACTCATCAGGAAGC
96013	TATGAGTGTGGAGTCGTTGCAGACTTACCAGCTTGGGCCAATGNNNAGATCGGAAGAGCACACGTCTGAACTCTTTCCCTACACGACGCTCTTCCGATCTNNNTGTACCTGTTCACTCACACTTGCCATCGGACTCATCAGGAAGC
91776	TATGAGTGTGGAGTCGTTGCCCCACAAAAGGCAAAGGAATCTGNNNAGATCGGAAGAGCACACGTCTGAACTCTTTCCCTACACGACGCTCTTCCGATCTNNNTAGGAATGTCATGTGCTCTCGTGCATCGGACTCATCAGGAAGC
29500	TATGAGTGTGGAGTCGTTGCGAGGTCCAACTGAACAGCTCAATNNNAGATCGGAAGAGCACACGTCTGAACTCTTTCCCTACACGACGCTCTTCCGATCTNNNTGCACCAAACTAATATTTCCACCACATCGGACTCATCAGGAAGC
94482	TATGAGTGTGGAGTCGTTGCAGAGAAGCTATGGGAAAACAGCANNNAGATCGGAAGAGCACACGTCTGAACTCTTTCCCTACACGACGCTCTTCCGATCTNNNAAGATGAGAGAGAGGCAGGAAGGCATCGGACTCATCAGGAAGC
98010	TATGAGTGTGGAGTCGTTGCCCGTATGCTTTTGTGTCCTCACNNNAGATCGGAAGAGCACACGTCTGAACTCTTTCCCTACACGACGCTCTTCCGATCTNNNGTGTGGTCTTTTGTCCCTCATCACATCGGACTCATCAGGAAGC
99743	TATGAGTGTGGAGTCGTTGCTGTCAAATATCTCCTGTGTGTGTGTNNNAGATCGGAAGAGCACACGTCTGAACTCTTTCCCTACACGACGCTCTTCCGATCTNNNTTCTACCCACTAGGCCATGTCAACATCGGACTCATCAGGAAGC
94467	TATGAGTGTGGAGTCGTTGCAACACATTCACACAGTCAGAGCANNNAGATCGGAAGAGCACACGTCTGAACTCTTTCCCTACACGACGCTCTTCCGATCTNNNACACCAAGGAGTGTCTCTCTCTCCATCGGACTCATCAGGAAGC
119769	TATGAGTGTGGAGTCGTTGCTAGTGAGAGGAAGTTTCTAAAAAGTTTNNNAGATCGGAAGAGCACACGTCTGAACTCTTTCCCTACACGACGCTCTTCCGATCTNNNTCTGACAGAAGCGATGGCCCCATCGGACTCATCAGGAAGC
120183	TATGAGTGTGGAGTCGTTGCACGACAGAGTTTCACTTTCTTGNNNAGATCGGAAGAGCACACGTCTGAACTCTTTCCCTACACGACGCTCTTCCGATCTNNNAACAATCCTTCTTGGCATATGGACATCGGACTCATCAGGAAGC
29135	TATGAGTGTGGAGTCGTTGCGCAGCACGTTAGGTTTCATTTTCTNNNAGATCGGAAGAGCACACGTCTGAACTCTTTCCCTACACGACGCTCTTCCGATCTNNNGTGTTTCACTATAGGCAGCTGTGCATCGGACTCATCAGGAAGC
29291	TATGAGTGTGGAGTCGTTGCCCCCAGCACACATTTTGTAACACNNNAGATCGGAAGAGCACACGTCTGAACTCTTTCCCTACACGACGCTCTTCCGATCTNNNTCTCAGACTTAGACTTCTTCCTGCCATCGGACTCATCAGGAAGC
70459	TATGAGTGTGGAGTCGTTGCCCTGGCATATAGACACATAGTGGCNNNAGATCGGAAGAGCACACGTCTGAACTCTTTCCCTACACGACGCTCTTCCGATCTNNNACAGATAAGAAGACTGAGTTCCATGACATCGGACTCATCAGGAAGC
71319	TATGAGTGTGGAGTCGTTGCGGGATAGTAGGTGCTCAGTGAGTNNNAGATCGGAAGAGCACACGTCTGAACTCTTTCCCTACACGACGCTCTTCCGATCTNNNGACAGCGATAAAGACAAGAGGCACATCGGACTCATCAGGAAGC
94403	TATGAGTGTGGAGTCGTTGCACACACCCCTACCTGTATATGCANNNAGATCGGAAGAGCACACGTCTGAACTCTTTCCCTACACGACGCTCTTCCGATCTNNNTGCACACATATATAGGCATCTATCCACATCGGACTCATCAGGAAGC
96066	TATGAGTGTGGAGTCGTTGCATTTGATGGCTGAGGAAACTGGGANNNAGATCGGAAGAGCACACGTCTGAACTCTTTCCCTACACGACGCTCTTCCGATCTNNNCTGTGTTCAGGAACCTGGTAAGGCATCGGACTCATCAGGAAGC
91969	TATGAGTGTGGAGTCGTTGCCAGAGTGAAAGAGCGAGTTCTGGNNNAGATCGGAAGAGCACACGTCTGAACTCTTTCCCTACACGACGCTCTTCCGATCTNNNACATGACCCCTTTCTTTGTGCATCATCGGACTCATCAGGAAGC
29659	TATGAGTGTGGAGTCGTTGCCACACACAACAGACATAAGCTGGNNNAGATCGGAAGAGCACACGTCTGAACTCTTTCCCTACACGACGCTCTTCCGATCTNNNTGCTATGTGAATTTGGGGGAAGGCATCGGACTCATCAGGAAGC
69830	TATGAGTGTGGAGTCGTTGCTGGAGCAAAGGAATTGTCTTGACANNNAGATCGGAAGAGCACACGTCTGAACTCTTTCCCTACACGACGCTCTTCCGATCTNNNCTACTAGGCCCTACACACACTCACATCGGACTCATCAGGAAGC
70188	TATGAGTGTGGAGTCGTTGCGTTCAGCACCACAGGTGTAGTTANNNAGATCGGAAGAGCACACGTCTGAACTCTTTCCCTACACGACGCTCTTCCGATCTNNNACATCACCTACATCACACATACCTGCATCGGACTCATCAGGAAGC
70241	TATGAGTGTGGAGTCGTTGCCCAACAGACAACTTGAACAGCACNNNAGATCGGAAGAGCACACGTCTGAACTCTTTCCCTACACGACGCTCTTCCGATCTNNNTCCCAATGTTTCAGGAACTGACCCATCGGACTCATCAGGAAGC
92135	TATGAGTGTGGAGTCGTTGCGAGAGAGAGCAAACAACCTACGGNNNAGATCGGAAGAGCACACGTCTGAACTCTTTCCCTACACGACGCTCTTCCGATCTNNNTGTCTGCTGTGCAGAAGTTTTATCATCGGACTCATCAGGAAGC
92355	TATGAGTGTGGAGTCGTTGCTTTGGGAGGAGAAGGGTCCATAGNNNAGATCGGAAGAGCACACGTCTGAACTCTTTCCCTACACGACGCTCTTCCGATCTNNNCAGTTTGTGCTTATGGATGGACGCATCGGACTCATCAGGAAGC
94696	TATGAGTGTGGAGTCGTTGCTTGGCAGAGATAAGAGCTAGACANNNAGATCGGAAGAGCACACGTCTGAACTCTTTCCCTACACGACGCTCTTCCGATCTNNNCTGTGCATGCGTGTTTTTCATCTCATCGGACTCATCAGGAAGC
98785	TATGAGTGTGGAGTCGTTGCAGTAGTGGTTACTGGAATGCTCACANNNAGATCGGAAGAGCACACGTCTGAACTCTTTCCCTACACGACGCTCTTCCGATCTNNNCCAGGAATGTGTAAGGAAAGAGCACATCGGACTCATCAGGAAGC
90315	TATGAGTGTGGAGTCGTTGCTGGGAGGAGATGAAGTGGTGATTNNNAGATCGGAAGAGCACACGTCTGAACTCTTTCCCTACACGACGCTCTTCCGATCTNNNAAACTAAGGAGTTGTGCGTGTGTCATCGGACTCATCAGGAAGC
117227	TATGAGTGTGGAGTCGTTGCTCTCCTCTTTTGATCTACAATTTTCGGNNNAGATCGGAAGAGCACACGTCTGAACTCTTTCCCTACACGACGCTCTTCCGATCTNNNGCTGATCCAGAAAGAGGTAAGCACATCGGACTCATCAGGAAGC
93388	TATGAGTGTGGAGTCGTTGCTGTTGGTGAATAGTCACTGGACCNNNAGATCGGAAGAGCACACGTCTGAACTCTTTCCCTACACGACGCTCTTCCGATCTNNNACATATATGGGTATGGGAGTGCATCATCGGACTCATCAGGAAGC
29678	TATGAGTGTGGAGTCGTTGCCTCTTCTGGATGGCCCTGTTTTCNNNAGATCGGAAGAGCACACGTCTGAACTCTTTCCCTACACGACGCTCTTCCGATCTNNNAGGGGGCAATTTTCAGTTTCAGTCATCGGACTCATCAGGAAGC
98285	TATGAGTGTGGAGTCGTTGCTTCACTTTCTCCTCCCACCCTGNNNAGATCGGAAGAGCACACGTCTGAACTCTTTCCCTACACGACGCTCTTCCGATCTNNNTCCGAAGGAAAGGCTTATTCACGCATCGGACTCATCAGGAAGC
98312	TATGAGTGTGGAGTCGTTGCGGTTTTCACAGTACCAGAGACATNNNAGATCGGAAGAGCACACGTCTGAACTCTTTCCCTACACGACGCTCTTCCGATCTNNNGCAGAAGTGCCACCTTTACTTCACATCGGACTCATCAGGAAGC
98385	TATGAGTGTGGAGTCGTTGCGGAGCCTGCCAAAAAGATATGAANNNAGATCGGAAGAGCACACGTCTGAACTCTTTCCCTACACGACGCTCTTCCGATCTNNNCCAAAGTCAGCCCAGTGAGAAAACATCGGACTCATCAGGAAGC
92384	TATGAGTGTGGAGTCGTTGCTTCTGCATTGTAACAGGGTGGAGNNNAGATCGGAAGAGCACACGTCTGAACTCTTTCCCTACACGACGCTCTTCCGATCTNNNACCACGGAAAGAAAGAAAGGAGGCATCGGACTCATCAGGAAGC
92304	TATGAGTGTGGAGTCGTTGCTGAGGAGACTTAGGAAGCCTACGNNNAGATCGGAAGAGCACACGTCTGAACTCTTTCCCTACACGACGCTCTTCCGATCTNNNAGACTGCATCTTTCCTCTTGGGACATCGGACTCATCAGGAAGC
94060	TATGAGTGTGGAGTCGTTGCTCTCTCTCTTCAGTTGAGCAGGANNNAGATCGGAAGAGCACACGTCTGAACTCTTTCCCTACACGACGCTCTTCCGATCTNNNTATGGGTTGGTAGAGGAACAGGGCATCGGACTCATCAGGAAGC
120389	TATGAGTGTGGAGTCGTTGCGGAGCCTTGCTCTTATCGCTCNNNAGATCGGAAGAGCACACGTCTGAACTCTTTCCCTACACGACGCTCTTCCGATCTNNNTAAGAAACATCTGACCAGCCGGGCATCGGACTCATCAGGAAGC
29046	TATGAGTGTGGAGTCGTTGCTATTTCTCCCCAGCTTCTGACCTNNNAGATCGGAAGAGCACACGTCTGAACTCTTTCCCTACACGACGCTCTTCCGATCTNNNCCATCCTTAGTCCCAGAAATGGCCATCGGACTCATCAGGAAGC
120763	TATGAGTGTGGAGTCGTTGCGGAGACAAGAAGACAAGCTTTTGCNNNAGATCGGAAGAGCACACGTCTGAACTCTTTCCCTACACGACGCTCTTCCGATCTNNNCCTGTTGCATGGTTTTGTTTGGTCATCGGACTCATCAGGAAGC
121056	TATGAGTGTGGAGTCGTTGCTGAAGTTTTGTTCTTGTTGCTGAGGNNNAGATCGGAAGAGCACACGTCTGAACTCTTTCCCTACACGACGCTCTTCCGATCTNNNGCCAGTGCTCCAACTTTTTCTTTCATCGGACTCATCAGGAAGC
29605	TATGAGTGTGGAGTCGTTGCTGGTTATTGCTGGCCTTGTAGAANNNAGATCGGAAGAGCACACGTCTGAACTCTTTCCCTACACGACGCTCTTCCGATCTNNNCAGAGACATTGACACGTAAGGGGCATCGGACTCATCAGGAAGC
69837	TATGAGTGTGGAGTCGTTGCTCATACCCATGTACCCACGTACANNNAGATCGGAAGAGCACACGTCTGAACTCTTTCCCTACACGACGCTCTTCCGATCTNNNCACCACACTGAGTGCCAATATCACATCGGACTCATCAGGAAGC
70853	TATGAGTGTGGAGTCGTTGCTTAGTTCAGTGCCTGGTGTGATGNNNAGATCGGAAGAGCACACGTCTGAACTCTTTCCCTACACGACGCTCTTCCGATCTNNNTTTGTATTTCTCCCACCCAACCCCATCGGACTCATCAGGAAGC
93603	TATGAGTGTGGAGTCGTTGCCTGCACTACCCAAAGGTAGGAACNNNAGATCGGAAGAGCACACGTCTGAACTCTTTCCCTACACGACGCTCTTCCGATCTNNNTCCCTTACCTTCTCCCAAGCAATCATCGGACTCATCAGGAAGC
91522	TATGAGTGTGGAGTCGTTGCGCAATCAAGAATGAACAAGGAACATNNNAGATCGGAAGAGCACACGTCTGAACTCTTTCCCTACACGACGCTCTTCCGATCTNNNGCCCACAAAATTGACAAAACGCTCATCGGACTCATCAGGAAGC
29314	TATGAGTGTGGAGTCGTTGCAATCACAAAACCAGCTATGGGCANNNAGATCGGAAGAGCACACGTCTGAACTCTTTCCCTACACGACGCTCTTCCGATCTNNNATCTGCAGAAGAGGGGTGTGTATCATCGGACTCATCAGGAAGC
29355	TATGAGTGTGGAGTCGTTGCGAAGAAGTCCCACTATCCCAGGTNNNAGATCGGAAGAGCACACGTCTGAACTCTTTCCCTACACGACGCTCTTCCGATCTNNNGGGGTGAAGAGATGGATATGGGACATCGGACTCATCAGGAAGC
29602	TATGAGTGTGGAGTCGTTGCCAAAATCAGGTATCACAAGCTGAANNNAGATCGGAAGAGCACACGTCTGAACTCTTTCCCTACACGACGCTCTTCCGATCTNNNGCCACATGCTGCTGAAAATGTAACATCGGACTCATCAGGAAGC
29762	TATGAGTGTGGAGTCGTTGCAGGAAGTGTGTAGGAGGTGACAANNNAGATCGGAAGAGCACACGTCTGAACTCTTTCCCTACACGACGCTCTTCCGATCTNNNTATATGCTGTTGCCATGGGTGAGCATCGGACTCATCAGGAAGC
70721	TATGAGTGTGGAGTCGTTGCCTGCTAACATGATCACCTCCAGGNNNAGATCGGAAGAGCACACGTCTGAACTCTTTCCCTACACGACGCTCTTCCGATCTNNNTGTATGCATGTGACTTGTGTATGCCATCGGACTCATCAGGAAGC
95340	TATGAGTGTGGAGTCGTTGCAACATTATCTGTAGCAGTGAGGAAAANNNAGATCGGAAGAGCACACGTCTGAACTCTTTCCCTACACGACGCTCTTCCGATCTNNNCTTGAGCACTTTTTACTTGCCCACATCGGACTCATCAGGAAGC
28941	TATGAGTGTGGAGTCGTTGCATTCTGTGAGGTGGTAGTGATGCNNNAGATCGGAAGAGCACACGTCTGAACTCTTTCCCTACACGACGCTCTTCCGATCTNNNAAATGTTCTTACCACCCCTCTGCCATCGGACTCATCAGGAAGC
29233	TATGAGTGTGGAGTCGTTGCGTGCAAACATACACACAGAGCCTNNNAGATCGGAAGAGCACACGTCTGAACTCTTTCCCTACACGACGCTCTTCCGATCTNNNCCATTTCGTGGCCTCTTCCATTACATCGGACTCATCAGGAAGC
29613	TATGAGTGTGGAGTCGTTGCCCTCCAGAGCACTGAAAAGTCTTNNNAGATCGGAAGAGCACACGTCTGAACTCTTTCCCTACACGACGCTCTTCCGATCTNNNAGCATAAGCTCCTTTGCCTTTGTCATCGGACTCATCAGGAAGC
29623	TATGAGTGTGGAGTCGTTGCGGAACTATGCGAGGTAGTATGTATGTNNNAGATCGGAAGAGCACACGTCTGAACTCTTTCCCTACACGACGCTCTTCCGATCTNNNAATTTGCTAGCAGGGTAGATCCGCATCGGACTCATCAGGAAGC
94230	TATGAGTGTGGAGTCGTTGCTTGGGTGATGAGGGATCCAAAGANNNAGATCGGAAGAGCACACGTCTGAACTCTTTCCCTACACGACGCTCTTCCGATCTNNNGGAGGGGAAAGAAGAGACAGAGACATCGGACTCATCAGGAAGC
94928	TATGAGTGTGGAGTCGTTGCTTGCACAGAACAACGCATTTCAANNNAGATCGGAAGAGCACACGTCTGAACTCTTTCCCTACACGACGCTCTTCCGATCTNNNACTCTTTGGTGAAACATTTCTCTCTCATCGGACTCATCAGGAAGC
95101	TATGAGTGTGGAGTCGTTGCTACTGAATGACAGCCATCTGGTCNNNAGATCGGAAGAGCACACGTCTGAACTCTTTCCCTACACGACGCTCTTCCGATCTNNNCGAAGTAGAGCATCCTGGAGTTGCATCGGACTCATCAGGAAGC
98672	TATGAGTGTGGAGTCGTTGCCTGTAGATGTTGAGCAGTGTTCCTNNNAGATCGGAAGAGCACACGTCTGAACTCTTTCCCTACACGACGCTCTTCCGATCTNNNAAGCCTTCATTCTCATGTTGGCACATCGGACTCATCAGGAAGC
119954	TATGAGTGTGGAGTCGTTGCTAGGCTGAAATGCAGTGTGGCAANNNAGATCGGAAGAGCACACGTCTGAACTCTTTCCCTACACGACGCTCTTCCGATCTNNNACCCAGACTGGTTTTGTGGTTTTCATCGGACTCATCAGGAAGC
28768	TATGAGTGTGGAGTCGTTGCCGAAGTTTCTCTCTCATCACCCANNNAGATCGGAAGAGCACACGTCTGAACTCTTTCCCTACACGACGCTCTTCCGATCTNNNTCTCTTCCCAAACACAGTTCTGCCATCGGACTCATCAGGAAGC
29658	TATGAGTGTGGAGTCGTTGCCTGGAAACAGTCTCACTCTCTGGNNNAGATCGGAAGAGCACACGTCTGAACTCTTTCCCTACACGACGCTCTTCCGATCTNNNGTGTGTCTGGCCAACATGAATCTCATCGGACTCATCAGGAAGC
29727	TATGAGTGTGGAGTCGTTGCAGAGGCTGACTTTGCAGAGACTANNNAGATCGGAAGAGCACACGTCTGAACTCTTTCCCTACACGACGCTCTTCCGATCTNNNAGCAGGTGTATGTGTGCATGTTTCATCGGACTCATCAGGAAGC
71230	TATGAGTGTGGAGTCGTTGCTTGGCATGATTGTTATGCTTGCTNNNAGATCGGAAGAGCACACGTCTGAACTCTTTCCCTACACGACGCTCTTCCGATCTNNNTCCATTTTCCTAAGTGAGACTTGTCATCGGACTCATCAGGAAGC
92206	TATGAGTGTGGAGTCGTTGCGAGACCCCAGATAAATGTGCAGGNNNAGATCGGAAGAGCACACGTCTGAACTCTTTCCCTACACGACGCTCTTCCGATCTNNNCGAGGGGATGAGAGAGAGAGAAGCATCGGACTCATCAGGAAGC
95733	TATGAGTGTGGAGTCGTTGCATGTTCTTACACTGGCTTTCTGGTNNNAGATCGGAAGAGCACACGTCTGAACTCTTTCCCTACACGACGCTCTTCCGATCTNNNTGTCATTCTAGCAGCCCTTTCACCATCGGACTCATCAGGAAGC
46731	TATGAGTGTGGAGTCGTTGCAGGGAGAAAGAGAGAGATCACGCNNNAGATCGGAAGAGCACACGTCTGAACTCTTTCCCTACACGACGCTCTTCCGATCTNNNTCTCCTTTCCCATCCTGCACATACATCGGACTCATCAGGAAGC
69747	TATGAGTGTGGAGTCGTTGCAGCAGCAAATTCACACAGGAGAANNNAGATCGGAAGAGCACACGTCTGAACTCTTTCCCTACACGACGCTCTTCCGATCTNNNGAGTAGAGTGACTGTGGGAAAGCCATCGGACTCATCAGGAAGC
70918	TATGAGTGTGGAGTCGTTGCGCTTGCGCACATGTGTATATGTGNNNAGATCGGAAGAGCACACGTCTGAACTCTTTCCCTACACGACGCTCTTCCGATCTNNNATGGCTTAGGGTGTAGGGTATGGCATCGGACTCATCAGGAAGC
28828	TATGAGTGTGGAGTCGTTGCCAGGGGCCAGATAGAGGAAGATANNNAGATCGGAAGAGCACACGTCTGAACTCTTTCCCTACACGACGCTCTTCCGATCTNNNGCATTGTTTTTGCTGCTGTTGTGCATCGGACTCATCAGGAAGC
28840	TATGAGTGTGGAGTCGTTGCCTCTGTTACCCAGATTGAAGGGCNNNAGATCGGAAGAGCACACGTCTGAACTCTTTCCCTACACGACGCTCTTCCGATCTNNNGCCAATAGACACACAAAAGATGCTCATCGGACTCATCAGGAAGC
29054	TATGAGTGTGGAGTCGTTGCTTGAGTTCAGTGAGGGCACAAATNNNAGATCGGAAGAGCACACGTCTGAACTCTTTCCCTACACGACGCTCTTCCGATCTNNNAACTGCTTGGTGTTTTCAGTCCTCATCGGACTCATCAGGAAGC
29298	TATGAGTGTGGAGTCGTTGCATGGCGGGGTGGAGTTATAATGANNNAGATCGGAAGAGCACACGTCTGAACTCTTTCCCTACACGACGCTCTTCCGATCTNNNCCCCAAGTAACCTCATAGGTTTGTAACATCGGACTCATCAGGAAGC
29540	TATGAGTGTGGAGTCGTTGCTACAGGTGCCAAGTAACAGCTTCNNNAGATCGGAAGAGCACACGTCTGAACTCTTTCCCTACACGACGCTCTTCCGATCTNNNTCTAATAGGATTTGGAACACACACACATCGGACTCATCAGGAAGC
29560	TATGAGTGTGGAGTCGTTGCATACTGCTTGATGCTCTCTGCCNNNAGATCGGAAGAGCACACGTCTGAACTCTTTCCCTACACGACGCTCTTCCGATCTNNNACTATATGCCTAGTTGTGTGCATCATCGGACTCATCAGGAAGC
29563	TATGAGTGTGGAGTCGTTGCTCAGGGATTTCAAAGGACAAGCCNNNAGATCGGAAGAGCACACGTCTGAACTCTTTCCCTACACGACGCTCTTCCGATCTNNNACGAGACAAATAGCCACACACAACATCGGACTCATCAGGAAGC
29673	TATGAGTGTGGAGTCGTTGCCACACACACTCCTATTGTTGCAGNNNAGATCGGAAGAGCACACGTCTGAACTCTTTCCCTACACGACGCTCTTCCGATCTNNNTGCCAAAAATATTCTTTTCTTCTGTCCATCGGACTCATCAGGAAGC
69783	TATGAGTGTGGAGTCGTTGCAGCATTCCATTTCACAGGAAACANNNAGATCGGAAGAGCACACGTCTGAACTCTTTCCCTACACGACGCTCTTCCGATCTNNNGAACTAGCTCCTGCATAGCACTGCATCGGACTCATCAGGAAGC
90194	TATGAGTGTGGAGTCGTTGCGGTGTGTGTGGGTGTGTTTAGTTNNNAGATCGGAAGAGCACACGTCTGAACTCTTTCCCTACACGACGCTCTTCCGATCTNNNTCCCTTGGTTTCCTTGAACTCATCATCGGACTCATCAGGAAGC
95441	TATGAGTGTGGAGTCGTTGCTCTGGACTACACTGGCGTGATNNNAGATCGGAAGAGCACACGTCTGAACTCTTTCCCTACACGACGCTCTTCCGATCTNNNCGCTTGGCCTGCAATGTACTCCATCGGACTCATCAGGAAGC
97411	TATGAGTGTGGAGTCGTTGCCCCTGATTTCCCTTTCTGCTCTTNNNAGATCGGAAGAGCACACGTCTGAACTCTTTCCCTACACGACGCTCTTCCGATCTNNNTTCCTCCAGTTGCTACTCTGTGACATCGGACTCATCAGGAAGC
92312	TATGAGTGTGGAGTCGTTGCTGTGTGTGAATGTTTGTATGCACGNNNAGATCGGAAGAGCACACGTCTGAACTCTTTCCCTACACGACGCTCTTCCGATCTNNNCCGAGTTCTTCCAAGAAACAGAACCATCGGACTCATCAGGAAGC
28906	TATGAGTGTGGAGTCGTTGCCTCCAAATCCTAGCACCATTCATNNNAGATCGGAAGAGCACACGTCTGAACTCTTTCCCTACACGACGCTCTTCCGATCTNNNGTATGGCTTCTGGGTCATTGCATCATCGGACTCATCAGGAAGC
29011	TATGAGTGTGGAGTCGTTGCCTGAAGGTGATTCTGTCTGGTGANNNAGATCGGAAGAGCACACGTCTGAACTCTTTCCCTACACGACGCTCTTCCGATCTNNNAGTTGTTCTGTGGTCTTCCTTTTCATCGGACTCATCAGGAAGC
29207	TATGAGTGTGGAGTCGTTGCGCAGGGGCTCAACATACGATAAANNNAGATCGGAAGAGCACACGTCTGAACTCTTTCCCTACACGACGCTCTTCCGATCTNNNTACATGGCTTGGTAGGGATGCTACATCGGACTCATCAGGAAGC
29306	TATGAGTGTGGAGTCGTTGCTTGGCATTCTCTAGGCTTATTCANNNAGATCGGAAGAGCACACGTCTGAACTCTTTCCCTACACGACGCTCTTCCGATCTNNNATCTGGATGGCTTCAAGCTCTTTCATCGGACTCATCAGGAAGC
29503	TATGAGTGTGGAGTCGTTGCTACAGCCAGACTTCACACGATTGNNNAGATCGGAAGAGCACACGTCTGAACTCTTTCCCTACACGACGCTCTTCCGATCTNNNCCGGTAACTGAGCAAACACTAGACATCGGACTCATCAGGAAGC
69963	TATGAGTGTGGAGTCGTTGCGGTGTTTGGGGCATGGATATTCANNNAGATCGGAAGAGCACACGTCTGAACTCTTTCCCTACACGACGCTCTTCCGATCTNNNTCCATCCTGATATGTGTGTGTGTCATCGGACTCATCAGGAAGC
70005	TATGAGTGTGGAGTCGTTGCTGGCAAAAGCAAGAGATGAGAGANNNAGATCGGAAGAGCACACGTCTGAACTCTTTCCCTACACGACGCTCTTCCGATCTNNNCGTTCTCCATCAAGGATATACGACATCGGACTCATCAGGAAGC
70259	TATGAGTGTGGAGTCGTTGCTGCTGTTGGAACGTGTGATAGACNNNAGATCGGAAGAGCACACGTCTGAACTCTTTCCCTACACGACGCTCTTCCGATCTNNNCTCTGCACCTTATTCAGAGCTGGCATCGGACTCATCAGGAAGC
70646	TATGAGTGTGGAGTCGTTGCGAAAGGGAAGGTGGGTTTGAGAGNNNAGATCGGAAGAGCACACGTCTGAACTCTTTCCCTACACGACGCTCTTCCGATCTNNNTAAAGTGGCTATTTGCACACCCGCATCGGACTCATCAGGAAGC
71581	TATGAGTGTGGAGTCGTTGCACCATGTCTTCTGCCTCACATTTNNNAGATCGGAAGAGCACACGTCTGAACTCTTTCCCTACACGACGCTCTTCCGATCTNNNTCTTCACATCTTATTGCTCTTGCTCATCGGACTCATCAGGAAGC
92676	TATGAGTGTGGAGTCGTTGCCCCCCTGCTCCATTCATACATTCNNNAGATCGGAAGAGCACACGTCTGAACTCTTTCCCTACACGACGCTCTTCCGATCTNNNAGATCCAGTCTTCCACCACTCATCATCGGACTCATCAGGAAGC
97520	TATGAGTGTGGAGTCGTTGCCTGCATCTACACTGCCTGCAGNNNAGATCGGAAGAGCACACGTCTGAACTCTTTCCCTACACGACGCTCTTCCGATCTNNNTGTCCATTCTCTTGGGAGCACTACATCGGACTCATCAGGAAGC
91918	TATGAGTGTGGAGTCGTTGCTTTGGATTACAGCCAGGTGTTGGNNNAGATCGGAAGAGCACACGTCTGAACTCTTTCCCTACACGACGCTCTTCCGATCTNNNCCTTTTCTGAGCCTTTGTTGCTGCATCGGACTCATCAGGAAGC
93055	TATGAGTGTGGAGTCGTTGCTTCTCTCTCTCTTCCCTGCTAGCNNNAGATCGGAAGAGCACACGTCTGAACTCTTTCCCTACACGACGCTCTTCCGATCTNNNGGTTTGAAGAGGTGTCTTGCTGACATCGGACTCATCAGGAAGC
120550	TATGAGTGTGGAGTCGTTGCTCTAATGAGGGTAGGCTGTTGAANNNAGATCGGAAGAGCACACGTCTGAACTCTTTCCCTACACGACGCTCTTCCGATCTNNNCACTGGCCTACAGAGCATTTCAACATCGGACTCATCAGGAAGC
120945	TATGAGTGTGGAGTCGTTGCCGGTGGCAAGAACTTACTTCNNNAGATCGGAAGAGCACACGTCTGAACTCTTTCCCTACACGACGCTCTTCCGATCTNNNACTGTTAGTATTCCTGGATGATGGACATCGGACTCATCAGGAAGC
92222	TATGAGTGTGGAGTCGTTGCATACAATACACTCCACCCCCAGGNNNAGATCGGAAGAGCACACGTCTGAACTCTTTCCCTACACGACGCTCTTCCGATCTNNNCTCTTGGGAATACTCCCCTGGTACATCGGACTCATCAGGAAGC
94669	TATGAGTGTGGAGTCGTTGCAACTCGCCTGTGTAAAGCATACANNNAGATCGGAAGAGCACACGTCTGAACTCTTTCCCTACACGACGCTCTTCCGATCTNNNGTGGAACTCTCTCGCTCTTTCTCCATCGGACTCATCAGGAAGC
28907	TATGAGTGTGGAGTCGTTGCTCCCCTGATTTCCATCTGGACATNNNAGATCGGAAGAGCACACGTCTGAACTCTTTCCCTACACGACGCTCTTCCGATCTNNNTGTCCCCAGTATCTGTTTTGTGCCATCGGACTCATCAGGAAGC
29760	TATGAGTGTGGAGTCGTTGCACACATTGCTACTATCTGGTACAANNNAGATCGGAAGAGCACACGTCTGAACTCTTTCCCTACACGACGCTCTTCCGATCTNNNATCTGAAACCAAACACCTCTCCCCATCGGACTCATCAGGAAGC
70789	TATGAGTGTGGAGTCGTTGCAAAAGTCTATGGTGTTGGCTGGGNNNAGATCGGAAGAGCACACGTCTGAACTCTTTCCCTACACGACGCTCTTCCGATCTNNNCGCTTTGTGGAATTATCGTTGGGCATCGGACTCATCAGGAAGC
91155	TATGAGTGTGGAGTCGTTGCTCCTATATTTGTCCCAAGGGCCTNNNAGATCGGAAGAGCACACGTCTGAACTCTTTCCCTACACGACGCTCTTCCGATCTNNNTAGAGAGTTCTGTGCCCCAATCACATCGGACTCATCAGGAAGC
91920	TATGAGTGTGGAGTCGTTGCATCAATTTGGAGTTGGGGGTTGGNNNAGATCGGAAGAGCACACGTCTGAACTCTTTCCCTACACGACGCTCTTCCGATCTNNNGATAGCTCTAGAGACACCGACCACATCGGACTCATCAGGAAGC
93467	TATGAGTGTGGAGTCGTTGCGCACAGGTCATTTTGGGAATGACNNNAGATCGGAAGAGCACACGTCTGAACTCTTTCCCTACACGACGCTCTTCCGATCTNNNCTATCTTTCTTCCCCACCCCCTCCATCGGACTCATCAGGAAGC
95402	TATGAGTGTGGAGTCGTTGCTCACAGTGGTCACAGCTACTTGNNNAGATCGGAAGAGCACACGTCTGAACTCTTTCCCTACACGACGCTCTTCCGATCTNNNCATGGCGAGACCCTATGTTTACCCATCGGACTCATCAGGAAGC
120258	TATGAGTGTGGAGTCGTTGCTTTGCGGAGATATTGAGTGAGTGNNNAGATCGGAAGAGCACACGTCTGAACTCTTTCCCTACACGACGCTCTTCCGATCTNNNCTACAAGGAATGAGCCACCATGTCATCGGACTCATCAGGAAGC
120590	TATGAGTGTGGAGTCGTTGCCTCCTGGTGAAACCTTATTCATCCAGNNNAGATCGGAAGAGCACACGTCTGAACTCTTTCCCTACACGACGCTCTTCCGATCTNNNTTCCTGTCTACCTTTGCTGATGCCATCGGACTCATCAGGAAGC
29122	TATGAGTGTGGAGTCGTTGCTCATGGACATTCCTCTCTACCTTNNNAGATCGGAAGAGCACACGTCTGAACTCTTTCCCTACACGACGCTCTTCCGATCTNNNCTCTACCAGGCAACTTTCCCAAGCATCGGACTCATCAGGAAGC
29220	TATGAGTGTGGAGTCGTTGCACAGGCAGATCTAAAGTAAATGAGGTNNNAGATCGGAAGAGCACACGTCTGAACTCTTTCCCTACACGACGCTCTTCCGATCTNNNTGCATCAGAAAAGCATTGTGTGTCATCGGACTCATCAGGAAGC
29303	TATGAGTGTGGAGTCGTTGCATTGAAGGAAACCCGGTAGGAGANNNAGATCGGAAGAGCACACGTCTGAACTCTTTCCCTACACGACGCTCTTCCGATCTNNNAGGTAGGCATTGGTATGTGGTCTCATCGGACTCATCAGGAAGC
53719	TATGAGTGTGGAGTCGTTGCCCCTTACCTGATTTTGGTATCAGGGNNNAGATCGGAAGAGCACACGTCTGAACTCTTTCCCTACACGACGCTCTTCCGATCTNNNTGCACTTGGGTTCATCAGGGATACATCGGACTCATCAGGAAGC
69820	TATGAGTGTGGAGTCGTTGCTGACCACTTTCAAAGCAAAGACANNNAGATCGGAAGAGCACACGTCTGAACTCTTTCCCTACACGACGCTCTTCCGATCTNNNGCTAGTCTTACAGACCCATTGGCCATCGGACTCATCAGGAAGC
70065	TATGAGTGTGGAGTCGTTGCAAGTTCCCTTGTTAGCCGAATGANNNAGATCGGAAGAGCACACGTCTGAACTCTTTCCCTACACGACGCTCTTCCGATCTNNNTGTAAACATATAACACCCCACAGTCATCGGACTCATCAGGAAGC
94783	TATGAGTGTGGAGTCGTTGCCTGCCTATCTGGCTGCATAAACANNNAGATCGGAAGAGCACACGTCTGAACTCTTTCCCTACACGACGCTCTTCCGATCTNNNCCCATTTATTACAACGAACTTATGAGCCATCGGACTCATCAGGAAGC
93365	TATGAGTGTGGAGTCGTTGCAAAACTCTAGCAGGACCAAACCCNNNAGATCGGAAGAGCACACGTCTGAACTCTTTCCCTACACGACGCTCTTCCGATCTNNNGGACCATTTAGATAACAGCCCCCCATCGGACTCATCAGGAAGC
95072	TATGAGTGTGGAGTCGTTGCTAGAGTGTAGGGTTGGGCACAAANNNAGATCGGAAGAGCACACGTCTGAACTCTTTCCCTACACGACGCTCTTCCGATCTNNNTATCCCCCAACTCAGTTTTGAGCCATCGGACTCATCAGGAAGC
93078	TATGAGTGTGGAGTCGTTGCTTTCTTGACCTCAGATGCAGAGCNNNAGATCGGAAGAGCACACGTCTGAACTCTTTCCCTACACGACGCTCTTCCGATCTNNNACGGTTGAAGTTACACTGAGCTACATCGGACTCATCAGGAAGC
90369	TATGAGTGTGGAGTCGTTGCTGTAAAGTGTTAGCGGGGCAATTNNNAGATCGGAAGAGCACACGTCTGAACTCTTTCCCTACACGACGCTCTTCCGATCTNNNCCATCTGCAAAGACGGACAATTCCATCGGACTCATCAGGAAGC
91511	TATGAGTGTGGAGTCGTTGCTCCTTTAGACTGGAACGTCACATNNNAGATCGGAAGAGCACACGTCTGAACTCTTTCCCTACACGACGCTCTTCCGATCTNNNACTGCCAAGAATAAAAGGAGCCACATCGGACTCATCAGGAAGC
119839	TATGAGTGTGGAGTCGTTGCGCGTCTTCTCTGTCCAACTACTGNNNAGATCGGAAGAGCACACGTCTGAACTCTTTCCCTACACGACGCTCTTCCGATCTNNNCCACCACCAAACAGTGACCATAACATCGGACTCATCAGGAAGC
120653	TATGAGTGTGGAGTCGTTGCACTTGTTTCTGGACTTTGCCTTGNNNAGATCGGAAGAGCACACGTCTGAACTCTTTCCCTACACGACGCTCTTCCGATCTNNNGAAAGCACCAGGCTTCAAAATCCCATCGGACTCATCAGGAAGC
28820	TATGAGTGTGGAGTCGTTGCAGAGGCCTAGTGTAACTGAAGGGNNNAGATCGGAAGAGCACACGTCTGAACTCTTTCCCTACACGACGCTCTTCCGATCTNNNAGCAACAGCGTGATCTAAGGAAACATCGGACTCATCAGGAAGC
28951	TATGAGTGTGGAGTCGTTGCACTTTCCCCTTTTGGATTTGACCANNNAGATCGGAAGAGCACACGTCTGAACTCTTTCCCTACACGACGCTCTTCCGATCTNNNGTTTTGCTGTTTGTTCCTGCCTTCATCGGACTCATCAGGAAGC
29082	TATGAGTGTGGAGTCGTTGCGGTATCAGGGTAATGCTCCTGACNNNAGATCGGAAGAGCACACGTCTGAACTCTTTCCCTACACGACGCTCTTCCGATCTNNNTATTACATATCGGCCTGCAGTGGCATCGGACTCATCAGGAAGC
29256	TATGAGTGTGGAGTCGTTGCTGGTAAGTGGGTAGATTCCAGGGNNNAGATCGGAAGAGCACACGTCTGAACTCTTTCCCTACACGACGCTCTTCCGATCTNNNTTGCCTTGTATACGTGTGTGTGTCATCGGACTCATCAGGAAGC
[truncated: 12,208 more rows]

## Sheet: om7
TEID	Sequence
[truncated: 12,472 more rows]

[truncated: 4 more sheets: om9, coverage_Fig2_exvivo_du145, coverage_Fig3_YUCLAT, coverage_Fig4_healthy]
